# Supplementary material for: Isomerization reactions of metal vinylidene units
Source: Chem Sci. 2024 May 3;15(22):8443–50. doi: 10.1039/d4sc01993h (PMC11151869; doi:10.1039/d4sc01993h)
Supplement: SC-015-D4SC01993H-s002 [file SC-015-D4SC01993H-s002.cif]

# Electronic Supplementary Material (ESI) for Chemical Science.
# This journal is © The Royal Society of Chemistry 2024

####################################################################### 
# 
# This file contains crystal structure data downloaded from the 
# Cambridge Structural Database (CSD) hosted by the Cambridge 
# Crystallographic Data Centre (CCDC).
# 
# Full information about CCDC data access policies and citation 
# guidelines are available at http://www.ccdc.cam.ac.uk/access/V1 
# 
# Audit and citation data items may have been added by the CCDC. 
# Please retain this information to preserve the provenance of 
# this file and to allow appropriate attribution of the data. 
# 
#######################################################################

data_3a
_database_code_depnum_ccdc_archive 'CCDC 2314884'
loop_
_audit_author_name
_audit_author_address
'Complex Threea'
;SUSTech
China
;
_audit_update_record             
;
2023-12-17 deposited with the CCDC.	2024-04-30 downloaded from the CCDC.
;
_audit_creation_date             2023-07-08
_audit_creation_method           
;
Olex2 1.5
(compiled 2023.03.06 svn.rbb2c1857 for OlexSys, GUI svn.r6748)
;
_shelx_SHELXL_version_number     2018/3
_chemical_name_common            ?
_chemical_name_systematic        ?
_chemical_formula_moiety         'C81 H64 Cl N Os P4, 2(C24 H20 B)'
_chemical_formula_sum            'C129 H104 B2 Cl N Os P4'
_chemical_formula_weight         2039.28
_chemical_melting_point          ?
loop_
_atom_type_symbol
_atom_type_description
_atom_type_scat_dispersion_real
_atom_type_scat_dispersion_imag
_atom_type_scat_source
C C 0.0181 0.0091 'International Tables Vol C Tables 4.2.6.8 and 6.1.1.4'
H H 0.0000 0.0000 'International Tables Vol C Tables 4.2.6.8 and 6.1.1.4'
B B 0.0090 0.0039 'International Tables Vol C Tables 4.2.6.8 and 6.1.1.4'
Cl Cl 0.3639 0.7018 'International Tables Vol C Tables 4.2.6.8 and 6.1.1.4'
N N 0.0311 0.0180 'International Tables Vol C Tables 4.2.6.8 and 6.1.1.4'
Os Os -4.9801 6.2216 'International Tables Vol C Tables 4.2.6.8 and 6.1.1.4'
P P 0.2955 0.4335 'International Tables Vol C Tables 4.2.6.8 and 6.1.1.4'

_shelx_space_group_comment       
;
The symmetry employed for this shelxl refinement is uniquely defined
by the following loop, which should always be used as a source of
symmetry information in preference to the above space-group names.
They are only intended as comments.
;
_space_group_crystal_system      triclinic
_space_group_IT_number           2
_space_group_name_H-M_alt        'P -1'
_space_group_name_Hall           '-P 1'
loop_
_space_group_symop_operation_xyz
'x, y, z'
'-x, -y, -z'

_cell_length_a                   17.3078(18)
_cell_length_b                   17.5817(18)
_cell_length_c                   18.5767(19)
_cell_angle_alpha                79.878(4)
_cell_angle_beta                 73.879(4)
_cell_angle_gamma                87.864(4)
_cell_volume                     5345.7(10)
_cell_formula_units_Z            2
_cell_measurement_reflns_used    9488
_cell_measurement_temperature    100.00
_cell_measurement_theta_max      72.20
_cell_measurement_theta_min      2.66
_shelx_estimated_absorpt_T_max   0.725
_shelx_estimated_absorpt_T_min   0.725
_exptl_absorpt_coefficient_mu    3.430
_exptl_absorpt_correction_T_max  0.7536
_exptl_absorpt_correction_T_min  0.6379
_exptl_absorpt_correction_type   none
_exptl_absorpt_process_details   
;
SADABS-2016/2 (Bruker,2016/2) was used for absorption correction.
wR2(int) was 0.1643 before and 0.0653 after correction.
The Ratio of minimum to maximum transmission is 0.8465.
The \l/2 correction factor is Not present.
;
_exptl_absorpt_special_details   ?
_exptl_crystal_colour            'metallic orangish orange'
_exptl_crystal_colour_lustre     metallic
_exptl_crystal_colour_modifier   orangish
_exptl_crystal_colour_primary    orange
_exptl_crystal_density_diffrn    1.267
_exptl_crystal_density_meas      ?
_exptl_crystal_density_method    ?
_exptl_crystal_description       block
_exptl_crystal_F_000             2096
_exptl_crystal_size_max          0.15
_exptl_crystal_size_mid          0.15
_exptl_crystal_size_min          0.12
_exptl_transmission_factor_max   ?
_exptl_transmission_factor_min   ?
_diffrn_reflns_av_R_equivalents  0.0553
_diffrn_reflns_av_unetI/netI     0.0403
_diffrn_reflns_Laue_measured_fraction_full 0.966
_diffrn_reflns_Laue_measured_fraction_max 0.956
_diffrn_reflns_limit_h_max       21
_diffrn_reflns_limit_h_min       -21
_diffrn_reflns_limit_k_max       21
_diffrn_reflns_limit_k_min       -20
_diffrn_reflns_limit_l_max       22
_diffrn_reflns_limit_l_min       -22
_diffrn_reflns_number            86820
_diffrn_reflns_point_group_measured_fraction_full 0.966
_diffrn_reflns_point_group_measured_fraction_max 0.956
_diffrn_reflns_theta_full        67.679
_diffrn_reflns_theta_max         72.693
_diffrn_reflns_theta_min         2.658
_diffrn_ambient_temperature      100.00
_diffrn_detector                 'Bruker APEX2 area detector'
_diffrn_detector_area_resol_mean 7.9
_diffrn_detector_type            'CCD area detector'
_diffrn_measured_fraction_theta_full 0.966
_diffrn_measured_fraction_theta_max 0.956
_diffrn_measurement_device       'three-circle diffractometer'
_diffrn_measurement_device_type  'Bruker SMART APEX2 area detector'
_diffrn_measurement_method       '\w and \f scans'
_diffrn_radiation_monochromator  'mirror optics'
_diffrn_radiation_probe          x-ray
_diffrn_radiation_type           CuK\a
_diffrn_radiation_wavelength     1.54178
_diffrn_source                   'microfocus sealed X-ray tube'
_diffrn_source_current           1.11
_diffrn_source_power             0.05550000000000001
_diffrn_source_type              'Incoatec I\ms'
_diffrn_source_voltage           50.0
_diffrn_standards_number         0
_reflns_Friedel_coverage         0.000
_reflns_Friedel_fraction_full    .
_reflns_Friedel_fraction_max     .
_reflns_number_gt                18833
_reflns_number_total             20331
_reflns_special_details          
;
 Reflections were merged by SHELXL according to the crystal
 class for the calculation of statistics and refinement.
 
 Structure factors included contributions from the .fab file.
 
 _reflns_Friedel_fraction is defined as the number of unique
 Friedel pairs measured divided by the number that would be
 possible theoretically, ignoring centric projections and
 systematic absences.
;
_reflns_threshold_expression     'I > 2\s(I)'
_computing_cell_refinement       'SAINT V8.40B (?, 2016)'
_computing_data_collection       ?
_computing_data_reduction        'SAINT V8.40B (?, 2016)'
_computing_molecular_graphics    'Olex2 1.5 (Dolomanov et al., 2009)'
_computing_publication_material  'Olex2 1.5 (Dolomanov et al., 2009)'
_computing_structure_refinement  'XL  (Sheldrick, 2008)'
_computing_structure_solution    'SHELXT 2018/2 (Sheldrick, 2018)'
_refine_diff_density_max         0.913
_refine_diff_density_min         -1.508
_refine_diff_density_rms         0.131
_refine_ls_extinction_coef       .
_refine_ls_extinction_method     none
_refine_ls_goodness_of_fit_ref   1.088
_refine_ls_hydrogen_treatment    constr
_refine_ls_matrix_type           full
_refine_ls_number_parameters     1243
_refine_ls_number_reflns         20331
_refine_ls_number_restraints     0
_refine_ls_R_factor_all          0.0404
_refine_ls_R_factor_gt           0.0366
_refine_ls_restrained_S_all      1.088
_refine_ls_shift/su_max          0.003
_refine_ls_shift/su_mean         0.000
_refine_ls_structure_factor_coef Fsqd
_refine_ls_weighting_details     
'w=1/[\s^2^(Fo^2^)+(0.0710P)^2^+4.0890P] where P=(Fo^2^+2Fc^2^)/3'
_refine_ls_weighting_scheme      calc
_refine_ls_wR_factor_gt          0.1086
_refine_ls_wR_factor_ref         0.1113
_refine_special_details          ?
_olex2_refinement_description    
;
1. Fixed Uiso
 At 1.2 times of:
  All C(H) groups
2.a Aromatic/amide H refined with riding coordinates:
 C1(H1), C4(H4), C5(H5), C6(H6), C11(H11), C12(H12), C13(H13), C14(H14),
 C15(H15), C17(H17), C18(H18), C19(H19), C20(H20), C21(H21), C23(H23), C24(H24),
  C25(H25), C26(H26), C27(H27), C29(H29), C30(H30), C31(H31), C32(H32),
 C33(H33), C35(H35), C36(H36), C37(H37), C38(H38), C39(H39), C41(H41), C42(H42),
  C43(H43), C44(H44), C45(H45), C47(H47), C48(H48), C49(H49), C50(H50),
 C51(H51), C53(H53), C54(H54), C55(H55), C56(H56), C57(H57), C59(H59), C60(H60),
  C61(H61), C62(H62), C63(H63), C65(H65), C66(H66), C67(H67), C68(H68),
 C69(H69), C71(H71), C72(H72), C73(H73), C74(H74), C75(H75), C77(H77), C78(H78),
  C79(H79), C80(H80), C81(H81), C83(H83), C84(H84), C85(H85), C86(H86),
 C87(H87), C89(H89), C90(H90), C91(H91), C92(H92), C93(H93), C95(H95), C96(H96),
  C97(H97), C98(H98), C99(H99), C101(H101), C102(H102), C103(H103), C104(H104),
 C105(H105), C107(H107), C108(H108), C109(H109), C110(H110), C111(H111),
 C113(H113), C114(H114), C115(H115), C116(H116), C117(H117), C119(H119),
 C120(H120), C121(H121), C122(H122), C123(H123), C125(H125), C126(H126),
 C127(H127), C128(H128), C129(H129)
;
_atom_sites_solution_hydrogens   geom
_atom_sites_solution_primary     dual
_atom_sites_solution_secondary   ?
loop_
_atom_site_label
_atom_site_type_symbol
_atom_site_fract_x
_atom_site_fract_y
_atom_site_fract_z
_atom_site_U_iso_or_equiv
_atom_site_adp_type
_atom_site_occupancy
_atom_site_site_symmetry_order
_atom_site_calc_flag
_atom_site_refinement_flags_posn
_atom_site_refinement_flags_adp
_atom_site_refinement_flags_occupancy
_atom_site_disorder_assembly
_atom_site_disorder_group
Os1 Os 0.82947(2) 0.77308(2) 0.62145(2) 0.01206(5) Uani 1 1 d . . . . .
Cl1 Cl 0.87737(4) 0.83241(4) 0.49259(4) 0.01799(14) Uani 1 1 d . . . . .
P1 P 0.91190(4) 0.66660(4) 0.58138(4) 0.01471(14) Uani 1 1 d . . . . .
P2 P 0.75500(4) 0.88905(4) 0.64244(4) 0.01397(14) Uani 1 1 d . . . . .
P3 P 0.98115(4) 0.80443(4) 0.78759(4) 0.01363(14) Uani 1 1 d . . . . .
P4 P 0.60014(4) 0.62376(5) 0.70596(4) 0.01575(15) Uani 1 1 d . . . . .
N1 N 0.79293(15) 0.72202(14) 0.73632(13) 0.0139(5) Uani 1 1 d . . . . .
C1 C 0.91380(17) 0.80389(17) 0.66823(16) 0.0153(6) Uani 1 1 d . . . . .
H1 H 0.956829 0.837283 0.637642 0.018 Uiso 1 1 calc R U . . .
C2 C 0.91005(17) 0.77769(17) 0.74265(16) 0.0138(5) Uani 1 1 d . . . . .
C3 C 0.83882(17) 0.73017(17) 0.78353(16) 0.0143(5) Uani 1 1 d . . . . .
C4 C 0.81387(19) 0.69765(19) 0.86028(17) 0.0184(6) Uani 1 1 d . . . . .
H4 H 0.846161 0.702844 0.893014 0.022 Uiso 1 1 calc R U . . .
C5 C 0.74087(19) 0.65737(19) 0.88845(17) 0.0197(6) Uani 1 1 d . . . . .
H5 H 0.722569 0.635979 0.940991 0.024 Uiso 1 1 calc R U . . .
C6 C 0.69489(18) 0.64838(18) 0.84021(17) 0.0181(6) Uani 1 1 d . . . . .
H6 H 0.645651 0.619991 0.859100 0.022 Uiso 1 1 calc R U . . .
C7 C 0.72169(17) 0.68145(17) 0.76372(16) 0.0148(5) Uani 1 1 d . . . . .
C8 C 0.68456(17) 0.67989(18) 0.70210(16) 0.0160(6) Uani 1 1 d . . . . .
C9 C 0.73110(19) 0.71864(18) 0.63553(17) 0.0177(6) Uani 1 1 d . . . . .
C10 C 0.81795(18) 0.97029(18) 0.64230(18) 0.0184(6) Uani 1 1 d . . . . .
C11 C 0.8810(2) 0.9937(2) 0.5768(2) 0.0258(7) Uani 1 1 d . . . . .
H11 H 0.889629 0.967402 0.534772 0.031 Uiso 1 1 calc R U . . .
C12 C 0.9307(2) 1.0547(2) 0.5729(2) 0.0287(7) Uani 1 1 d . . . . .
H12 H 0.972605 1.070684 0.527778 0.034 Uiso 1 1 calc R U . . .
C13 C 0.9203(2) 1.0932(2) 0.6341(2) 0.0281(7) Uani 1 1 d . . . . .
H13 H 0.955409 1.134483 0.631474 0.034 Uiso 1 1 calc R U . . .
C14 C 0.8582(2) 1.0704(2) 0.6990(2) 0.0278(7) Uani 1 1 d . . . . .
H14 H 0.851245 1.095726 0.741493 0.033 Uiso 1 1 calc R U . . .
C15 C 0.8058(2) 1.01085(19) 0.70297(18) 0.0231(7) Uani 1 1 d . . . . .
H15 H 0.761623 0.997652 0.746830 0.028 Uiso 1 1 calc R U . . .
C16 C 0.70198(18) 0.92808(19) 0.57144(17) 0.0181(6) Uani 1 1 d . . . . .
C17 C 0.6783(2) 0.8804(2) 0.52868(19) 0.0242(7) Uani 1 1 d . . . . .
H17 H 0.692833 0.827490 0.533606 0.029 Uiso 1 1 calc R U . . .
C18 C 0.6332(2) 0.9102(2) 0.4786(2) 0.0314(8) Uani 1 1 d . . . . .
H18 H 0.617506 0.877825 0.449101 0.038 Uiso 1 1 calc R U . . .
C19 C 0.6112(2) 0.9879(3) 0.4723(2) 0.0338(8) Uani 1 1 d . . . . .
H19 H 0.579942 1.008425 0.438842 0.041 Uiso 1 1 calc R U . . .
C20 C 0.6351(2) 1.0344(2) 0.5145(2) 0.0295(8) Uani 1 1 d . . . . .
H20 H 0.620367 1.087216 0.509660 0.035 Uiso 1 1 calc R U . . .
C21 C 0.6803(2) 1.0057(2) 0.56408(19) 0.0241(7) Uani 1 1 d . . . . .
H21 H 0.696334 1.038610 0.592866 0.029 Uiso 1 1 calc R U . . .
C22 C 0.67477(18) 0.88192(18) 0.73179(17) 0.0173(6) Uani 1 1 d . . . . .
C23 C 0.59477(19) 0.9008(2) 0.73344(18) 0.0224(6) Uani 1 1 d . . . . .
H23 H 0.580388 0.914750 0.687125 0.027 Uiso 1 1 calc R U . . .
C24 C 0.5361(2) 0.8992(2) 0.8030(2) 0.0258(7) Uani 1 1 d . . . . .
H24 H 0.482198 0.912350 0.803715 0.031 Uiso 1 1 calc R U . . .
C25 C 0.5568(2) 0.8785(2) 0.87086(19) 0.0262(7) Uani 1 1 d . . . . .
H25 H 0.516974 0.877537 0.918005 0.031 Uiso 1 1 calc R U . . .
C26 C 0.6355(2) 0.8592(2) 0.86983(18) 0.0247(7) Uani 1 1 d . . . . .
H26 H 0.649589 0.844873 0.916274 0.030 Uiso 1 1 calc R U . . .
C27 C 0.69395(19) 0.86080(18) 0.80071(17) 0.0197(6) Uani 1 1 d . . . . .
H27 H 0.747672 0.847316 0.800486 0.024 Uiso 1 1 calc R U . . .
C28 C 1.01113(19) 0.69482(19) 0.51664(18) 0.0204(6) Uani 1 1 d . . . . .
C29 C 1.0662(2) 0.7297(2) 0.5426(2) 0.0310(8) Uani 1 1 d . . . . .
H29 H 1.051569 0.739349 0.593350 0.037 Uiso 1 1 calc R U . . .
C30 C 1.1431(2) 0.7508(2) 0.4952(3) 0.0365(9) Uani 1 1 d . . . . .
H30 H 1.180583 0.773629 0.514108 0.044 Uiso 1 1 calc R U . . .
C31 C 1.1647(2) 0.7383(2) 0.4205(2) 0.0325(8) Uani 1 1 d . . . . .
H31 H 1.216981 0.752040 0.388122 0.039 Uiso 1 1 calc R U . . .
C32 C 1.1090(2) 0.7057(3) 0.3939(2) 0.0336(8) Uani 1 1 d . . . . .
H32 H 1.122652 0.698613 0.342312 0.040 Uiso 1 1 calc R U . . .
C33 C 1.0330(2) 0.6831(2) 0.44159(19) 0.0276(7) Uani 1 1 d . . . . .
H33 H 0.995876 0.659621 0.422709 0.033 Uiso 1 1 calc R U . . .
C34 C 0.93340(19) 0.59307(18) 0.65598(17) 0.0185(6) Uani 1 1 d . . . . .
C35 C 0.8694(2) 0.56004(19) 0.71521(18) 0.0244(7) Uani 1 1 d . . . . .
H35 H 0.816870 0.579650 0.718678 0.029 Uiso 1 1 calc R U . . .
C36 C 0.8807(2) 0.4988(2) 0.7696(2) 0.0301(8) Uani 1 1 d . . . . .
H36 H 0.836095 0.477176 0.809886 0.036 Uiso 1 1 calc R U . . .
C37 C 0.9569(3) 0.4694(2) 0.7650(2) 0.0326(8) Uani 1 1 d . . . . .
H37 H 0.964764 0.427689 0.802295 0.039 Uiso 1 1 calc R U . . .
C38 C 1.0214(2) 0.5010(2) 0.7059(2) 0.0322(8) Uani 1 1 d . . . . .
H38 H 1.073685 0.480545 0.702292 0.039 Uiso 1 1 calc R U . . .
C39 C 1.0103(2) 0.5628(2) 0.65161(19) 0.0255(7) Uani 1 1 d . . . . .
H39 H 1.055011 0.584418 0.611431 0.031 Uiso 1 1 calc R U . . .
C40 C 0.86860(19) 0.60840(19) 0.52932(17) 0.0190(6) Uani 1 1 d . . . . .
C41 C 0.8293(2) 0.6454(2) 0.47642(19) 0.0253(7) Uani 1 1 d . . . . .
H41 H 0.823612 0.699910 0.468947 0.030 Uiso 1 1 calc R U . . .
C42 C 0.7989(2) 0.6015(2) 0.4351(2) 0.0319(8) Uani 1 1 d . . . . .
H42 H 0.774702 0.626686 0.397307 0.038 Uiso 1 1 calc R U . . .
C43 C 0.8032(2) 0.5221(2) 0.4479(2) 0.0306(8) Uani 1 1 d . . . . .
H43 H 0.779861 0.492700 0.420850 0.037 Uiso 1 1 calc R U . . .
C44 C 0.8414(2) 0.4853(2) 0.5002(2) 0.0290(7) Uani 1 1 d . . . . .
H44 H 0.844528 0.430555 0.509143 0.035 Uiso 1 1 calc R U . . .
C45 C 0.8757(2) 0.5287(2) 0.54002(19) 0.0243(7) Uani 1 1 d . . . . .
H45 H 0.903846 0.503478 0.574504 0.029 Uiso 1 1 calc R U . . .
C46 C 0.51060(17) 0.64701(18) 0.77389(16) 0.0159(6) Uani 1 1 d . . . . .
C47 C 0.51137(18) 0.70322(18) 0.81818(17) 0.0181(6) Uani 1 1 d . . . . .
H47 H 0.559801 0.730037 0.812974 0.022 Uiso 1 1 calc R U . . .
C48 C 0.44027(19) 0.71952(19) 0.87011(18) 0.0207(6) Uani 1 1 d . . . . .
H48 H 0.440276 0.757770 0.900432 0.025 Uiso 1 1 calc R U . . .
C49 C 0.36923(19) 0.6804(2) 0.87804(18) 0.0217(6) Uani 1 1 d . . . . .
H49 H 0.321333 0.691026 0.914504 0.026 Uiso 1 1 calc R U . . .
C50 C 0.36828(19) 0.6259(2) 0.8328(2) 0.0253(7) Uani 1 1 d . . . . .
H50 H 0.319508 0.599841 0.837580 0.030 Uiso 1 1 calc R U . . .
C51 C 0.43872(19) 0.6091(2) 0.78033(19) 0.0222(6) Uani 1 1 d . . . . .
H51 H 0.437985 0.572060 0.748967 0.027 Uiso 1 1 calc R U . . .
C52 C 0.62251(19) 0.5226(2) 0.72538(18) 0.0214(6) Uani 1 1 d . . . . .
C53 C 0.5672(2) 0.4689(2) 0.77568(18) 0.0243(7) Uani 1 1 d . . . . .
H53 H 0.516932 0.485418 0.804407 0.029 Uiso 1 1 calc R U . . .
C54 C 0.5862(2) 0.3909(2) 0.7834(2) 0.0313(8) Uani 1 1 d . . . . .
H54 H 0.548477 0.353863 0.816866 0.038 Uiso 1 1 calc R U . . .
C55 C 0.6593(3) 0.3671(2) 0.7428(2) 0.0354(8) Uani 1 1 d . . . . .
H55 H 0.671750 0.313710 0.748345 0.043 Uiso 1 1 calc R U . . .
C56 C 0.7149(3) 0.4202(3) 0.6940(3) 0.0449(11) Uani 1 1 d . . . . .
H56 H 0.765488 0.403358 0.666453 0.054 Uiso 1 1 calc R U . . .
C57 C 0.6968(2) 0.4979(3) 0.6853(3) 0.0396(10) Uani 1 1 d . . . . .
H57 H 0.735155 0.534507 0.651955 0.048 Uiso 1 1 calc R U . . .
C58 C 0.5825(2) 0.6454(2) 0.61374(17) 0.0258(7) Uani 1 1 d . . . . .
C59 C 0.5429(2) 0.7119(3) 0.5961(2) 0.0384(9) Uani 1 1 d . . . . .
H59 H 0.526904 0.746319 0.631596 0.046 Uiso 1 1 calc R U . . .
C60 C 0.5260(3) 0.7290(4) 0.5255(3) 0.0552(14) Uani 1 1 d . . . . .
H60 H 0.498049 0.774639 0.512522 0.066 Uiso 1 1 calc R U . . .
C61 C 0.5512(3) 0.6774(4) 0.4748(2) 0.0559(15) Uani 1 1 d . . . . .
H61 H 0.540063 0.688508 0.426753 0.067 Uiso 1 1 calc R U . . .
C62 C 0.5911(3) 0.6118(4) 0.4919(2) 0.0516(14) Uani 1 1 d . . . . .
H62 H 0.607948 0.578029 0.455897 0.062 Uiso 1 1 calc R U . . .
C63 C 0.6072(3) 0.5942(3) 0.5617(2) 0.0372(9) Uani 1 1 d . . . . .
H63 H 0.634629 0.548176 0.574394 0.045 Uiso 1 1 calc R U . . .
C64 C 1.03985(18) 0.72456(18) 0.81544(16) 0.0164(6) Uani 1 1 d . . . . .
C65 C 1.02080(18) 0.64825(18) 0.81474(17) 0.0185(6) Uani 1 1 d . . . . .
H65 H 0.975689 0.636977 0.798540 0.022 Uiso 1 1 calc R U . . .
C66 C 1.0686(2) 0.5889(2) 0.83801(19) 0.0235(7) Uani 1 1 d . . . . .
H66 H 1.055229 0.536763 0.838987 0.028 Uiso 1 1 calc R U . . .
C67 C 1.1359(2) 0.6057(2) 0.85987(18) 0.0233(7) Uani 1 1 d . . . . .
H67 H 1.168399 0.564801 0.875313 0.028 Uiso 1 1 calc R U . . .
C68 C 1.15574(19) 0.6813(2) 0.85928(19) 0.0233(7) Uani 1 1 d . . . . .
H68 H 1.202118 0.692383 0.873644 0.028 Uiso 1 1 calc R U . . .
C69 C 1.10754(19) 0.7411(2) 0.83757(18) 0.0209(6) Uani 1 1 d . . . . .
H69 H 1.120542 0.793063 0.837755 0.025 Uiso 1 1 calc R U . . .
C70 C 0.92785(18) 0.84543(18) 0.86905(17) 0.0175(6) Uani 1 1 d . . . . .
C71 C 0.87113(19) 0.90266(19) 0.85839(19) 0.0220(6) Uani 1 1 d . . . . .
H71 H 0.861025 0.916446 0.810074 0.026 Uiso 1 1 calc R U . . .
C72 C 0.8297(2) 0.9393(2) 0.9184(2) 0.0291(7) Uani 1 1 d . . . . .
H72 H 0.791553 0.978204 0.911600 0.035 Uiso 1 1 calc R U . . .
C73 C 0.8458(2) 0.9170(2) 0.9891(2) 0.0319(8) Uani 1 1 d . . . . .
H73 H 0.818651 0.941926 1.030309 0.038 Uiso 1 1 calc R U . . .
C74 C 0.9002(2) 0.8596(2) 1.00029(19) 0.0309(8) Uani 1 1 d . . . . .
H74 H 0.909468 0.845008 1.048906 0.037 Uiso 1 1 calc R U . . .
C75 C 0.9415(2) 0.8233(2) 0.94026(18) 0.0233(7) Uani 1 1 d . . . . .
H75 H 0.978713 0.783639 0.947756 0.028 Uiso 1 1 calc R U . . .
C76 C 1.05026(18) 0.87493(19) 0.72052(17) 0.0178(6) Uani 1 1 d . . . . .
C77 C 1.0384(2) 0.9534(2) 0.71928(19) 0.0234(7) Uani 1 1 d . . . . .
H77 H 0.993152 0.971393 0.754012 0.028 Uiso 1 1 calc R U . . .
C78 C 1.0935(2) 1.0060(2) 0.6666(2) 0.0261(7) Uani 1 1 d . . . . .
H78 H 1.085803 1.059926 0.665737 0.031 Uiso 1 1 calc R U . . .
C79 C 1.1596(2) 0.9798(2) 0.61558(18) 0.0250(7) Uani 1 1 d . . . . .
H79 H 1.196658 1.015925 0.579725 0.030 Uiso 1 1 calc R U . . .
C80 C 1.1715(2) 0.9016(2) 0.6167(2) 0.0278(7) Uani 1 1 d . . . . .
H80 H 1.216571 0.883892 0.581556 0.033 Uiso 1 1 calc R U . . .
C81 C 1.1173(2) 0.8484(2) 0.66973(19) 0.0237(7) Uani 1 1 d . . . . .
H81 H 1.125791 0.794492 0.671257 0.028 Uiso 1 1 calc R U . . .
C82 C 0.7125(2) 0.7295(2) 0.21287(19) 0.0244(7) Uani 1 1 d . . . . .
C83 C 0.7351(3) 0.8022(2) 0.1692(2) 0.0363(9) Uani 1 1 d . . . . .
H83 H 0.745046 0.808056 0.115624 0.044 Uiso 1 1 calc R U . . .
C84 C 0.7437(3) 0.8673(3) 0.2008(3) 0.0460(11) Uani 1 1 d . . . . .
H84 H 0.757422 0.916105 0.168910 0.055 Uiso 1 1 calc R U . . .
C85 C 0.7322(3) 0.8602(3) 0.2782(3) 0.0421(10) Uani 1 1 d . . . . .
H85 H 0.738832 0.903773 0.299871 0.051 Uiso 1 1 calc R U . . .
C86 C 0.7108(2) 0.7889(2) 0.3239(2) 0.0332(8) Uani 1 1 d . . . . .
H86 H 0.703389 0.783000 0.377232 0.040 Uiso 1 1 calc R U . . .
C87 C 0.7003(2) 0.7255(2) 0.2914(2) 0.0258(7) Uani 1 1 d . . . . .
H87 H 0.684114 0.677457 0.323934 0.031 Uiso 1 1 calc R U . . .
C88 C 0.6815(2) 0.5777(2) 0.24095(18) 0.0235(7) Uani 1 1 d . . . . .
C89 C 0.7315(2) 0.5179(2) 0.25751(19) 0.0272(7) Uani 1 1 d . . . . .
H89 H 0.785690 0.518765 0.227159 0.033 Uiso 1 1 calc R U . . .
C90 C 0.7046(3) 0.4556(2) 0.3181(2) 0.0350(9) Uani 1 1 d . . . . .
H90 H 0.739903 0.414620 0.327082 0.042 Uiso 1 1 calc R U . . .
C91 C 0.6266(3) 0.4546(2) 0.3641(2) 0.0352(9) Uani 1 1 d . . . . .
H91 H 0.608432 0.413517 0.405646 0.042 Uiso 1 1 calc R U . . .
C92 C 0.5746(3) 0.5139(2) 0.3496(2) 0.0346(9) Uani 1 1 d . . . . .
H92 H 0.521021 0.513504 0.381195 0.042 Uiso 1 1 calc R U . . .
C93 C 0.6013(2) 0.5738(2) 0.28870(19) 0.0273(7) Uani 1 1 d . . . . .
H93 H 0.564894 0.613313 0.278673 0.033 Uiso 1 1 calc R U . . .
C94 C 0.6458(2) 0.6605(2) 0.12099(18) 0.0264(7) Uani 1 1 d . . . . .
C95 C 0.6084(2) 0.7293(3) 0.0973(2) 0.0391(10) Uani 1 1 d . . . . .
H95 H 0.619612 0.775420 0.112756 0.047 Uiso 1 1 calc R U . . .
C96 C 0.5557(3) 0.7324(3) 0.0522(3) 0.0515(14) Uani 1 1 d . . . . .
H96 H 0.531187 0.779836 0.038266 0.062 Uiso 1 1 calc R U . . .
C97 C 0.5391(2) 0.6664(4) 0.0278(2) 0.0537(15) Uani 1 1 d . . . . .
H97 H 0.504281 0.668392 -0.004096 0.064 Uiso 1 1 calc R U . . .
C98 C 0.5737(2) 0.5978(3) 0.0503(2) 0.0431(11) Uani 1 1 d . . . . .
H98 H 0.562326 0.552206 0.033981 0.052 Uiso 1 1 calc R U . . .
C99 C 0.6253(2) 0.5941(2) 0.09679(18) 0.0293(8) Uani 1 1 d . . . . .
H99 H 0.647123 0.545743 0.112550 0.035 Uiso 1 1 calc R U . . .
C100 C 0.8024(2) 0.64128(19) 0.12042(17) 0.0211(6) Uani 1 1 d . . . . .
C101 C 0.82048(19) 0.6022(2) 0.05811(17) 0.0213(6) Uani 1 1 d . . . . .
H101 H 0.777287 0.582844 0.044027 0.026 Uiso 1 1 calc R U . . .
C102 C 0.8990(2) 0.5906(2) 0.01589(18) 0.0238(7) Uani 1 1 d . . . . .
H102 H 0.908207 0.563237 -0.025454 0.029 Uiso 1 1 calc R U . . .
C103 C 0.9638(2) 0.6188(2) 0.03410(19) 0.0233(6) Uani 1 1 d . . . . .
H103 H 1.017351 0.611577 0.005277 0.028 Uiso 1 1 calc R U . . .
C104 C 0.9485(2) 0.6577(2) 0.0953(2) 0.0276(7) Uani 1 1 d . . . . .
H104 H 0.992090 0.677545 0.108529 0.033 Uiso 1 1 calc R U . . .
C105 C 0.8701(2) 0.6680(2) 0.13726(19) 0.0259(7) Uani 1 1 d . . . . .
H105 H 0.861701 0.694237 0.179303 0.031 Uiso 1 1 calc R U . . .
B1 B 0.7099(2) 0.6533(2) 0.1730(2) 0.0221(7) Uani 1 1 d . . . . .
C106 C 0.7694(2) 1.2800(2) 0.94047(18) 0.0219(6) Uani 1 1 d . . . . .
C107 C 0.6994(2) 1.3142(2) 0.92664(19) 0.0245(7) Uani 1 1 d . . . . .
H107 H 0.663997 1.283943 0.911875 0.029 Uiso 1 1 calc R U . . .
C108 C 0.6794(2) 1.3905(2) 0.93355(19) 0.0262(7) Uani 1 1 d . . . . .
H108 H 0.631283 1.411279 0.923424 0.031 Uiso 1 1 calc R U . . .
C109 C 0.7297(2) 1.4364(2) 0.95521(18) 0.0256(7) Uani 1 1 d . . . . .
H109 H 0.716413 1.488546 0.960121 0.031 Uiso 1 1 calc R U . . .
C110 C 0.7997(2) 1.4046(2) 0.96956(18) 0.0231(7) Uani 1 1 d . . . . .
H110 H 0.834991 1.435122 0.984189 0.028 Uiso 1 1 calc R U . . .
C111 C 0.8183(2) 1.3284(2) 0.96261(18) 0.0227(6) Uani 1 1 d . . . . .
H111 H 0.866303 1.307939 0.973262 0.027 Uiso 1 1 calc R U . . .
C112 C 0.8045(2) 1.1480(2) 1.0174(2) 0.0266(7) Uani 1 1 d . . . . .
C113 C 0.8728(2) 1.1150(2) 1.0354(2) 0.0294(7) Uani 1 1 d . . . . .
H113 H 0.922177 1.119044 0.996442 0.035 Uiso 1 1 calc R U . . .
C114 C 0.8721(3) 1.0761(2) 1.1084(2) 0.0372(9) Uani 1 1 d . . . . .
H114 H 0.919850 1.053054 1.117486 0.045 Uiso 1 1 calc R U . . .
C115 C 0.8022(3) 1.0713(2) 1.1669(2) 0.0425(10) Uani 1 1 d . . . . .
H115 H 0.801126 1.044850 1.216361 0.051 Uiso 1 1 calc R U . . .
C116 C 0.7334(3) 1.1058(3) 1.1525(3) 0.0461(11) Uani 1 1 d . . . . .
H116 H 0.684930 1.103695 1.192353 0.055 Uiso 1 1 calc R U . . .
C117 C 0.7356(3) 1.1435(3) 1.0794(2) 0.0368(9) Uani 1 1 d . . . . .
H117 H 0.687933 1.167445 1.071142 0.044 Uiso 1 1 calc R U . . .
C118 C 0.7312(2) 1.1463(2) 0.9054(2) 0.0271(7) Uani 1 1 d . . . . .
C119 C 0.7233(2) 1.1696(2) 0.8316(2) 0.0338(8) Uani 1 1 d . . . . .
H119 H 0.757383 1.210038 0.798914 0.041 Uiso 1 1 calc R U . . .
C120 C 0.6680(3) 1.1366(3) 0.8039(3) 0.0421(10) Uani 1 1 d . . . . .
H120 H 0.665408 1.154019 0.753220 0.050 Uiso 1 1 calc R U . . .
C121 C 0.6169(3) 1.0783(3) 0.8506(3) 0.0484(12) Uani 1 1 d . . . . .
H121 H 0.578389 1.055699 0.832547 0.058 Uiso 1 1 calc R U . . .
C122 C 0.6224(3) 1.0535(3) 0.9229(3) 0.0458(11) Uani 1 1 d . . . . .
H122 H 0.587549 1.013426 0.955101 0.055 Uiso 1 1 calc R U . . .
C123 C 0.6790(2) 1.0865(2) 0.9505(3) 0.0346(8) Uani 1 1 d . . . . .
H123 H 0.681897 1.067795 1.000892 0.041 Uiso 1 1 calc R U . . .
C124 C 0.8851(2) 1.1930(2) 0.86567(19) 0.0242(7) Uani 1 1 d . . . . .
C125 C 0.9336(2) 1.1280(2) 0.8578(2) 0.0303(8) Uani 1 1 d . . . . .
H125 H 0.914457 1.080328 0.889982 0.036 Uiso 1 1 calc R U . . .
C126 C 1.0091(2) 1.1299(2) 0.8047(2) 0.0358(9) Uani 1 1 d . . . . .
H126 H 1.041411 1.085046 0.803374 0.043 Uiso 1 1 calc R U . . .
C127 C 1.0369(2) 1.1978(3) 0.7537(2) 0.0358(9) Uani 1 1 d . . . . .
H127 H 1.088063 1.199814 0.717451 0.043 Uiso 1 1 calc R U . . .
C128 C 0.9884(2) 1.2619(2) 0.7571(2) 0.0313(8) Uani 1 1 d . . . . .
H128 H 1.005564 1.308065 0.721551 0.038 Uiso 1 1 calc R U . . .
C129 C 0.9140(2) 1.2597(2) 0.8124(2) 0.0284(7) Uani 1 1 d . . . . .
H129 H 0.882219 1.304944 0.813768 0.034 Uiso 1 1 calc R U . . .
B2 B 0.7982(2) 1.1910(2) 0.9326(2) 0.0237(7) Uani 1 1 d . . . . .

loop_
_atom_site_aniso_label
_atom_site_aniso_U_11
_atom_site_aniso_U_22
_atom_site_aniso_U_33
_atom_site_aniso_U_23
_atom_site_aniso_U_13
_atom_site_aniso_U_12
Os1 0.01219(7) 0.01222(8) 0.01014(7) -0.00054(4) -0.00132(5) 0.00073(5)
Cl1 0.0198(3) 0.0168(3) 0.0129(3) 0.0015(2) 0.0002(2) -0.0004(3)
P1 0.0150(3) 0.0142(4) 0.0132(3) -0.0026(3) -0.0012(3) 0.0020(3)
P2 0.0130(3) 0.0131(4) 0.0140(3) -0.0006(3) -0.0019(3) 0.0023(3)
P3 0.0132(3) 0.0138(4) 0.0134(3) -0.0005(2) -0.0039(3) -0.0005(3)
P4 0.0131(3) 0.0194(4) 0.0136(3) -0.0029(3) -0.0013(3) -0.0040(3)
N1 0.0145(12) 0.0131(12) 0.0124(11) -0.0009(9) -0.0016(9) -0.0012(9)
C1 0.0137(13) 0.0119(14) 0.0172(13) -0.0020(10) 0.0001(11) 0.0049(10)
C2 0.0122(13) 0.0148(14) 0.0148(13) -0.0027(10) -0.0046(10) 0.0032(10)
C3 0.0149(13) 0.0136(14) 0.0142(13) -0.0008(10) -0.0053(11) 0.0030(11)
C4 0.0199(15) 0.0201(16) 0.0147(13) -0.0018(11) -0.0046(11) 0.0002(12)
C5 0.0217(15) 0.0199(16) 0.0133(13) 0.0018(11) -0.0006(11) -0.0004(12)
C6 0.0142(13) 0.0170(15) 0.0194(14) -0.0002(11) -0.0004(11) -0.0016(11)
C7 0.0129(13) 0.0141(14) 0.0152(13) -0.0019(10) -0.0008(10) -0.0003(11)
C8 0.0125(13) 0.0170(15) 0.0178(13) -0.0016(11) -0.0035(11) -0.0023(11)
C9 0.0201(15) 0.0137(15) 0.0202(14) -0.0045(11) -0.0066(12) 0.0064(11)
C10 0.0156(14) 0.0161(15) 0.0226(15) -0.0010(11) -0.0049(11) -0.0005(11)
C11 0.0241(16) 0.0211(17) 0.0288(17) -0.0060(13) -0.0004(13) -0.0025(13)
C12 0.0204(16) 0.0245(18) 0.0353(18) -0.0049(14) 0.0026(14) -0.0050(13)
C13 0.0264(17) 0.0179(17) 0.0410(19) -0.0046(14) -0.0111(15) -0.0013(13)
C14 0.0359(19) 0.0189(17) 0.0306(17) -0.0067(13) -0.0110(15) 0.0005(14)
C15 0.0293(17) 0.0164(16) 0.0218(15) -0.0005(12) -0.0057(13) -0.0009(13)
C16 0.0135(13) 0.0204(16) 0.0164(13) 0.0018(11) -0.0010(11) 0.0043(11)
C17 0.0186(15) 0.0303(19) 0.0234(15) -0.0009(13) -0.0075(12) -0.0008(13)
C18 0.0271(18) 0.041(2) 0.0271(17) -0.0025(15) -0.0120(14) 0.0012(16)
C19 0.0244(17) 0.045(2) 0.0301(18) 0.0060(16) -0.0124(14) 0.0063(16)
C20 0.0250(17) 0.0285(19) 0.0295(17) 0.0057(14) -0.0059(14) 0.0083(14)
C21 0.0187(15) 0.0263(18) 0.0240(15) -0.0008(13) -0.0033(12) 0.0039(13)
C22 0.0162(14) 0.0154(15) 0.0179(14) -0.0024(11) -0.0010(11) 0.0006(11)
C23 0.0197(15) 0.0242(17) 0.0205(15) -0.0025(12) -0.0016(12) -0.0011(12)
C24 0.0188(15) 0.0245(18) 0.0301(17) -0.0060(13) 0.0006(13) 0.0000(13)
C25 0.0284(17) 0.0219(17) 0.0226(16) -0.0089(12) 0.0061(13) -0.0028(13)
C26 0.0337(18) 0.0189(17) 0.0195(15) -0.0056(12) -0.0024(13) -0.0013(13)
C27 0.0214(15) 0.0151(15) 0.0193(14) -0.0034(11) -0.0001(12) 0.0014(12)
C28 0.0193(15) 0.0162(16) 0.0223(15) -0.0009(11) -0.0022(12) 0.0056(12)
C29 0.0252(18) 0.028(2) 0.0382(19) -0.0168(15) -0.0004(15) 0.0016(14)
C30 0.0162(16) 0.036(2) 0.053(2) -0.0189(18) 0.0049(16) -0.0040(15)
C31 0.0207(17) 0.0241(19) 0.041(2) 0.0001(15) 0.0063(15) 0.0020(14)
C32 0.0257(18) 0.046(2) 0.0206(16) 0.0035(15) 0.0020(14) 0.0024(16)
C33 0.0210(16) 0.037(2) 0.0201(15) -0.0003(13) -0.0013(13) 0.0017(14)
C34 0.0242(16) 0.0149(15) 0.0160(13) -0.0044(11) -0.0042(12) 0.0053(12)
C35 0.0332(18) 0.0138(16) 0.0220(15) -0.0003(12) -0.0031(13) 0.0047(13)
C36 0.044(2) 0.0175(17) 0.0223(16) 0.0008(13) -0.0007(14) 0.0041(15)
C37 0.053(2) 0.0194(18) 0.0263(17) -0.0009(13) -0.0158(16) 0.0068(16)
C38 0.037(2) 0.026(2) 0.0367(19) -0.0047(15) -0.0167(16) 0.0093(15)
C39 0.0284(17) 0.0221(17) 0.0243(16) -0.0018(13) -0.0065(13) 0.0060(13)
C40 0.0187(14) 0.0208(16) 0.0151(13) -0.0050(11) 0.0008(11) -0.0022(12)
C41 0.0335(18) 0.0217(17) 0.0235(16) -0.0059(12) -0.0114(14) 0.0012(14)
C42 0.0354(19) 0.038(2) 0.0264(17) -0.0079(15) -0.0139(15) -0.0006(16)
C43 0.0301(18) 0.035(2) 0.0288(17) -0.0171(15) -0.0051(14) -0.0030(15)
C44 0.0353(19) 0.0205(18) 0.0311(17) -0.0114(14) -0.0044(15) -0.0006(14)
C45 0.0293(17) 0.0204(17) 0.0218(15) -0.0059(12) -0.0029(13) -0.0018(13)
C46 0.0123(13) 0.0193(15) 0.0146(13) -0.0017(11) -0.0020(10) 0.0006(11)
C47 0.0149(14) 0.0174(15) 0.0220(14) -0.0042(11) -0.0045(11) 0.0002(11)
C48 0.0191(15) 0.0226(17) 0.0217(15) -0.0058(12) -0.0062(12) -0.0011(12)
C49 0.0166(15) 0.0273(18) 0.0195(14) -0.0029(12) -0.0029(12) 0.0011(12)
C50 0.0137(14) 0.0333(19) 0.0293(17) -0.0080(14) -0.0042(12) -0.0061(13)
C51 0.0177(15) 0.0261(18) 0.0251(16) -0.0108(13) -0.0054(12) -0.0007(12)
C52 0.0202(15) 0.0219(17) 0.0224(15) -0.0059(12) -0.0048(12) -0.0028(12)
C53 0.0246(16) 0.0273(18) 0.0186(14) -0.0035(12) -0.0015(12) -0.0063(13)
C54 0.039(2) 0.0262(19) 0.0257(17) 0.0001(13) -0.0060(15) -0.0056(15)
C55 0.039(2) 0.0225(19) 0.044(2) -0.0033(15) -0.0107(17) 0.0006(16)
C56 0.034(2) 0.024(2) 0.069(3) -0.0122(19) 0.001(2) 0.0037(16)
C57 0.0255(19) 0.030(2) 0.054(2) -0.0100(18) 0.0071(17) -0.0068(16)
C58 0.0191(15) 0.042(2) 0.0136(14) -0.0004(13) -0.0019(12) -0.0121(14)
C59 0.031(2) 0.054(3) 0.0252(18) 0.0089(17) -0.0096(15) -0.0061(18)
C60 0.032(2) 0.088(4) 0.037(2) 0.022(2) -0.0126(18) -0.011(2)
C61 0.040(2) 0.105(5) 0.0183(18) 0.004(2) -0.0068(17) -0.031(3)
C62 0.047(3) 0.087(4) 0.0218(19) -0.014(2) -0.0055(18) -0.026(3)
C63 0.038(2) 0.051(3) 0.0215(17) -0.0090(16) -0.0020(15) -0.0179(18)
C64 0.0143(13) 0.0176(15) 0.0164(13) -0.0018(11) -0.0035(11) 0.0009(11)
C65 0.0174(14) 0.0175(15) 0.0202(14) -0.0025(11) -0.0051(11) 0.0009(11)
C66 0.0255(16) 0.0172(16) 0.0275(16) -0.0031(12) -0.0077(13) 0.0032(13)
C67 0.0216(16) 0.0253(18) 0.0226(15) -0.0006(12) -0.0084(12) 0.0080(13)
C68 0.0181(15) 0.0279(18) 0.0253(16) -0.0038(13) -0.0093(12) 0.0031(13)
C69 0.0196(15) 0.0217(17) 0.0226(15) -0.0027(12) -0.0083(12) -0.0004(12)
C70 0.0180(14) 0.0166(15) 0.0155(13) -0.0021(11) -0.0003(11) -0.0041(11)
C71 0.0196(15) 0.0193(16) 0.0243(15) -0.0039(12) -0.0013(12) -0.0007(12)
C72 0.0304(18) 0.0183(17) 0.0324(18) -0.0039(13) 0.0011(14) 0.0006(14)
C73 0.040(2) 0.0237(19) 0.0254(17) -0.0089(14) 0.0060(15) -0.0036(15)
C74 0.040(2) 0.033(2) 0.0183(15) -0.0050(13) -0.0037(14) -0.0078(16)
C75 0.0244(16) 0.0241(17) 0.0197(15) -0.0016(12) -0.0040(12) -0.0034(13)
C76 0.0153(14) 0.0195(16) 0.0170(13) 0.0014(11) -0.0041(11) -0.0053(11)
C77 0.0199(15) 0.0229(17) 0.0239(15) -0.0006(12) -0.0025(12) 0.0009(13)
C78 0.0279(17) 0.0177(17) 0.0279(17) 0.0039(13) -0.0049(14) 0.0007(13)
C79 0.0250(16) 0.0238(18) 0.0209(15) 0.0048(12) -0.0022(13) -0.0057(13)
C80 0.0257(17) 0.0278(19) 0.0237(16) -0.0026(13) 0.0028(13) -0.0020(14)
C81 0.0228(16) 0.0210(17) 0.0243(16) -0.0036(12) -0.0014(13) -0.0035(13)
C82 0.0190(15) 0.0251(18) 0.0257(16) -0.0058(13) 0.0005(12) -0.0016(13)
C83 0.040(2) 0.032(2) 0.0293(18) -0.0052(15) 0.0037(16) -0.0114(17)
C84 0.060(3) 0.026(2) 0.041(2) -0.0035(17) 0.005(2) -0.0141(19)
C85 0.045(2) 0.030(2) 0.047(2) -0.0194(18) 0.0034(19) -0.0092(18)
C86 0.0339(19) 0.037(2) 0.0306(18) -0.0133(16) -0.0062(15) -0.0037(16)
C87 0.0265(17) 0.0228(18) 0.0270(17) -0.0053(13) -0.0049(13) 0.0002(13)
C88 0.0292(17) 0.0259(18) 0.0177(14) -0.0077(12) -0.0064(13) -0.0091(14)
C89 0.0359(19) 0.0235(18) 0.0235(16) -0.0032(13) -0.0105(14) -0.0044(14)
C90 0.061(3) 0.0205(18) 0.0300(18) -0.0006(14) -0.0246(18) -0.0077(17)
C91 0.058(3) 0.027(2) 0.0206(16) 0.0013(13) -0.0120(16) -0.0196(18)
C92 0.044(2) 0.039(2) 0.0187(16) -0.0063(14) -0.0019(15) -0.0225(18)
C93 0.0329(18) 0.0287(19) 0.0194(15) -0.0054(13) -0.0037(13) -0.0108(15)
C94 0.0172(15) 0.038(2) 0.0179(15) 0.0038(13) 0.0008(12) -0.0057(14)
C95 0.031(2) 0.047(3) 0.0304(19) 0.0140(17) -0.0045(15) -0.0073(17)
C96 0.026(2) 0.075(4) 0.038(2) 0.027(2) -0.0063(17) -0.002(2)
C97 0.0238(19) 0.108(5) 0.0211(18) 0.017(2) -0.0081(15) -0.017(2)
C98 0.0229(18) 0.085(4) 0.0188(16) -0.0038(18) -0.0019(14) -0.021(2)
C99 0.0207(16) 0.049(2) 0.0153(14) 0.0002(14) -0.0019(12) -0.0079(15)
C100 0.0229(16) 0.0220(17) 0.0165(14) 0.0009(12) -0.0044(12) -0.0048(12)
C101 0.0196(15) 0.0248(17) 0.0189(14) -0.0013(12) -0.0048(12) -0.0065(12)
C102 0.0292(17) 0.0220(17) 0.0185(14) -0.0023(12) -0.0042(13) -0.0012(13)
C103 0.0185(15) 0.0240(17) 0.0244(15) -0.0003(12) -0.0038(12) 0.0025(12)
C104 0.0245(17) 0.0311(19) 0.0298(17) -0.0020(14) -0.0131(14) -0.0054(14)
C105 0.0267(17) 0.0308(19) 0.0222(15) -0.0076(13) -0.0077(13) -0.0041(14)
B1 0.0206(17) 0.0239(19) 0.0196(16) -0.0021(13) -0.0025(13) -0.0048(14)
C106 0.0216(15) 0.0219(17) 0.0220(15) -0.0053(12) -0.0042(12) -0.0029(13)
C107 0.0228(16) 0.0281(19) 0.0251(16) -0.0077(13) -0.0087(13) 0.0002(13)
C108 0.0274(17) 0.0280(19) 0.0245(16) -0.0047(13) -0.0097(13) 0.0041(14)
C109 0.0345(18) 0.0197(17) 0.0205(15) -0.0024(12) -0.0047(13) 0.0013(14)
C110 0.0270(16) 0.0226(17) 0.0190(14) -0.0038(12) -0.0042(12) -0.0061(13)
C111 0.0191(15) 0.0257(18) 0.0233(15) -0.0053(12) -0.0050(12) -0.0015(13)
C112 0.0302(18) 0.0182(17) 0.0329(18) -0.0083(13) -0.0085(14) -0.0008(13)
C113 0.0345(19) 0.0234(18) 0.0341(18) -0.0077(14) -0.0139(15) -0.0022(14)
C114 0.050(2) 0.027(2) 0.043(2) -0.0045(16) -0.0273(19) -0.0074(17)
C115 0.067(3) 0.025(2) 0.037(2) 0.0048(16) -0.022(2) -0.0152(19)
C116 0.055(3) 0.042(3) 0.035(2) -0.0019(18) -0.0019(19) -0.013(2)
C117 0.036(2) 0.034(2) 0.036(2) -0.0034(16) -0.0036(16) -0.0030(17)
C118 0.0223(16) 0.0209(18) 0.042(2) -0.0129(14) -0.0119(14) 0.0054(13)
C119 0.034(2) 0.029(2) 0.045(2) -0.0147(16) -0.0170(17) 0.0008(15)
C120 0.043(2) 0.037(2) 0.060(3) -0.023(2) -0.029(2) 0.0095(18)
C121 0.041(2) 0.032(2) 0.090(4) -0.026(2) -0.040(2) 0.0062(18)
C122 0.033(2) 0.031(2) 0.075(3) -0.011(2) -0.015(2) -0.0093(17)
C123 0.0297(19) 0.0234(19) 0.054(2) -0.0098(16) -0.0157(17) 0.0014(15)
C124 0.0236(16) 0.0268(18) 0.0263(16) -0.0107(13) -0.0098(13) -0.0005(13)
C125 0.0325(19) 0.029(2) 0.0322(18) -0.0095(14) -0.0103(15) -0.0025(15)
C126 0.035(2) 0.035(2) 0.041(2) -0.0188(17) -0.0091(17) 0.0080(16)
C127 0.0290(19) 0.043(2) 0.0352(19) -0.0189(17) -0.0012(15) -0.0021(16)
C128 0.0348(19) 0.034(2) 0.0242(16) -0.0077(14) -0.0050(14) -0.0060(16)
C129 0.0310(18) 0.0292(19) 0.0268(17) -0.0087(14) -0.0086(14) 0.0005(14)
B2 0.0206(17) 0.0213(19) 0.0302(19) -0.0075(14) -0.0068(15) 0.0002(14)

_geom_special_details            
;
 All esds (except the esd in the dihedral angle between two l.s. planes)
 are estimated using the full covariance matrix.  The cell esds are taken
 into account individually in the estimation of esds in distances, angles
 and torsion angles; correlations between esds in cell parameters are only
 used when they are defined by crystal symmetry.  An approximate (isotropic)
 treatment of cell esds is used for estimating esds involving l.s. planes.
;
loop_
_geom_bond_atom_site_label_1
_geom_bond_atom_site_label_2
_geom_bond_distance
_geom_bond_site_symmetry_2
_geom_bond_publ_flag
Os1 Cl1 2.3644(7) . ?
Os1 P1 2.4072(8) . ?
Os1 P2 2.4032(8) . ?
Os1 N1 2.093(2) . ?
Os1 C1 2.027(3) . ?
Os1 C9 1.916(3) . ?
P1 C28 1.830(3) . ?
P1 C34 1.831(3) . ?
P1 C40 1.831(3) . ?
P2 C10 1.828(3) . ?
P2 C16 1.833(3) . ?
P2 C22 1.833(3) . ?
P3 C2 1.784(3) . ?
P3 C64 1.789(3) . ?
P3 C70 1.794(3) . ?
P3 C76 1.805(3) . ?
P4 C8 1.771(3) . ?
P4 C46 1.791(3) . ?
P4 C52 1.800(4) . ?
P4 C58 1.796(3) . ?
N1 C3 1.364(4) . ?
N1 C7 1.370(4) . ?
C1 H1 0.9500 . ?
C1 C2 1.362(4) . ?
C2 C3 1.459(4) . ?
C3 C4 1.392(4) . ?
C4 H4 0.9500 . ?
C4 C5 1.393(4) . ?
C5 H5 0.9500 . ?
C5 C6 1.384(5) . ?
C6 H6 0.9500 . ?
C6 C7 1.391(4) . ?
C7 C8 1.465(4) . ?
C8 C9 1.354(4) . ?
C10 C11 1.401(5) . ?
C10 C15 1.401(5) . ?
C11 H11 0.9500 . ?
C11 C12 1.380(5) . ?
C12 H12 0.9500 . ?
C12 C13 1.389(5) . ?
C13 H13 0.9500 . ?
C13 C14 1.383(5) . ?
C14 H14 0.9500 . ?
C14 C15 1.389(5) . ?
C15 H15 0.9500 . ?
C16 C17 1.394(5) . ?
C16 C21 1.395(5) . ?
C17 H17 0.9500 . ?
C17 C18 1.396(5) . ?
C18 H18 0.9500 . ?
C18 C19 1.398(6) . ?
C19 H19 0.9500 . ?
C19 C20 1.373(6) . ?
C20 H20 0.9500 . ?
C20 C21 1.386(5) . ?
C21 H21 0.9500 . ?
C22 C23 1.405(5) . ?
C22 C27 1.395(4) . ?
C23 H23 0.9500 . ?
C23 C24 1.400(5) . ?
C24 H24 0.9500 . ?
C24 C25 1.389(5) . ?
C25 H25 0.9500 . ?
C25 C26 1.388(5) . ?
C26 H26 0.9500 . ?
C26 C27 1.393(4) . ?
C27 H27 0.9500 . ?
C28 C29 1.386(5) . ?
C28 C33 1.390(5) . ?
C29 H29 0.9500 . ?
C29 C30 1.398(5) . ?
C30 H30 0.9500 . ?
C30 C31 1.388(6) . ?
C31 H31 0.9500 . ?
C31 C32 1.381(6) . ?
C32 H32 0.9500 . ?
C32 C33 1.393(5) . ?
C33 H33 0.9500 . ?
C34 C35 1.386(5) . ?
C34 C39 1.401(5) . ?
C35 H35 0.9500 . ?
C35 C36 1.388(5) . ?
C36 H36 0.9500 . ?
C36 C37 1.384(6) . ?
C37 H37 0.9500 . ?
C37 C38 1.384(6) . ?
C38 H38 0.9500 . ?
C38 C39 1.393(5) . ?
C39 H39 0.9500 . ?
C40 C41 1.401(5) . ?
C40 C45 1.386(5) . ?
C41 H41 0.9500 . ?
C41 C42 1.388(5) . ?
C42 H42 0.9500 . ?
C42 C43 1.378(6) . ?
C43 H43 0.9500 . ?
C43 C44 1.380(6) . ?
C44 H44 0.9500 . ?
C44 C45 1.398(5) . ?
C45 H45 0.9500 . ?
C46 C47 1.395(4) . ?
C46 C51 1.399(4) . ?
C47 H47 0.9500 . ?
C47 C48 1.393(4) . ?
C48 H48 0.9500 . ?
C48 C49 1.391(5) . ?
C49 H49 0.9500 . ?
C49 C50 1.385(5) . ?
C50 H50 0.9500 . ?
C50 C51 1.392(5) . ?
C51 H51 0.9500 . ?
C52 C53 1.394(5) . ?
C52 C57 1.392(5) . ?
C53 H53 0.9500 . ?
C53 C54 1.391(6) . ?
C54 H54 0.9500 . ?
C54 C55 1.373(6) . ?
C55 H55 0.9500 . ?
C55 C56 1.379(6) . ?
C56 H56 0.9500 . ?
C56 C57 1.382(6) . ?
C57 H57 0.9500 . ?
C58 C59 1.370(6) . ?
C58 C63 1.404(6) . ?
C59 H59 0.9500 . ?
C59 C60 1.402(6) . ?
C60 H60 0.9500 . ?
C60 C61 1.395(9) . ?
C61 H61 0.9500 . ?
C61 C62 1.357(9) . ?
C62 H62 0.9500 . ?
C62 C63 1.382(6) . ?
C63 H63 0.9500 . ?
C64 C65 1.397(4) . ?
C64 C69 1.400(4) . ?
C65 H65 0.9500 . ?
C65 C66 1.391(5) . ?
C66 H66 0.9500 . ?
C66 C67 1.392(5) . ?
C67 H67 0.9500 . ?
C67 C68 1.384(5) . ?
C68 H68 0.9500 . ?
C68 C69 1.391(5) . ?
C69 H69 0.9500 . ?
C70 C71 1.407(5) . ?
C70 C75 1.394(5) . ?
C71 H71 0.9500 . ?
C71 C72 1.394(5) . ?
C72 H72 0.9500 . ?
C72 C73 1.404(6) . ?
C73 H73 0.9500 . ?
C73 C74 1.383(6) . ?
C74 H74 0.9500 . ?
C74 C75 1.391(5) . ?
C75 H75 0.9500 . ?
C76 C77 1.385(5) . ?
C76 C81 1.400(5) . ?
C77 H77 0.9500 . ?
C77 C78 1.397(5) . ?
C78 H78 0.9500 . ?
C78 C79 1.389(5) . ?
C79 H79 0.9500 . ?
C79 C80 1.381(5) . ?
C80 H80 0.9500 . ?
C80 C81 1.398(5) . ?
C81 H81 0.9500 . ?
C82 C83 1.393(5) . ?
C82 C87 1.404(5) . ?
C82 B1 1.647(5) . ?
C83 H83 0.9500 . ?
C83 C84 1.405(6) . ?
C84 H84 0.9500 . ?
C84 C85 1.379(7) . ?
C85 H85 0.9500 . ?
C85 C86 1.385(6) . ?
C86 H86 0.9500 . ?
C86 C87 1.397(5) . ?
C87 H87 0.9500 . ?
C88 C89 1.385(6) . ?
C88 C93 1.420(5) . ?
C88 B1 1.648(5) . ?
C89 H89 0.9500 . ?
C89 C90 1.413(5) . ?
C90 H90 0.9500 . ?
C90 C91 1.382(7) . ?
C91 H91 0.9500 . ?
C91 C92 1.391(7) . ?
C92 H92 0.9500 . ?
C92 C93 1.388(5) . ?
C93 H93 0.9500 . ?
C94 C95 1.409(6) . ?
C94 C99 1.412(6) . ?
C94 B1 1.650(5) . ?
C95 H95 0.9500 . ?
C95 C96 1.393(6) . ?
C96 H96 0.9500 . ?
C96 C97 1.386(9) . ?
C97 H97 0.9500 . ?
C97 C98 1.377(8) . ?
C98 H98 0.9500 . ?
C98 C99 1.397(5) . ?
C99 H99 0.9500 . ?
C100 C101 1.404(5) . ?
C100 C105 1.411(5) . ?
C100 B1 1.656(5) . ?
C101 H101 0.9500 . ?
C101 C102 1.396(5) . ?
C102 H102 0.9500 . ?
C102 C103 1.388(5) . ?
C103 H103 0.9500 . ?
C103 C104 1.387(5) . ?
C104 H104 0.9500 . ?
C104 C105 1.388(5) . ?
C105 H105 0.9500 . ?
C106 C107 1.399(5) . ?
C106 C111 1.408(5) . ?
C106 B2 1.643(5) . ?
C107 H107 0.9500 . ?
C107 C108 1.393(5) . ?
C108 H108 0.9500 . ?
C108 C109 1.390(5) . ?
C109 H109 0.9500 . ?
C109 C110 1.390(5) . ?
C110 H110 0.9500 . ?
C110 C111 1.385(5) . ?
C111 H111 0.9500 . ?
C112 C113 1.396(5) . ?
C112 C117 1.403(5) . ?
C112 B2 1.654(5) . ?
C113 H113 0.9500 . ?
C113 C114 1.405(6) . ?
C114 H114 0.9500 . ?
C114 C115 1.377(7) . ?
C115 H115 0.9500 . ?
C115 C116 1.386(8) . ?
C116 H116 0.9500 . ?
C116 C117 1.393(6) . ?
C117 H117 0.9500 . ?
C118 C119 1.403(6) . ?
C118 C123 1.401(6) . ?
C118 B2 1.657(5) . ?
C119 H119 0.9500 . ?
C119 C120 1.392(5) . ?
C120 H120 0.9500 . ?
C120 C121 1.385(7) . ?
C121 H121 0.9500 . ?
C121 C122 1.366(8) . ?
C122 H122 0.9500 . ?
C122 C123 1.409(6) . ?
C123 H123 0.9500 . ?
C124 C125 1.396(6) . ?
C124 C129 1.403(5) . ?
C124 B2 1.662(5) . ?
C125 H125 0.9500 . ?
C125 C126 1.399(6) . ?
C126 H126 0.9500 . ?
C126 C127 1.394(6) . ?
C127 H127 0.9500 . ?
C127 C128 1.380(6) . ?
C128 H128 0.9500 . ?
C128 C129 1.403(5) . ?
C129 H129 0.9500 . ?

loop_
_geom_angle_atom_site_label_1
_geom_angle_atom_site_label_2
_geom_angle_atom_site_label_3
_geom_angle
_geom_angle_site_symmetry_1
_geom_angle_site_symmetry_3
_geom_angle_publ_flag
Cl1 Os1 P1 84.55(3) . . ?
Cl1 Os1 P2 87.00(2) . . ?
P2 Os1 P1 171.53(2) . . ?
N1 Os1 Cl1 176.96(7) . . ?
N1 Os1 P1 94.81(7) . . ?
N1 Os1 P2 93.61(7) . . ?
C1 Os1 Cl1 102.91(8) . . ?
C1 Os1 P1 89.60(8) . . ?
C1 Os1 P2 91.85(8) . . ?
C1 Os1 N1 74.10(11) . . ?
C9 Os1 Cl1 109.20(9) . . ?
C9 Os1 P1 93.35(9) . . ?
C9 Os1 P2 89.85(9) . . ?
C9 Os1 N1 73.79(11) . . ?
C9 Os1 C1 147.89(12) . . ?
C28 P1 Os1 114.44(11) . . ?
C28 P1 C34 104.07(15) . . ?
C28 P1 C40 103.64(14) . . ?
C34 P1 Os1 117.14(10) . . ?
C40 P1 Os1 113.94(11) . . ?
C40 P1 C34 101.91(15) . . ?
C10 P2 Os1 113.30(11) . . ?
C10 P2 C16 103.23(15) . . ?
C10 P2 C22 104.79(14) . . ?
C16 P2 Os1 115.72(11) . . ?
C22 P2 Os1 115.90(10) . . ?
C22 P2 C16 102.33(14) . . ?
C2 P3 C64 112.55(14) . . ?
C2 P3 C70 108.53(14) . . ?
C2 P3 C76 108.52(14) . . ?
C64 P3 C70 110.12(14) . . ?
C64 P3 C76 107.01(15) . . ?
C70 P3 C76 110.08(15) . . ?
C8 P4 C46 112.79(14) . . ?
C8 P4 C52 109.67(15) . . ?
C8 P4 C58 106.98(14) . . ?
C46 P4 C52 110.91(15) . . ?
C46 P4 C58 107.52(15) . . ?
C58 P4 C52 108.80(17) . . ?
C3 N1 Os1 120.36(19) . . ?
C3 N1 C7 120.5(2) . . ?
C7 N1 Os1 119.15(19) . . ?
Os1 C1 H1 119.3 . . ?
C2 C1 Os1 121.4(2) . . ?
C2 C1 H1 119.3 . . ?
C1 C2 P3 123.4(2) . . ?
C1 C2 C3 113.3(3) . . ?
C3 C2 P3 123.1(2) . . ?
N1 C3 C2 110.8(2) . . ?
N1 C3 C4 120.5(3) . . ?
C4 C3 C2 128.6(3) . . ?
C3 C4 H4 120.5 . . ?
C3 C4 C5 119.1(3) . . ?
C5 C4 H4 120.5 . . ?
C4 C5 H5 119.9 . . ?
C6 C5 C4 120.3(3) . . ?
C6 C5 H5 119.9 . . ?
C5 C6 H6 120.4 . . ?
C5 C6 C7 119.2(3) . . ?
C7 C6 H6 120.4 . . ?
N1 C7 C6 120.5(3) . . ?
N1 C7 C8 110.1(2) . . ?
C6 C7 C8 129.4(3) . . ?
C7 C8 P4 126.9(2) . . ?
C9 C8 P4 121.8(2) . . ?
C9 C8 C7 110.5(3) . . ?
C8 C9 Os1 126.3(2) . . ?
C11 C10 P2 117.5(2) . . ?
C11 C10 C15 118.6(3) . . ?
C15 C10 P2 123.9(2) . . ?
C10 C11 H11 119.8 . . ?
C12 C11 C10 120.4(3) . . ?
C12 C11 H11 119.8 . . ?
C11 C12 H12 119.6 . . ?
C11 C12 C13 120.9(3) . . ?
C13 C12 H12 119.5 . . ?
C12 C13 H13 120.5 . . ?
C14 C13 C12 119.0(3) . . ?
C14 C13 H13 120.5 . . ?
C13 C14 H14 119.6 . . ?
C13 C14 C15 120.9(3) . . ?
C15 C14 H14 119.6 . . ?
C10 C15 H15 120.0 . . ?
C14 C15 C10 120.0(3) . . ?
C14 C15 H15 120.0 . . ?
C17 C16 P2 121.1(3) . . ?
C17 C16 C21 119.6(3) . . ?
C21 C16 P2 119.1(3) . . ?
C16 C17 H17 119.9 . . ?
C16 C17 C18 120.2(3) . . ?
C18 C17 H17 119.9 . . ?
C17 C18 H18 120.2 . . ?
C17 C18 C19 119.6(4) . . ?
C19 C18 H18 120.2 . . ?
C18 C19 H19 120.2 . . ?
C20 C19 C18 119.7(3) . . ?
C20 C19 H19 120.2 . . ?
C19 C20 H20 119.4 . . ?
C19 C20 C21 121.3(4) . . ?
C21 C20 H20 119.4 . . ?
C16 C21 H21 120.2 . . ?
C20 C21 C16 119.6(3) . . ?
C20 C21 H21 120.2 . . ?
C23 C22 P2 122.1(2) . . ?
C27 C22 P2 119.3(2) . . ?
C27 C22 C23 118.6(3) . . ?
C22 C23 H23 119.8 . . ?
C24 C23 C22 120.4(3) . . ?
C24 C23 H23 119.8 . . ?
C23 C24 H24 120.0 . . ?
C25 C24 C23 120.0(3) . . ?
C25 C24 H24 120.0 . . ?
C24 C25 H25 120.0 . . ?
C26 C25 C24 120.0(3) . . ?
C26 C25 H25 120.0 . . ?
C25 C26 H26 120.0 . . ?
C25 C26 C27 120.0(3) . . ?
C27 C26 H26 120.0 . . ?
C22 C27 H27 119.5 . . ?
C26 C27 C22 121.0(3) . . ?
C26 C27 H27 119.5 . . ?
C29 C28 P1 119.3(3) . . ?
C29 C28 C33 118.6(3) . . ?
C33 C28 P1 122.0(3) . . ?
C28 C29 H29 119.5 . . ?
C28 C29 C30 120.9(3) . . ?
C30 C29 H29 119.5 . . ?
C29 C30 H30 120.0 . . ?
C31 C30 C29 120.1(4) . . ?
C31 C30 H30 120.0 . . ?
C30 C31 H31 120.5 . . ?
C32 C31 C30 119.0(3) . . ?
C32 C31 H31 120.5 . . ?
C31 C32 H32 119.6 . . ?
C31 C32 C33 120.9(4) . . ?
C33 C32 H32 119.6 . . ?
C28 C33 C32 120.4(4) . . ?
C28 C33 H33 119.8 . . ?
C32 C33 H33 119.8 . . ?
C35 C34 P1 118.4(3) . . ?
C35 C34 C39 118.4(3) . . ?
C39 C34 P1 122.9(2) . . ?
C34 C35 H35 119.4 . . ?
C34 C35 C36 121.3(3) . . ?
C36 C35 H35 119.4 . . ?
C35 C36 H36 120.0 . . ?
C37 C36 C35 120.0(3) . . ?
C37 C36 H36 120.0 . . ?
C36 C37 H37 120.2 . . ?
C38 C37 C36 119.6(3) . . ?
C38 C37 H37 120.2 . . ?
C37 C38 H38 119.8 . . ?
C37 C38 C39 120.4(4) . . ?
C39 C38 H38 119.8 . . ?
C34 C39 H39 119.8 . . ?
C38 C39 C34 120.3(3) . . ?
C38 C39 H39 119.8 . . ?
C41 C40 P1 119.3(3) . . ?
C45 C40 P1 121.2(3) . . ?
C45 C40 C41 119.5(3) . . ?
C40 C41 H41 120.3 . . ?
C42 C41 C40 119.4(3) . . ?
C42 C41 H41 120.3 . . ?
C41 C42 H42 119.5 . . ?
C43 C42 C41 121.0(4) . . ?
C43 C42 H42 119.5 . . ?
C42 C43 H43 120.1 . . ?
C42 C43 C44 119.9(3) . . ?
C44 C43 H43 120.1 . . ?
C43 C44 H44 120.0 . . ?
C43 C44 C45 120.0(3) . . ?
C45 C44 H44 120.0 . . ?
C40 C45 C44 120.2(3) . . ?
C40 C45 H45 119.9 . . ?
C44 C45 H45 119.9 . . ?
C47 C46 P4 121.2(2) . . ?
C47 C46 C51 120.2(3) . . ?
C51 C46 P4 118.6(2) . . ?
C46 C47 H47 120.4 . . ?
C48 C47 C46 119.2(3) . . ?
C48 C47 H47 120.4 . . ?
C47 C48 H48 119.7 . . ?
C49 C48 C47 120.6(3) . . ?
C49 C48 H48 119.7 . . ?
C48 C49 H49 120.0 . . ?
C50 C49 C48 120.0(3) . . ?
C50 C49 H49 120.0 . . ?
C49 C50 H50 120.0 . . ?
C49 C50 C51 120.1(3) . . ?
C51 C50 H50 120.0 . . ?
C46 C51 H51 120.1 . . ?
C50 C51 C46 119.8(3) . . ?
C50 C51 H51 120.1 . . ?
C53 C52 P4 122.5(3) . . ?
C57 C52 P4 117.7(3) . . ?
C57 C52 C53 119.7(3) . . ?
C52 C53 H53 120.4 . . ?
C54 C53 C52 119.3(3) . . ?
C54 C53 H53 120.4 . . ?
C53 C54 H54 119.8 . . ?
C55 C54 C53 120.4(3) . . ?
C55 C54 H54 119.8 . . ?
C54 C55 H55 119.7 . . ?
C54 C55 C56 120.5(4) . . ?
C56 C55 H55 119.7 . . ?
C55 C56 H56 120.0 . . ?
C55 C56 C57 119.9(4) . . ?
C57 C56 H56 120.0 . . ?
C52 C57 H57 119.9 . . ?
C56 C57 C52 120.1(4) . . ?
C56 C57 H57 119.9 . . ?
C59 C58 P4 118.4(3) . . ?
C59 C58 C63 120.9(4) . . ?
C63 C58 P4 120.6(3) . . ?
C58 C59 H59 120.2 . . ?
C58 C59 C60 119.7(5) . . ?
C60 C59 H59 120.2 . . ?
C59 C60 H60 120.8 . . ?
C61 C60 C59 118.3(5) . . ?
C61 C60 H60 120.8 . . ?
C60 C61 H61 119.0 . . ?
C62 C61 C60 122.1(4) . . ?
C62 C61 H61 119.0 . . ?
C61 C62 H62 120.1 . . ?
C61 C62 C63 119.9(5) . . ?
C63 C62 H62 120.1 . . ?
C58 C63 H63 120.4 . . ?
C62 C63 C58 119.1(5) . . ?
C62 C63 H63 120.4 . . ?
C65 C64 P3 122.4(2) . . ?
C65 C64 C69 120.2(3) . . ?
C69 C64 P3 117.4(2) . . ?
C64 C65 H65 120.3 . . ?
C66 C65 C64 119.3(3) . . ?
C66 C65 H65 120.3 . . ?
C65 C66 H66 119.9 . . ?
C65 C66 C67 120.3(3) . . ?
C67 C66 H66 119.9 . . ?
C66 C67 H67 119.7 . . ?
C68 C67 C66 120.5(3) . . ?
C68 C67 H67 119.7 . . ?
C67 C68 H68 120.1 . . ?
C67 C68 C69 119.8(3) . . ?
C69 C68 H68 120.1 . . ?
C64 C69 H69 120.0 . . ?
C68 C69 C64 119.9(3) . . ?
C68 C69 H69 120.0 . . ?
C71 C70 P3 117.1(2) . . ?
C75 C70 P3 122.6(3) . . ?
C75 C70 C71 120.3(3) . . ?
C70 C71 H71 119.8 . . ?
C72 C71 C70 120.3(3) . . ?
C72 C71 H71 119.8 . . ?
C71 C72 H72 120.9 . . ?
C71 C72 C73 118.2(4) . . ?
C73 C72 H72 120.9 . . ?
C72 C73 H73 119.2 . . ?
C74 C73 C72 121.7(3) . . ?
C74 C73 H73 119.2 . . ?
C73 C74 H74 120.0 . . ?
C73 C74 C75 119.9(3) . . ?
C75 C74 H74 120.0 . . ?
C70 C75 H75 120.2 . . ?
C74 C75 C70 119.6(3) . . ?
C74 C75 H75 120.2 . . ?
C77 C76 P3 121.4(2) . . ?
C77 C76 C81 120.3(3) . . ?
C81 C76 P3 118.3(3) . . ?
C76 C77 H77 120.2 . . ?
C76 C77 C78 119.6(3) . . ?
C78 C77 H77 120.2 . . ?
C77 C78 H78 119.9 . . ?
C79 C78 C77 120.3(3) . . ?
C79 C78 H78 119.9 . . ?
C78 C79 H79 119.9 . . ?
C80 C79 C78 120.3(3) . . ?
C80 C79 H79 119.9 . . ?
C79 C80 H80 120.0 . . ?
C79 C80 C81 120.0(3) . . ?
C81 C80 H80 120.0 . . ?
C76 C81 H81 120.2 . . ?
C80 C81 C76 119.6(3) . . ?
C80 C81 H81 120.2 . . ?
C83 C82 C87 114.8(3) . . ?
C83 C82 B1 121.4(3) . . ?
C87 C82 B1 123.5(3) . . ?
C82 C83 H83 118.5 . . ?
C82 C83 C84 123.1(4) . . ?
C84 C83 H83 118.5 . . ?
C83 C84 H84 120.1 . . ?
C85 C84 C83 119.9(4) . . ?
C85 C84 H84 120.1 . . ?
C84 C85 H85 120.4 . . ?
C84 C85 C86 119.2(4) . . ?
C86 C85 H85 120.4 . . ?
C85 C86 H86 120.1 . . ?
C85 C86 C87 119.8(4) . . ?
C87 C86 H86 120.1 . . ?
C82 C87 H87 118.4 . . ?
C86 C87 C82 123.2(3) . . ?
C86 C87 H87 118.4 . . ?
C89 C88 C93 116.4(3) . . ?
C89 C88 B1 124.5(3) . . ?
C93 C88 B1 119.0(3) . . ?
C88 C89 H89 118.9 . . ?
C88 C89 C90 122.2(4) . . ?
C90 C89 H89 118.9 . . ?
C89 C90 H90 120.2 . . ?
C91 C90 C89 119.6(4) . . ?
C91 C90 H90 120.2 . . ?
C90 C91 H91 120.1 . . ?
C90 C91 C92 119.9(3) . . ?
C92 C91 H91 120.1 . . ?
C91 C92 H92 120.1 . . ?
C93 C92 C91 119.8(4) . . ?
C93 C92 H92 120.1 . . ?
C88 C93 H93 119.0 . . ?
C92 C93 C88 122.0(4) . . ?
C92 C93 H93 119.0 . . ?
C95 C94 C99 115.3(3) . . ?
C95 C94 B1 125.1(3) . . ?
C99 C94 B1 119.6(3) . . ?
C94 C95 H95 118.6 . . ?
C96 C95 C94 122.8(5) . . ?
C96 C95 H95 118.6 . . ?
C95 C96 H96 120.0 . . ?
C97 C96 C95 120.1(5) . . ?
C97 C96 H96 120.0 . . ?
C96 C97 H97 120.5 . . ?
C98 C97 C96 119.0(4) . . ?
C98 C97 H97 120.5 . . ?
C97 C98 H98 119.5 . . ?
C97 C98 C99 121.0(5) . . ?
C99 C98 H98 119.5 . . ?
C94 C99 H99 119.1 . . ?
C98 C99 C94 121.7(4) . . ?
C98 C99 H99 119.1 . . ?
C101 C100 C105 114.6(3) . . ?
C101 C100 B1 123.9(3) . . ?
C105 C100 B1 121.5(3) . . ?
C100 C101 H101 118.5 . . ?
C102 C101 C100 123.0(3) . . ?
C102 C101 H101 118.5 . . ?
C101 C102 H102 119.9 . . ?
C103 C102 C101 120.2(3) . . ?
C103 C102 H102 119.9 . . ?
C102 C103 H103 120.7 . . ?
C104 C103 C102 118.6(3) . . ?
C104 C103 H103 120.7 . . ?
C103 C104 H104 119.8 . . ?
C103 C104 C105 120.4(3) . . ?
C105 C104 H104 119.8 . . ?
C100 C105 H105 118.5 . . ?
C104 C105 C100 123.1(3) . . ?
C104 C105 H105 118.5 . . ?
C82 B1 C88 108.4(3) . . ?
C82 B1 C94 113.9(3) . . ?
C82 B1 C100 107.0(3) . . ?
C88 B1 C94 106.9(3) . . ?
C88 B1 C100 110.1(3) . . ?
C94 B1 C100 110.5(3) . . ?
C107 C106 C111 115.0(3) . . ?
C107 C106 B2 126.1(3) . . ?
C111 C106 B2 118.9(3) . . ?
C106 C107 H107 118.5 . . ?
C108 C107 C106 122.9(3) . . ?
C108 C107 H107 118.5 . . ?
C107 C108 H108 119.9 . . ?
C109 C108 C107 120.2(3) . . ?
C109 C108 H108 119.9 . . ?
C108 C109 H109 120.7 . . ?
C108 C109 C110 118.7(3) . . ?
C110 C109 H109 120.7 . . ?
C109 C110 H110 119.9 . . ?
C111 C110 C109 120.2(3) . . ?
C111 C110 H110 119.9 . . ?
C106 C111 H111 118.5 . . ?
C110 C111 C106 123.0(3) . . ?
C110 C111 H111 118.5 . . ?
C113 C112 C117 114.5(4) . . ?
C113 C112 B2 126.8(3) . . ?
C117 C112 B2 118.7(3) . . ?
C112 C113 H113 118.4 . . ?
C112 C113 C114 123.2(4) . . ?
C114 C113 H113 118.4 . . ?
C113 C114 H114 120.0 . . ?
C115 C114 C113 119.9(4) . . ?
C115 C114 H114 120.0 . . ?
C114 C115 H115 120.5 . . ?
C114 C115 C116 119.0(4) . . ?
C116 C115 H115 120.5 . . ?
C115 C116 H116 120.1 . . ?
C115 C116 C117 119.9(4) . . ?
C117 C116 H116 120.1 . . ?
C112 C117 H117 118.3 . . ?
C116 C117 C112 123.4(4) . . ?
C116 C117 H117 118.3 . . ?
C119 C118 B2 119.0(3) . . ?
C123 C118 C119 115.3(3) . . ?
C123 C118 B2 125.7(3) . . ?
C118 C119 H119 118.3 . . ?
C120 C119 C118 123.4(4) . . ?
C120 C119 H119 118.3 . . ?
C119 C120 H120 120.2 . . ?
C121 C120 C119 119.6(4) . . ?
C121 C120 H120 120.2 . . ?
C120 C121 H121 120.4 . . ?
C122 C121 C120 119.1(4) . . ?
C122 C121 H121 120.4 . . ?
C121 C122 H122 119.4 . . ?
C121 C122 C123 121.1(4) . . ?
C123 C122 H122 119.4 . . ?
C118 C123 C122 121.5(4) . . ?
C118 C123 H123 119.2 . . ?
C122 C123 H123 119.2 . . ?
C125 C124 C129 115.5(3) . . ?
C125 C124 B2 122.3(3) . . ?
C129 C124 B2 122.2(3) . . ?
C124 C125 H125 118.6 . . ?
C124 C125 C126 122.9(4) . . ?
C126 C125 H125 118.6 . . ?
C125 C126 H126 120.0 . . ?
C127 C126 C125 120.0(4) . . ?
C127 C126 H126 120.0 . . ?
C126 C127 H127 120.7 . . ?
C128 C127 C126 118.6(4) . . ?
C128 C127 H127 120.7 . . ?
C127 C128 H128 119.6 . . ?
C127 C128 C129 120.7(4) . . ?
C129 C128 H128 119.6 . . ?
C124 C129 H129 118.9 . . ?
C128 C129 C124 122.2(4) . . ?
C128 C129 H129 118.9 . . ?
C106 B2 C112 106.8(3) . . ?
C106 B2 C118 109.6(3) . . ?
C106 B2 C124 109.2(3) . . ?
C112 B2 C118 110.8(3) . . ?
C112 B2 C124 112.8(3) . . ?
C118 B2 C124 107.6(3) . . ?

loop_
_geom_torsion_atom_site_label_1
_geom_torsion_atom_site_label_2
_geom_torsion_atom_site_label_3
_geom_torsion_atom_site_label_4
_geom_torsion
_geom_torsion_site_symmetry_1
_geom_torsion_site_symmetry_2
_geom_torsion_site_symmetry_3
_geom_torsion_site_symmetry_4
_geom_torsion_publ_flag
Os1 P1 C28 C29 65.4(3) . . . . ?
Os1 P1 C28 C33 -113.9(3) . . . . ?
Os1 P1 C34 C35 52.0(3) . . . . ?
Os1 P1 C34 C39 -135.2(3) . . . . ?
Os1 P1 C40 C41 40.2(3) . . . . ?
Os1 P1 C40 C45 -141.3(2) . . . . ?
Os1 P2 C10 C11 58.2(3) . . . . ?
Os1 P2 C10 C15 -123.0(3) . . . . ?
Os1 P2 C16 C17 25.5(3) . . . . ?
Os1 P2 C16 C21 -159.0(2) . . . . ?
Os1 P2 C22 C23 -124.1(3) . . . . ?
Os1 P2 C22 C27 59.2(3) . . . . ?
Os1 N1 C3 C2 1.0(3) . . . . ?
Os1 N1 C3 C4 178.7(2) . . . . ?
Os1 N1 C7 C6 -178.5(2) . . . . ?
Os1 N1 C7 C8 2.0(3) . . . . ?
Os1 C1 C2 P3 -178.57(15) . . . . ?
Os1 C1 C2 C3 -2.9(4) . . . . ?
P1 C28 C29 C30 178.9(3) . . . . ?
P1 C28 C33 C32 179.7(3) . . . . ?
P1 C34 C35 C36 173.7(3) . . . . ?
P1 C34 C39 C38 -172.9(3) . . . . ?
P1 C40 C41 C42 177.8(3) . . . . ?
P1 C40 C45 C44 179.4(3) . . . . ?
P2 C10 C11 C12 179.9(3) . . . . ?
P2 C10 C15 C14 177.9(3) . . . . ?
P2 C16 C17 C18 175.6(3) . . . . ?
P2 C16 C21 C20 -175.3(3) . . . . ?
P2 C22 C23 C24 -176.0(3) . . . . ?
P2 C22 C27 C26 176.2(2) . . . . ?
P3 C2 C3 N1 176.8(2) . . . . ?
P3 C2 C3 C4 -0.6(5) . . . . ?
P3 C64 C65 C66 -179.2(2) . . . . ?
P3 C64 C69 C68 -179.5(2) . . . . ?
P3 C70 C71 C72 -177.5(3) . . . . ?
P3 C70 C75 C74 177.5(3) . . . . ?
P3 C76 C77 C78 179.8(3) . . . . ?
P3 C76 C81 C80 179.5(3) . . . . ?
P4 C8 C9 Os1 -173.56(17) . . . . ?
P4 C46 C47 C48 179.8(2) . . . . ?
P4 C46 C51 C50 179.8(3) . . . . ?
P4 C52 C53 C54 175.0(3) . . . . ?
P4 C52 C57 C56 -175.4(4) . . . . ?
P4 C58 C59 C60 -177.9(3) . . . . ?
P4 C58 C63 C62 178.6(3) . . . . ?
N1 C3 C4 C5 -0.7(5) . . . . ?
N1 C7 C8 P4 170.4(2) . . . . ?
N1 C7 C8 C9 0.2(4) . . . . ?
C1 C2 C3 N1 1.1(4) . . . . ?
C1 C2 C3 C4 -176.3(3) . . . . ?
C2 P3 C64 C65 -11.3(3) . . . . ?
C2 P3 C64 C69 167.9(2) . . . . ?
C2 P3 C70 C71 -48.7(3) . . . . ?
C2 P3 C70 C75 132.1(3) . . . . ?
C2 P3 C76 C77 95.0(3) . . . . ?
C2 P3 C76 C81 -85.7(3) . . . . ?
C2 C3 C4 C5 176.5(3) . . . . ?
C3 N1 C7 C6 0.4(4) . . . . ?
C3 N1 C7 C8 -179.1(3) . . . . ?
C3 C4 C5 C6 1.5(5) . . . . ?
C4 C5 C6 C7 -1.4(5) . . . . ?
C5 C6 C7 N1 0.4(5) . . . . ?
C5 C6 C7 C8 179.7(3) . . . . ?
C6 C7 C8 P4 -9.0(5) . . . . ?
C6 C7 C8 C9 -179.2(3) . . . . ?
C7 N1 C3 C2 -177.9(3) . . . . ?
C7 N1 C3 C4 -0.2(4) . . . . ?
C7 C8 C9 Os1 -2.8(4) . . . . ?
C8 P4 C46 C47 -0.8(3) . . . . ?
C8 P4 C46 C51 177.3(2) . . . . ?
C8 P4 C52 C53 138.4(3) . . . . ?
C8 P4 C52 C57 -44.7(3) . . . . ?
C8 P4 C58 C59 -79.8(3) . . . . ?
C8 P4 C58 C63 101.7(3) . . . . ?
C10 P2 C16 C17 149.8(3) . . . . ?
C10 P2 C16 C21 -34.7(3) . . . . ?
C10 P2 C22 C23 110.3(3) . . . . ?
C10 P2 C22 C27 -66.5(3) . . . . ?
C10 C11 C12 C13 1.3(6) . . . . ?
C11 C10 C15 C14 -3.3(5) . . . . ?
C11 C12 C13 C14 -1.2(6) . . . . ?
C12 C13 C14 C15 -1.1(6) . . . . ?
C13 C14 C15 C10 3.4(5) . . . . ?
C15 C10 C11 C12 1.0(5) . . . . ?
C16 P2 C10 C11 -67.8(3) . . . . ?
C16 P2 C10 C15 111.0(3) . . . . ?
C16 P2 C22 C23 2.8(3) . . . . ?
C16 P2 C22 C27 -174.0(3) . . . . ?
C16 C17 C18 C19 -0.7(5) . . . . ?
C17 C16 C21 C20 0.2(5) . . . . ?
C17 C18 C19 C20 0.8(6) . . . . ?
C18 C19 C20 C21 -0.5(6) . . . . ?
C19 C20 C21 C16 -0.1(5) . . . . ?
C21 C16 C17 C18 0.1(5) . . . . ?
C22 P2 C10 C11 -174.6(3) . . . . ?
C22 P2 C10 C15 4.2(3) . . . . ?
C22 P2 C16 C17 -101.5(3) . . . . ?
C22 P2 C16 C21 74.0(3) . . . . ?
C22 C23 C24 C25 -0.3(5) . . . . ?
C23 C22 C27 C26 -0.7(5) . . . . ?
C23 C24 C25 C26 -0.1(5) . . . . ?
C24 C25 C26 C27 0.2(5) . . . . ?
C25 C26 C27 C22 0.2(5) . . . . ?
C27 C22 C23 C24 0.7(5) . . . . ?
C28 P1 C34 C35 179.4(3) . . . . ?
C28 P1 C34 C39 -7.8(3) . . . . ?
C28 P1 C40 C41 -84.8(3) . . . . ?
C28 P1 C40 C45 93.7(3) . . . . ?
C28 C29 C30 C31 1.3(6) . . . . ?
C29 C28 C33 C32 0.4(5) . . . . ?
C29 C30 C31 C32 0.7(6) . . . . ?
C30 C31 C32 C33 -2.1(6) . . . . ?
C31 C32 C33 C28 1.6(6) . . . . ?
C33 C28 C29 C30 -1.8(6) . . . . ?
C34 P1 C28 C29 -63.6(3) . . . . ?
C34 P1 C28 C33 117.0(3) . . . . ?
C34 P1 C40 C41 167.3(3) . . . . ?
C34 P1 C40 C45 -14.2(3) . . . . ?
C34 C35 C36 C37 -0.3(6) . . . . ?
C35 C34 C39 C38 -0.1(5) . . . . ?
C35 C36 C37 C38 -0.3(6) . . . . ?
C36 C37 C38 C39 0.7(6) . . . . ?
C37 C38 C39 C34 -0.5(6) . . . . ?
C39 C34 C35 C36 0.6(5) . . . . ?
C40 P1 C28 C29 -169.9(3) . . . . ?
C40 P1 C28 C33 10.8(3) . . . . ?
C40 P1 C34 C35 -73.1(3) . . . . ?
C40 P1 C34 C39 99.8(3) . . . . ?
C40 C41 C42 C43 3.2(6) . . . . ?
C41 C40 C45 C44 -2.2(5) . . . . ?
C41 C42 C43 C44 -2.9(6) . . . . ?
C42 C43 C44 C45 0.1(5) . . . . ?
C43 C44 C45 C40 2.5(5) . . . . ?
C45 C40 C41 C42 -0.6(5) . . . . ?
C46 P4 C8 C7 62.3(3) . . . . ?
C46 P4 C8 C9 -128.6(3) . . . . ?
C46 P4 C52 C53 13.2(3) . . . . ?
C46 P4 C52 C57 -169.9(3) . . . . ?
C46 P4 C58 C59 41.6(3) . . . . ?
C46 P4 C58 C63 -136.9(3) . . . . ?
C46 C47 C48 C49 0.1(5) . . . . ?
C47 C46 C51 C50 -2.0(5) . . . . ?
C47 C48 C49 C50 -1.5(5) . . . . ?
C48 C49 C50 C51 1.2(5) . . . . ?
C49 C50 C51 C46 0.6(5) . . . . ?
C51 C46 C47 C48 1.7(5) . . . . ?
C52 P4 C8 C7 -61.9(3) . . . . ?
C52 P4 C8 C9 107.3(3) . . . . ?
C52 P4 C46 C47 122.6(3) . . . . ?
C52 P4 C46 C51 -59.2(3) . . . . ?
C52 P4 C58 C59 161.8(3) . . . . ?
C52 P4 C58 C63 -16.7(3) . . . . ?
C52 C53 C54 C55 1.1(5) . . . . ?
C53 C52 C57 C56 1.5(6) . . . . ?
C53 C54 C55 C56 0.1(6) . . . . ?
C54 C55 C56 C57 -0.5(7) . . . . ?
C55 C56 C57 C52 -0.3(8) . . . . ?
C57 C52 C53 C54 -1.9(5) . . . . ?
C58 P4 C8 C7 -179.7(3) . . . . ?
C58 P4 C8 C9 -10.6(3) . . . . ?
C58 P4 C46 C47 -118.5(3) . . . . ?
C58 P4 C46 C51 59.6(3) . . . . ?
C58 P4 C52 C53 -104.9(3) . . . . ?
C58 P4 C52 C57 72.0(3) . . . . ?
C58 C59 C60 C61 -0.6(6) . . . . ?
C59 C58 C63 C62 0.1(6) . . . . ?
C59 C60 C61 C62 0.1(7) . . . . ?
C60 C61 C62 C63 0.6(7) . . . . ?
C61 C62 C63 C58 -0.7(6) . . . . ?
C63 C58 C59 C60 0.6(6) . . . . ?
C64 P3 C2 C1 -114.0(3) . . . . ?
C64 P3 C2 C3 70.7(3) . . . . ?
C64 P3 C70 C71 -172.3(2) . . . . ?
C64 P3 C70 C75 8.5(3) . . . . ?
C64 P3 C76 C77 -143.3(3) . . . . ?
C64 P3 C76 C81 36.0(3) . . . . ?
C64 C65 C66 C67 -1.7(5) . . . . ?
C65 C64 C69 C68 -0.3(5) . . . . ?
C65 C66 C67 C68 0.5(5) . . . . ?
C66 C67 C68 C69 0.8(5) . . . . ?
C67 C68 C69 C64 -0.9(5) . . . . ?
C69 C64 C65 C66 1.6(4) . . . . ?
C70 P3 C2 C1 123.8(3) . . . . ?
C70 P3 C2 C3 -51.4(3) . . . . ?
C70 P3 C64 C65 109.9(3) . . . . ?
C70 P3 C64 C69 -70.9(3) . . . . ?
C70 P3 C76 C77 -23.7(3) . . . . ?
C70 P3 C76 C81 155.7(3) . . . . ?
C70 C71 C72 C73 -0.4(5) . . . . ?
C71 C70 C75 C74 -1.7(5) . . . . ?
C71 C72 C73 C74 -1.0(5) . . . . ?
C72 C73 C74 C75 1.0(6) . . . . ?
C73 C74 C75 C70 0.4(5) . . . . ?
C75 C70 C71 C72 1.8(5) . . . . ?
C76 P3 C2 C1 4.2(3) . . . . ?
C76 P3 C2 C3 -171.1(2) . . . . ?
C76 P3 C64 C65 -130.4(3) . . . . ?
C76 P3 C64 C69 48.8(3) . . . . ?
C76 P3 C70 C71 70.0(3) . . . . ?
C76 P3 C70 C75 -109.3(3) . . . . ?
C76 C77 C78 C79 0.3(5) . . . . ?
C77 C76 C81 C80 -1.1(5) . . . . ?
C77 C78 C79 C80 -0.3(5) . . . . ?
C78 C79 C80 C81 -0.4(6) . . . . ?
C79 C80 C81 C76 1.1(5) . . . . ?
C81 C76 C77 C78 0.4(5) . . . . ?
C82 C83 C84 C85 2.1(8) . . . . ?
C83 C82 C87 C86 -0.9(5) . . . . ?
C83 C82 B1 C88 179.7(3) . . . . ?
C83 C82 B1 C94 -61.4(4) . . . . ?
C83 C82 B1 C100 61.0(4) . . . . ?
C83 C84 C85 C86 -1.1(8) . . . . ?
C84 C85 C86 C87 -0.8(7) . . . . ?
C85 C86 C87 C82 1.8(6) . . . . ?
C87 C82 C83 C84 -1.1(6) . . . . ?
C87 C82 B1 C88 6.1(5) . . . . ?
C87 C82 B1 C94 125.0(3) . . . . ?
C87 C82 B1 C100 -112.7(3) . . . . ?
C88 C89 C90 C91 -1.9(5) . . . . ?
C89 C88 C93 C92 1.0(5) . . . . ?
C89 C88 B1 C82 -108.8(3) . . . . ?
C89 C88 B1 C94 128.0(3) . . . . ?
C89 C88 B1 C100 7.9(4) . . . . ?
C89 C90 C91 C92 1.4(5) . . . . ?
C90 C91 C92 C93 0.2(5) . . . . ?
C91 C92 C93 C88 -1.4(5) . . . . ?
C93 C88 C89 C90 0.6(5) . . . . ?
C93 C88 B1 C82 68.4(4) . . . . ?
C93 C88 B1 C94 -54.8(4) . . . . ?
C93 C88 B1 C100 -174.9(3) . . . . ?
C94 C95 C96 C97 -1.0(6) . . . . ?
C95 C94 C99 C98 2.3(5) . . . . ?
C95 C94 B1 C82 13.3(4) . . . . ?
C95 C94 B1 C88 133.0(3) . . . . ?
C95 C94 B1 C100 -107.2(4) . . . . ?
C95 C96 C97 C98 1.7(6) . . . . ?
C96 C97 C98 C99 -0.3(6) . . . . ?
C97 C98 C99 C94 -1.7(5) . . . . ?
C99 C94 C95 C96 -0.9(5) . . . . ?
C99 C94 B1 C82 -166.9(3) . . . . ?
C99 C94 B1 C88 -47.2(4) . . . . ?
C99 C94 B1 C100 72.6(4) . . . . ?
C100 C101 C102 C103 -0.7(5) . . . . ?
C101 C100 C105 C104 0.9(5) . . . . ?
C101 C100 B1 C82 -156.4(3) . . . . ?
C101 C100 B1 C88 86.0(4) . . . . ?
C101 C100 B1 C94 -31.9(4) . . . . ?
C101 C102 C103 C104 0.7(5) . . . . ?
C102 C103 C104 C105 0.1(5) . . . . ?
C103 C104 C105 C100 -0.9(6) . . . . ?
C105 C100 C101 C102 0.0(5) . . . . ?
C105 C100 B1 C82 25.8(4) . . . . ?
C105 C100 B1 C88 -91.8(4) . . . . ?
C105 C100 B1 C94 150.4(3) . . . . ?
B1 C82 C83 C84 -175.2(4) . . . . ?
B1 C82 C87 C86 173.1(3) . . . . ?
B1 C88 C89 C90 177.9(3) . . . . ?
B1 C88 C93 C92 -176.4(3) . . . . ?
B1 C94 C95 C96 178.9(3) . . . . ?
B1 C94 C99 C98 -177.6(3) . . . . ?
B1 C100 C101 C102 -177.9(3) . . . . ?
B1 C100 C105 C104 178.8(3) . . . . ?
C106 C107 C108 C109 -0.2(5) . . . . ?
C107 C106 C111 C110 -0.7(5) . . . . ?
C107 C106 B2 C112 -120.1(3) . . . . ?
C107 C106 B2 C118 0.0(5) . . . . ?
C107 C106 B2 C124 117.6(4) . . . . ?
C107 C108 C109 C110 0.1(5) . . . . ?
C108 C109 C110 C111 -0.3(5) . . . . ?
C109 C110 C111 C106 0.6(5) . . . . ?
C111 C106 C107 C108 0.4(5) . . . . ?
C111 C106 B2 C112 60.4(4) . . . . ?
C111 C106 B2 C118 -179.6(3) . . . . ?
C111 C106 B2 C124 -62.0(4) . . . . ?
C112 C113 C114 C115 -2.1(6) . . . . ?
C113 C112 C117 C116 -3.3(6) . . . . ?
C113 C112 B2 C106 -120.5(4) . . . . ?
C113 C112 B2 C118 120.2(4) . . . . ?
C113 C112 B2 C124 -0.5(5) . . . . ?
C113 C114 C115 C116 -0.4(6) . . . . ?
C114 C115 C116 C117 0.9(6) . . . . ?
C115 C116 C117 C112 1.1(7) . . . . ?
C117 C112 C113 C114 3.9(5) . . . . ?
C117 C112 B2 C106 58.9(4) . . . . ?
C117 C112 B2 C118 -60.4(4) . . . . ?
C117 C112 B2 C124 178.9(3) . . . . ?
C118 C119 C120 C121 0.8(7) . . . . ?
C119 C118 C123 C122 -0.7(6) . . . . ?
C119 C118 B2 C106 68.8(4) . . . . ?
C119 C118 B2 C112 -173.6(3) . . . . ?
C119 C118 B2 C124 -49.9(4) . . . . ?
C119 C120 C121 C122 -0.8(7) . . . . ?
C120 C121 C122 C123 0.1(7) . . . . ?
C121 C122 C123 C118 0.6(7) . . . . ?
C123 C118 C119 C120 0.0(6) . . . . ?
C123 C118 B2 C106 -110.0(4) . . . . ?
C123 C118 B2 C112 7.6(5) . . . . ?
C123 C118 B2 C124 131.3(4) . . . . ?
C124 C125 C126 C127 -3.7(6) . . . . ?
C125 C124 C129 C128 -2.7(5) . . . . ?
C125 C124 B2 C106 165.0(3) . . . . ?
C125 C124 B2 C112 46.4(4) . . . . ?
C125 C124 B2 C118 -76.1(4) . . . . ?
C125 C126 C127 C128 -0.1(6) . . . . ?
C126 C127 C128 C129 2.3(6) . . . . ?
C127 C128 C129 C124 -0.8(5) . . . . ?
C129 C124 C125 C126 5.0(5) . . . . ?
C129 C124 B2 C106 -16.2(4) . . . . ?
C129 C124 B2 C112 -134.8(3) . . . . ?
C129 C124 B2 C118 102.7(4) . . . . ?
B2 C106 C107 C108 -179.1(3) . . . . ?
B2 C106 C111 C110 178.9(3) . . . . ?
B2 C112 C113 C114 -176.7(3) . . . . ?
B2 C112 C117 C116 177.2(4) . . . . ?
B2 C118 C119 C120 -178.9(4) . . . . ?
B2 C118 C123 C122 178.2(4) . . . . ?
B2 C124 C125 C126 -176.1(3) . . . . ?
B2 C124 C129 C128 178.4(3) . . . . ?

_smtbx_masks_special_details     ?
loop_
_smtbx_masks_void_nr
_smtbx_masks_void_average_x
_smtbx_masks_void_average_y
_smtbx_masks_void_average_z
_smtbx_masks_void_volume
_smtbx_masks_void_count_electrons
_smtbx_masks_void_content
1 0.000 0.000 0.000 7.3 0.0 ?
2 0.500 0.000 0.500 762.2 148.7 ?
3 0.479 0.453 0.072 17.8 0.0 ?
4 0.521 0.547 0.928 17.8 0.0 ?

_smtbx_masks_void_probe_radius   1.2
_smtbx_masks_void_truncation_radius 1.2
_shelx_res_file                  
;
TITL 1_a.res in P-1
    1.res
    created by SHELXL-2018/3 at 13:32:48 on 08-Jul-2023
REM Old TITL 1 in P2
REM SHELXT solution in P-1: R1 0.106, Rweak 0.018, Alpha 0.050
REM <I/s> 0.000 for 0 systematic absences, Orientation as input
REM Formula found by SHELXT: C136 P1 Cl4 Os
CELL 1.54178 17.3078 17.5817 18.5767 79.878 73.879 87.864
ZERR 2 0.0018 0.0018 0.0019 0.004 0.004 0.004
LATT 1
SFAC C H B Cl N Os P
UNIT 258 208 4 2 2 2 8

L.S. 4 0 0
PLAN  24
SIZE 0.1 0.1 0.1
TEMP -173.15
CONF
list 4
MORE -1
ABIN
BOND $H
fmap 2 53
acta
OMIT 1 15 3
OMIT 0 15 2
OMIT -2 17 3
OMIT 15 -15 1
OMIT -2 9 8
OMIT -3 18 4
OMIT 1 -14 2
OMIT -6 18 0
OMIT -1 10 8
OMIT -1 17 4
OMIT -13 16 3
OMIT -7 19 4
OMIT -1 11 7
OMIT -11 -2 15
OMIT -3 17 2
OMIT 1 0 2
OMIT -9 19 3
OMIT 3 -16 1
OMIT 12 -16 1
OMIT 4 -8 5
OMIT 0 1 1
OMIT -15 13 4
OMIT 4 -16 2
OMIT -1 11 8
OMIT 8 -8 6
OMIT 5 -5 2
OMIT -6 -7 17
OMIT -15 14 1
OMIT 2 -15 1
OMIT -14 14 2
OMIT 1 -7 1
OMIT 14 -16 1
OMIT 1 3 4
OMIT 7 -8 5
OMIT -7 18 0
OMIT 5 -17 1
OMIT -13 15 1
OMIT -2 1 0
OMIT 6 -17 1
REM <olex2.extras>
REM <HklSrc "%.\\1.hkl">
REM </olex2.extras>

WGHT    0.071000    4.089000
FVAR       0.26975
OS1   6    0.829471    0.773075    0.621448    11.00000    0.01219    0.01222 =
         0.01014   -0.00054   -0.00132    0.00073
CL1   4    0.877374    0.832407    0.492590    11.00000    0.01983    0.01680 =
         0.01293    0.00152    0.00022   -0.00042
P1    7    0.911896    0.666603    0.581378    11.00000    0.01504    0.01417 =
         0.01323   -0.00264   -0.00119    0.00201
P2    7    0.755001    0.889045    0.642443    11.00000    0.01298    0.01308 =
         0.01396   -0.00064   -0.00194    0.00227
P3    7    0.981155    0.804426    0.787585    11.00000    0.01321    0.01379 =
         0.01340   -0.00050   -0.00390   -0.00050
P4    7    0.600143    0.623760    0.705958    11.00000    0.01313    0.01938 =
         0.01363   -0.00291   -0.00129   -0.00398
N1    5    0.792932    0.722017    0.736318    11.00000    0.01447    0.01309 =
         0.01241   -0.00086   -0.00158   -0.00122
C1    1    0.913804    0.803889    0.668234    11.00000    0.01368    0.01187 =
         0.01721   -0.00195    0.00015    0.00486
AFIX  43
H1    2    0.956829    0.837283    0.637642    11.00000   -1.20000
AFIX   0
C2    1    0.910054    0.777693    0.742654    11.00000    0.01216    0.01475 =
         0.01482   -0.00273   -0.00456    0.00316
C3    1    0.838820    0.730169    0.783526    11.00000    0.01486    0.01364 =
         0.01423   -0.00082   -0.00531    0.00304
C4    1    0.813869    0.697650    0.860281    11.00000    0.01989    0.02007 =
         0.01474   -0.00178   -0.00462    0.00018
AFIX  43
H4    2    0.846161    0.702844    0.893014    11.00000   -1.20000
AFIX   0
C5    1    0.740871    0.657370    0.888453    11.00000    0.02166    0.01988 =
         0.01332    0.00176   -0.00061   -0.00037
AFIX  43
H5    2    0.722569    0.635979    0.940991    11.00000   -1.20000
AFIX   0
C6    1    0.694886    0.648380    0.840214    11.00000    0.01416    0.01697 =
         0.01945   -0.00022   -0.00037   -0.00156
AFIX  43
H6    2    0.645651    0.619991    0.859100    11.00000   -1.20000
AFIX   0
C7    1    0.721691    0.681449    0.763722    11.00000    0.01286    0.01408 =
         0.01524   -0.00186   -0.00079   -0.00028
C8    1    0.684556    0.679889    0.702100    11.00000    0.01248    0.01700 =
         0.01776   -0.00156   -0.00350   -0.00235
C9    1    0.731097    0.718637    0.635530    11.00000    0.02008    0.01371 =
         0.02019   -0.00455   -0.00657    0.00642
C10   1    0.817951    0.970292    0.642301    11.00000    0.01560    0.01611 =
         0.02255   -0.00103   -0.00487   -0.00052
C11   1    0.881018    0.993701    0.576794    11.00000    0.02414    0.02108 =
         0.02884   -0.00604   -0.00042   -0.00253
AFIX  43
H11   2    0.889629    0.967402    0.534772    11.00000   -1.20000
AFIX   0
C12   1    0.930716    1.054728    0.572925    11.00000    0.02042    0.02446 =
         0.03534   -0.00494    0.00259   -0.00500
AFIX  43
H12   2    0.972605    1.070684    0.527778    11.00000   -1.20000
AFIX   0
C13   1    0.920337    1.093153    0.634138    11.00000    0.02636    0.01791 =
         0.04104   -0.00465   -0.01113   -0.00126
AFIX  43
H13   2    0.955409    1.134483    0.631474    11.00000   -1.20000
AFIX   0
C14   1    0.858181    1.070353    0.699039    11.00000    0.03587    0.01895 =
         0.03056   -0.00666   -0.01104    0.00054
AFIX  43
H14   2    0.851245    1.095726    0.741493    11.00000   -1.20000
AFIX   0
C15   1    0.805764    1.010848    0.702968    11.00000    0.02929    0.01644 =
         0.02176   -0.00049   -0.00574   -0.00089
AFIX  43
H15   2    0.761623    0.997652    0.746830    11.00000   -1.20000
AFIX   0
C16   1    0.701982    0.928077    0.571436    11.00000    0.01346    0.02038 =
         0.01641    0.00179   -0.00104    0.00427
C17   1    0.678271    0.880395    0.528681    11.00000    0.01859    0.03032 =
         0.02341   -0.00089   -0.00750   -0.00081
AFIX  43
H17   2    0.692833    0.827490    0.533606    11.00000   -1.20000
AFIX   0
C18   1    0.633185    0.910179    0.478649    11.00000    0.02711    0.04139 =
         0.02715   -0.00252   -0.01199    0.00124
AFIX  43
H18   2    0.617506    0.877825    0.449101    11.00000   -1.20000
AFIX   0
C19   1    0.611232    0.987877    0.472261    11.00000    0.02438    0.04487 =
         0.03007    0.00601   -0.01240    0.00633
AFIX  43
H19   2    0.579942    1.008425    0.438842    11.00000   -1.20000
AFIX   0
C20   1    0.635097    1.034356    0.514503    11.00000    0.02501    0.02846 =
         0.02946    0.00566   -0.00593    0.00832
AFIX  43
H20   2    0.620367    1.087216    0.509660    11.00000   -1.20000
AFIX   0
C21   1    0.680269    1.005652    0.564082    11.00000    0.01868    0.02635 =
         0.02400   -0.00076   -0.00332    0.00392
AFIX  43
H21   2    0.696334    1.038610    0.592866    11.00000   -1.20000
AFIX   0
C22   1    0.674769    0.881923    0.731794    11.00000    0.01618    0.01538 =
         0.01791   -0.00239   -0.00099    0.00058
C23   1    0.594769    0.900821    0.733439    11.00000    0.01967    0.02423 =
         0.02052   -0.00250   -0.00164   -0.00113
AFIX  43
H23   2    0.580388    0.914750    0.687125    11.00000   -1.20000
AFIX   0
C24   1    0.536129    0.899238    0.802966    11.00000    0.01877    0.02449 =
         0.03014   -0.00604    0.00056   -0.00002
AFIX  43
H24   2    0.482198    0.912350    0.803715    11.00000   -1.20000
AFIX   0
C25   1    0.556773    0.878502    0.870858    11.00000    0.02841    0.02187 =
         0.02260   -0.00893    0.00609   -0.00278
AFIX  43
H25   2    0.516974    0.877537    0.918005    11.00000   -1.20000
AFIX   0
C26   1    0.635534    0.859189    0.869832    11.00000    0.03366    0.01889 =
         0.01946   -0.00557   -0.00240   -0.00133
AFIX  43
H26   2    0.649589    0.844873    0.916274    11.00000   -1.20000
AFIX   0
C27   1    0.693952    0.860802    0.800710    11.00000    0.02138    0.01506 =
         0.01934   -0.00337   -0.00013    0.00140
AFIX  43
H27   2    0.747672    0.847316    0.800486    11.00000   -1.20000
AFIX   0
C28   1    1.011125    0.694822    0.516641    11.00000    0.01930    0.01625 =
         0.02231   -0.00088   -0.00222    0.00556
C29   1    1.066228    0.729662    0.542602    11.00000    0.02521    0.02849 =
         0.03821   -0.01679   -0.00041    0.00156
AFIX  43
H29   2    1.051569    0.739349    0.593350    11.00000   -1.20000
AFIX   0
C30   1    1.143085    0.750758    0.495176    11.00000    0.01619    0.03565 =
         0.05328   -0.01887    0.00493   -0.00398
AFIX  43
H30   2    1.180583    0.773629    0.514108    11.00000   -1.20000
AFIX   0
C31   1    1.164662    0.738328    0.420481    11.00000    0.02067    0.02409 =
         0.04122    0.00014    0.00631    0.00196
AFIX  43
H31   2    1.216981    0.752040    0.388122    11.00000   -1.20000
AFIX   0
C32   1    1.108965    0.705729    0.393855    11.00000    0.02570    0.04580 =
         0.02058    0.00350    0.00202    0.00237
AFIX  43
H32   2    1.122652    0.698613    0.342312    11.00000   -1.20000
AFIX   0
C33   1    1.032982    0.683149    0.441590    11.00000    0.02096    0.03733 =
         0.02006   -0.00032   -0.00132    0.00168
AFIX  43
H33   2    0.995876    0.659621    0.422709    11.00000   -1.20000
AFIX   0
C34   1    0.933395    0.593065    0.655979    11.00000    0.02421    0.01491 =
         0.01596   -0.00442   -0.00422    0.00528
C35   1    0.869431    0.560037    0.715208    11.00000    0.03319    0.01380 =
         0.02200   -0.00027   -0.00308    0.00475
AFIX  43
H35   2    0.816870    0.579650    0.718678    11.00000   -1.20000
AFIX   0
C36   1    0.880684    0.498849    0.769559    11.00000    0.04361    0.01750 =
         0.02234    0.00075   -0.00073    0.00414
AFIX  43
H36   2    0.836095    0.477176    0.809886    11.00000   -1.20000
AFIX   0
C37   1    0.956860    0.469395    0.765021    11.00000    0.05348    0.01937 =
         0.02628   -0.00091   -0.01582    0.00682
AFIX  43
H37   2    0.964764    0.427689    0.802295    11.00000   -1.20000
AFIX   0
C38   1    1.021445    0.501043    0.705880    11.00000    0.03674    0.02629 =
         0.03665   -0.00472   -0.01673    0.00935
AFIX  43
H38   2    1.073685    0.480545    0.702292    11.00000   -1.20000
AFIX   0
C39   1    1.010288    0.562758    0.651609    11.00000    0.02841    0.02213 =
         0.02428   -0.00177   -0.00648    0.00601
AFIX  43
H39   2    1.055011    0.584418    0.611431    11.00000   -1.20000
AFIX   0
C40   1    0.868597    0.608403    0.529325    11.00000    0.01865    0.02078 =
         0.01512   -0.00495    0.00085   -0.00224
C41   1    0.829330    0.645365    0.476421    11.00000    0.03346    0.02167 =
         0.02350   -0.00595   -0.01137    0.00122
AFIX  43
H41   2    0.823612    0.699910    0.468947    11.00000   -1.20000
AFIX   0
C42   1    0.798878    0.601541    0.435057    11.00000    0.03540    0.03820 =
         0.02641   -0.00793   -0.01394   -0.00061
AFIX  43
H42   2    0.774702    0.626686    0.397307    11.00000   -1.20000
AFIX   0
C43   1    0.803181    0.522098    0.447917    11.00000    0.03015    0.03546 =
         0.02882   -0.01706   -0.00506   -0.00305
AFIX  43
H43   2    0.779861    0.492700    0.420850    11.00000   -1.20000
AFIX   0
C44   1    0.841444    0.485323    0.500206    11.00000    0.03532    0.02052 =
         0.03109   -0.01138   -0.00441   -0.00062
AFIX  43
H44   2    0.844528    0.430555    0.509143    11.00000   -1.20000
AFIX   0
C45   1    0.875666    0.528706    0.540020    11.00000    0.02927    0.02038 =
         0.02184   -0.00589   -0.00295   -0.00180
AFIX  43
H45   2    0.903846    0.503478    0.574504    11.00000   -1.20000
AFIX   0
C46   1    0.510601    0.647013    0.773887    11.00000    0.01225    0.01927 =
         0.01460   -0.00174   -0.00199    0.00061
C47   1    0.511374    0.703224    0.818181    11.00000    0.01493    0.01739 =
         0.02197   -0.00418   -0.00446    0.00023
AFIX  43
H47   2    0.559801    0.730037    0.812974    11.00000   -1.20000
AFIX   0
C48   1    0.440266    0.719525    0.870115    11.00000    0.01906    0.02261 =
         0.02167   -0.00581   -0.00621   -0.00108
AFIX  43
H48   2    0.440276    0.757770    0.900432    11.00000   -1.20000
AFIX   0
C49   1    0.369231    0.680365    0.878035    11.00000    0.01657    0.02729 =
         0.01951   -0.00285   -0.00294    0.00113
AFIX  43
H49   2    0.321333    0.691026    0.914504    11.00000   -1.20000
AFIX   0
C50   1    0.368282    0.625850    0.832799    11.00000    0.01369    0.03328 =
         0.02932   -0.00804   -0.00416   -0.00605
AFIX  43
H50   2    0.319508    0.599841    0.837580    11.00000   -1.20000
AFIX   0
C51   1    0.438717    0.609123    0.780333    11.00000    0.01766    0.02610 =
         0.02508   -0.01078   -0.00536   -0.00066
AFIX  43
H51   2    0.437985    0.572060    0.748967    11.00000   -1.20000
AFIX   0
C52   1    0.622511    0.522642    0.725379    11.00000    0.02021    0.02186 =
         0.02243   -0.00586   -0.00477   -0.00280
C53   1    0.567154    0.468920    0.775679    11.00000    0.02462    0.02727 =
         0.01856   -0.00345   -0.00148   -0.00629
AFIX  43
H53   2    0.516932    0.485418    0.804407    11.00000   -1.20000
AFIX   0
C54   1    0.586241    0.390920    0.783352    11.00000    0.03903    0.02624 =
         0.02574    0.00006   -0.00601   -0.00560
AFIX  43
H54   2    0.548477    0.353863    0.816866    11.00000   -1.20000
AFIX   0
C55   1    0.659341    0.367142    0.742779    11.00000    0.03888    0.02251 =
         0.04360   -0.00335   -0.01065    0.00056
AFIX  43
H55   2    0.671750    0.313710    0.748345    11.00000   -1.20000
AFIX   0
C56   1    0.714866    0.420200    0.694031    11.00000    0.03363    0.02445 =
         0.06891   -0.01219    0.00079    0.00369
AFIX  43
H56   2    0.765488    0.403358    0.666453    11.00000   -1.20000
AFIX   0
C57   1    0.696796    0.497899    0.685335    11.00000    0.02553    0.02998 =
         0.05393   -0.00997    0.00708   -0.00682
AFIX  43
H57   2    0.735155    0.534507    0.651955    11.00000   -1.20000
AFIX   0
C58   1    0.582521    0.645390    0.613740    11.00000    0.01913    0.04243 =
         0.01363   -0.00042   -0.00194   -0.01209
C59   1    0.542868    0.711935    0.596123    11.00000    0.03136    0.05442 =
         0.02524    0.00890   -0.00964   -0.00611
AFIX  43
H59   2    0.526904    0.746319    0.631596    11.00000   -1.20000
AFIX   0
C60   1    0.525971    0.729034    0.525504    11.00000    0.03151    0.08813 =
         0.03669    0.02190   -0.01263   -0.01131
AFIX  43
H60   2    0.498049    0.774639    0.512522    11.00000   -1.20000
AFIX   0
C61   1    0.551183    0.677409    0.474781    11.00000    0.04012    0.10547 =
         0.01826    0.00374   -0.00678   -0.03069
AFIX  43
H61   2    0.540063    0.688508    0.426753    11.00000   -1.20000
AFIX   0
C62   1    0.591111    0.611801    0.491870    11.00000    0.04692    0.08744 =
         0.02177   -0.01422   -0.00546   -0.02568
AFIX  43
H62   2    0.607948    0.578029    0.455897    11.00000   -1.20000
AFIX   0
C63   1    0.607219    0.594234    0.561733    11.00000    0.03810    0.05059 =
         0.02149   -0.00900   -0.00196   -0.01790
AFIX  43
H63   2    0.634629    0.548176    0.574394    11.00000   -1.20000
AFIX   0
C64   1    1.039845    0.724559    0.815444    11.00000    0.01426    0.01757 =
         0.01643   -0.00176   -0.00353    0.00086
C65   1    1.020803    0.648246    0.814741    11.00000    0.01740    0.01746 =
         0.02022   -0.00254   -0.00509    0.00092
AFIX  43
H65   2    0.975689    0.636977    0.798540    11.00000   -1.20000
AFIX   0
C66   1    1.068573    0.588931    0.838006    11.00000    0.02551    0.01716 =
         0.02748   -0.00313   -0.00767    0.00324
AFIX  43
H66   2    1.055229    0.536763    0.838987    11.00000   -1.20000
AFIX   0
C67   1    1.135864    0.605656    0.859867    11.00000    0.02156    0.02531 =
         0.02261   -0.00061   -0.00844    0.00799
AFIX  43
H67   2    1.168399    0.564801    0.875313    11.00000   -1.20000
AFIX   0
C68   1    1.155736    0.681303    0.859278    11.00000    0.01814    0.02787 =
         0.02526   -0.00376   -0.00927    0.00306
AFIX  43
H68   2    1.202118    0.692383    0.873644    11.00000   -1.20000
AFIX   0
C69   1    1.107541    0.741090    0.837569    11.00000    0.01965    0.02173 =
         0.02255   -0.00275   -0.00833   -0.00044
AFIX  43
H69   2    1.120542    0.793063    0.837755    11.00000   -1.20000
AFIX   0
C70   1    0.927845    0.845426    0.869045    11.00000    0.01799    0.01655 =
         0.01546   -0.00205   -0.00030   -0.00411
C71   1    0.871130    0.902660    0.858391    11.00000    0.01957    0.01935 =
         0.02427   -0.00389   -0.00126   -0.00070
AFIX  43
H71   2    0.861025    0.916446    0.810074    11.00000   -1.20000
AFIX   0
C72   1    0.829680    0.939250    0.918382    11.00000    0.03045    0.01834 =
         0.03236   -0.00393    0.00109    0.00055
AFIX  43
H72   2    0.791553    0.978204    0.911600    11.00000   -1.20000
AFIX   0
C73   1    0.845819    0.916960    0.989105    11.00000    0.03962    0.02373 =
         0.02542   -0.00893    0.00596   -0.00364
AFIX  43
H73   2    0.818651    0.941926    1.030309    11.00000   -1.20000
AFIX   0
C74   1    0.900249    0.859597    1.000288    11.00000    0.04018    0.03251 =
         0.01833   -0.00499   -0.00371   -0.00777
AFIX  43
H74   2    0.909468    0.845008    1.048906    11.00000   -1.20000
AFIX   0
C75   1    0.941487    0.823281    0.940264    11.00000    0.02437    0.02407 =
         0.01967   -0.00164   -0.00404   -0.00339
AFIX  43
H75   2    0.978713    0.783639    0.947756    11.00000   -1.20000
AFIX   0
C76   1    1.050264    0.874927    0.720523    11.00000    0.01526    0.01950 =
         0.01704    0.00140   -0.00407   -0.00534
C77   1    1.038434    0.953434    0.719284    11.00000    0.01992    0.02288 =
         0.02385   -0.00064   -0.00253    0.00092
AFIX  43
H77   2    0.993152    0.971393    0.754012    11.00000   -1.20000
AFIX   0
C78   1    1.093523    1.006023    0.666638    11.00000    0.02790    0.01770 =
         0.02790    0.00391   -0.00489    0.00069
AFIX  43
H78   2    1.085803    1.059926    0.665737    11.00000   -1.20000
AFIX   0
C79   1    1.159566    0.979849    0.615580    11.00000    0.02500    0.02375 =
         0.02085    0.00479   -0.00216   -0.00571
AFIX  43
H79   2    1.196658    1.015925    0.579725    11.00000   -1.20000
AFIX   0
C80   1    1.171505    0.901567    0.616747    11.00000    0.02571    0.02779 =
         0.02367   -0.00260    0.00275   -0.00204
AFIX  43
H80   2    1.216571    0.883892    0.581556    11.00000   -1.20000
AFIX   0
C81   1    1.117250    0.848373    0.669729    11.00000    0.02282    0.02100 =
         0.02434   -0.00364   -0.00139   -0.00354
AFIX  43
H81   2    1.125791    0.794492    0.671257    11.00000   -1.20000
AFIX   0

C82   1    0.712527    0.729488    0.212875    11.00000    0.01896    0.02512 =
         0.02571   -0.00580    0.00051   -0.00159
C83   1    0.735054    0.802212    0.169249    11.00000    0.04027    0.03220 =
         0.02928   -0.00522    0.00370   -0.01136
AFIX  43
H83   2    0.745046    0.808056    0.115624    11.00000   -1.20000
AFIX   0
C84   1    0.743685    0.867293    0.200815    11.00000    0.05959    0.02593 =
         0.04109   -0.00346    0.00514   -0.01415
AFIX  43
H84   2    0.757422    0.916105    0.168910    11.00000   -1.20000
AFIX   0
C85   1    0.732190    0.860219    0.278190    11.00000    0.04527    0.03013 =
         0.04677   -0.01944    0.00335   -0.00916
AFIX  43
H85   2    0.738832    0.903773    0.299871    11.00000   -1.20000
AFIX   0
C86   1    0.710846    0.788863    0.323912    11.00000    0.03391    0.03670 =
         0.03062   -0.01335   -0.00618   -0.00372
AFIX  43
H86   2    0.703389    0.783000    0.377232    11.00000   -1.20000
AFIX   0
C87   1    0.700317    0.725522    0.291370    11.00000    0.02652    0.02282 =
         0.02698   -0.00527   -0.00492    0.00024
AFIX  43
H87   2    0.684114    0.677457    0.323934    11.00000   -1.20000
AFIX   0
C88   1    0.681450    0.577750    0.240949    11.00000    0.02918    0.02592 =
         0.01766   -0.00767   -0.00636   -0.00906
C89   1    0.731490    0.517897    0.257515    11.00000    0.03594    0.02347 =
         0.02354   -0.00318   -0.01048   -0.00444
AFIX  43
H89   2    0.785690    0.518765    0.227159    11.00000   -1.20000
AFIX   0
C90   1    0.704584    0.455602    0.318067    11.00000    0.06101    0.02047 =
         0.02996   -0.00058   -0.02455   -0.00770
AFIX  43
H90   2    0.739903    0.414620    0.327082    11.00000   -1.20000
AFIX   0
C91   1    0.626556    0.454631    0.364121    11.00000    0.05785    0.02747 =
         0.02062    0.00126   -0.01199   -0.01964
AFIX  43
H91   2    0.608432    0.413517    0.405646    11.00000   -1.20000
AFIX   0
C92   1    0.574633    0.513942    0.349563    11.00000    0.04408    0.03917 =
         0.01873   -0.00630   -0.00193   -0.02251
AFIX  43
H92   2    0.521021    0.513504    0.381195    11.00000   -1.20000
AFIX   0
C93   1    0.601337    0.573788    0.288696    11.00000    0.03293    0.02866 =
         0.01942   -0.00538   -0.00372   -0.01082
AFIX  43
H93   2    0.564894    0.613313    0.278673    11.00000   -1.20000
AFIX   0
C94   1    0.645812    0.660536    0.120987    11.00000    0.01719    0.03806 =
         0.01786    0.00378    0.00081   -0.00575
C95   1    0.608417    0.729271    0.097319    11.00000    0.03064    0.04676 =
         0.03038    0.01400   -0.00448   -0.00731
AFIX  43
H95   2    0.619612    0.775420    0.112756    11.00000   -1.20000
AFIX   0
C96   1    0.555732    0.732390    0.052245    11.00000    0.02608    0.07545 =
         0.03765    0.02703   -0.00625   -0.00234
AFIX  43
H96   2    0.531187    0.779836    0.038266    11.00000   -1.20000
AFIX   0
C97   1    0.539062    0.666364    0.027754    11.00000    0.02376    0.10821 =
         0.02112    0.01650   -0.00811   -0.01680
AFIX  43
H97   2    0.504281    0.668392   -0.004096    11.00000   -1.20000
AFIX   0
C98   1    0.573696    0.597765    0.050302    11.00000    0.02290    0.08500 =
         0.01878   -0.00380   -0.00195   -0.02090
AFIX  43
H98   2    0.562326    0.552206    0.033981    11.00000   -1.20000
AFIX   0
C99   1    0.625280    0.594138    0.096793    11.00000    0.02070    0.04854 =
         0.01530    0.00016   -0.00186   -0.00794
AFIX  43
H99   2    0.647123    0.545743    0.112550    11.00000   -1.20000
AFIX   0
C100  1    0.802381    0.641278    0.120422    11.00000    0.02289    0.02197 =
         0.01648    0.00087   -0.00435   -0.00478
C101  1    0.820484    0.602229    0.058108    11.00000    0.01964    0.02478 =
         0.01890   -0.00128   -0.00483   -0.00654
AFIX  43
H101  2    0.777287    0.582844    0.044027    11.00000   -1.20000
AFIX   0
C102  1    0.899025    0.590577    0.015891    11.00000    0.02916    0.02197 =
         0.01854   -0.00233   -0.00425   -0.00119
AFIX  43
H102  2    0.908207    0.563237   -0.025454    11.00000   -1.20000
AFIX   0
C103  1    0.963759    0.618794    0.034104    11.00000    0.01846    0.02401 =
         0.02442   -0.00034   -0.00381    0.00254
AFIX  43
H103  2    1.017351    0.611577    0.005277    11.00000   -1.20000
AFIX   0
C104  1    0.948542    0.657748    0.095280    11.00000    0.02452    0.03109 =
         0.02981   -0.00200   -0.01311   -0.00538
AFIX  43
H104  2    0.992090    0.677545    0.108529    11.00000   -1.20000
AFIX   0
C105  1    0.870144    0.667998    0.137257    11.00000    0.02671    0.03078 =
         0.02219   -0.00758   -0.00770   -0.00405
AFIX  43
H105  2    0.861701    0.694237    0.179303    11.00000   -1.20000
AFIX   0
B1    3    0.709905    0.653344    0.173041    11.00000    0.02062    0.02386 =
         0.01964   -0.00208   -0.00246   -0.00475

C106  1    0.769391    1.279969    0.940472    11.00000    0.02164    0.02189 =
         0.02198   -0.00534   -0.00419   -0.00288
C107  1    0.699430    1.314162    0.926639    11.00000    0.02284    0.02815 =
         0.02506   -0.00766   -0.00869    0.00017
AFIX  43
H107  2    0.663997    1.283943    0.911875    11.00000   -1.20000
AFIX   0
C108  1    0.679409    1.390531    0.933548    11.00000    0.02741    0.02799 =
         0.02450   -0.00475   -0.00966    0.00412
AFIX  43
H108  2    0.631283    1.411279    0.923424    11.00000   -1.20000
AFIX   0
C109  1    0.729674    1.436434    0.955215    11.00000    0.03446    0.01973 =
         0.02047   -0.00241   -0.00466    0.00135
AFIX  43
H109  2    0.716413    1.488546    0.960121    11.00000   -1.20000
AFIX   0
C110  1    0.799735    1.404570    0.969563    11.00000    0.02697    0.02257 =
         0.01900   -0.00377   -0.00420   -0.00609
AFIX  43
H110  2    0.834991    1.435122    0.984189    11.00000   -1.20000
AFIX   0
C111  1    0.818321    1.328423    0.962606    11.00000    0.01907    0.02571 =
         0.02327   -0.00533   -0.00496   -0.00146
AFIX  43
H111  2    0.866303    1.307939    0.973262    11.00000   -1.20000
AFIX   0
C112  1    0.804476    1.147982    1.017374    11.00000    0.03019    0.01816 =
         0.03291   -0.00826   -0.00846   -0.00081
C113  1    0.872807    1.114987    1.035429    11.00000    0.03454    0.02340 =
         0.03412   -0.00769   -0.01388   -0.00221
AFIX  43
H113  2    0.922177    1.119044    0.996442    11.00000   -1.20000
AFIX   0
C114  1    0.872128    1.076076    1.108443    11.00000    0.04994    0.02710 =
         0.04323   -0.00446   -0.02725   -0.00737
AFIX  43
H114  2    0.919850    1.053054    1.117486    11.00000   -1.20000
AFIX   0
C115  1    0.802215    1.071340    1.166888    11.00000    0.06728    0.02490 =
         0.03720    0.00476   -0.02160   -0.01523
AFIX  43
H115  2    0.801126    1.044850    1.216361    11.00000   -1.20000
AFIX   0
C116  1    0.733444    1.105795    1.152472    11.00000    0.05465    0.04159 =
         0.03491   -0.00195   -0.00194   -0.01325
AFIX  43
H116  2    0.684930    1.103695    1.192353    11.00000   -1.20000
AFIX   0
C117  1    0.735591    1.143516    1.079389    11.00000    0.03589    0.03382 =
         0.03610   -0.00337   -0.00357   -0.00297
AFIX  43
H117  2    0.687933    1.167445    1.071142    11.00000   -1.20000
AFIX   0
C118  1    0.731224    1.146299    0.905410    11.00000    0.02229    0.02094 =
         0.04227   -0.01289   -0.01187    0.00538
C119  1    0.723287    1.169633    0.831621    11.00000    0.03399    0.02902 =
         0.04519   -0.01471   -0.01697    0.00079
AFIX  43
H119  2    0.757383    1.210038    0.798914    11.00000   -1.20000
AFIX   0
C120  1    0.668013    1.136615    0.803876    11.00000    0.04332    0.03664 =
         0.05979   -0.02252   -0.02885    0.00953
AFIX  43
H120  2    0.665408    1.154019    0.753220    11.00000   -1.20000
AFIX   0
C121  1    0.616853    1.078252    0.850565    11.00000    0.04132    0.03234 =
         0.09017   -0.02578   -0.03989    0.00622
AFIX  43
H121  2    0.578389    1.055699    0.832547    11.00000   -1.20000
AFIX   0
C122  1    0.622429    1.053532    0.922892    11.00000    0.03320    0.03113 =
         0.07466   -0.01078   -0.01497   -0.00925
AFIX  43
H122  2    0.587549    1.013426    0.955101    11.00000   -1.20000
AFIX   0
C123  1    0.679045    1.086519    0.950523    11.00000    0.02966    0.02343 =
         0.05419   -0.00977   -0.01567    0.00141
AFIX  43
H123  2    0.681897    1.067795    1.000892    11.00000   -1.20000
AFIX   0
C124  1    0.885138    1.192953    0.865665    11.00000    0.02361    0.02682 =
         0.02626   -0.01069   -0.00976   -0.00053
C125  1    0.933582    1.127958    0.857840    11.00000    0.03254    0.02883 =
         0.03220   -0.00948   -0.01029   -0.00246
AFIX  43
H125  2    0.914457    1.080328    0.889982    11.00000   -1.20000
AFIX   0
C126  1    1.009090    1.129928    0.804705    11.00000    0.03490    0.03453 =
         0.04119   -0.01880   -0.00909    0.00796
AFIX  43
H126  2    1.041411    1.085046    0.803374    11.00000   -1.20000
AFIX   0
C127  1    1.036873    1.197783    0.753715    11.00000    0.02897    0.04325 =
         0.03519   -0.01892   -0.00121   -0.00213
AFIX  43
H127  2    1.088063    1.199814    0.717451    11.00000   -1.20000
AFIX   0
C128  1    0.988399    1.261930    0.757067    11.00000    0.03479    0.03436 =
         0.02419   -0.00773   -0.00497   -0.00598
AFIX  43
H128  2    1.005564    1.308065    0.721551    11.00000   -1.20000
AFIX   0
C129  1    0.914043    1.259736    0.812363    11.00000    0.03102    0.02916 =
         0.02682   -0.00869   -0.00859    0.00051
AFIX  43
H129  2    0.882219    1.304944    0.813768    11.00000   -1.20000
AFIX   0
B2    3    0.798161    1.190971    0.932595    11.00000    0.02056    0.02130 =
         0.03019   -0.00752   -0.00682    0.00021
HKLF 4


REM  1_a.res in P-1
REM wR2 = 0.111277, GooF = S = 1.08764, Restrained GooF = 1.08764 for all data
REM R1 = 0.036615 for 18833 Fo > 4sig(Fo) and 0.040431 for all 20331 data
REM 1243 parameters refined using 0 restraints

END

WGHT      0.0710      4.0831

REM Highest difference peak  0.913,  deepest hole -1.508,  1-sigma level  0.131
Q1    1   0.8732  0.7033  0.6168  11.00000  0.05    0.91
Q2    1   0.8887  0.7881  0.6693  11.00000  0.05    0.72
Q3    1   0.9032  0.7841  0.6477  11.00000  0.05    0.68
Q4    1   0.7994  0.8543  0.6304  11.00000  0.05    0.68
Q5    1   0.9868  0.8738  0.6034  11.00000  0.05    0.64
Q6    1   0.9001  0.7960  0.7135  11.00000  0.05    0.62
Q7    1   0.8220  0.9353  0.7445  11.00000  0.05    0.62
Q8    1   0.8201  1.3049  0.9173  11.00000  0.05    0.60
Q9    1   0.7842  0.8021  0.5260  11.00000  0.05    0.59
Q10   1   0.7017  0.7583  0.6940  11.00000  0.05    0.55
Q11   1   0.8791  0.7500  0.7568  11.00000  0.05    0.54
Q12   1   0.8008  0.8576  0.6996  11.00000  0.05    0.52
Q13   1   0.8160  0.8221  0.4991  11.00000  0.05    0.52
Q14   1   0.9130  0.7938  0.5970  11.00000  0.05    0.51
Q15   1   0.8084  0.9266  0.7947  11.00000  0.05    0.49
Q16   1   0.8224  0.9053  0.7221  11.00000  0.05    0.48
Q17   1   0.8299  0.6949  0.6558  11.00000  0.05    0.48
Q18   1   0.8637  0.9015  0.5427  11.00000  0.05    0.48
Q19   1   0.8017  0.8253  0.4568  11.00000  0.05    0.47
Q20   1   0.7598  0.7614  0.5853  11.00000  0.05    0.47
Q21   1   0.7517  0.7568  0.6101  11.00000  0.05    0.47
Q22   1   0.8578  0.9568  0.7071  11.00000  0.05    0.47
Q23   1   0.7643  0.9372  0.8585  11.00000  0.05    0.47
Q24   1   0.7820  0.8412  0.6057  11.00000  0.05    0.46
;
_shelx_res_checksum              2897
_shelx_fab_file                  
;
-20 -4 1 -2.2129 -0.2684
-20 -3 1 0.6495 -0.5527
-20 -2 1 -1.1630 0.5439
-20 -2 2 -3.2564 -1.5137
-20 -1 1 -3.1260 0.9995
-20 -1 2 -3.0524 -0.4071
-20 0 1 -0.9753 -0.3732
-20 0 2 -0.4734 1.0903
-20 1 1 1.2785 -0.7714
-20 1 2 0.8544 0.5791
-20 2 1 2.6485 -0.1047
-20 2 2 -0.9057 -0.9585
-20 3 1 -0.4141 0.6736
-20 3 2 0.1419 -0.4742
-20 4 1 -0.8981 0.1717
-20 5 1 0.9051 0.0812
-19 -7 1 -3.5938 0.8469
-19 -6 1 0.8609 0.5539
-19 -6 2 -0.9065 -0.1871
-19 -5 1 3.8090 -0.2742
-19 -5 2 -2.9554 0.2092
-19 -5 3 -4.0708 -0.4742
-19 -4 1 -1.2450 0.3366
-19 -4 2 -2.0108 0.3569
-19 -4 3 -2.2089 -0.5901
-19 -3 1 -1.3263 0.3003
-19 -3 2 0.4572 0.9856
-19 -3 3 -0.8848 -1.0052
-19 -3 4 -2.8202 -0.1833
-19 -2 1 3.5705 -0.4234
-19 -2 2 1.5815 0.8828
-19 -2 3 -2.4003 0.0146
-19 -2 4 -0.7435 -0.9953
-19 -1 1 2.8764 -0.3281
-19 -1 2 1.5007 -0.1938
-19 -1 3 -1.1162 0.8743
-19 -1 4 0.4786 -0.4597
-19 0 1 0.0597 0.4066
-19 0 2 -0.1943 -0.8974
-19 0 3 2.4755 0.2915
-19 0 4 -0.4140 0.8872
-19 1 1 -3.3259 0.5671
-19 1 2 1.4525 0.0373
-19 1 3 1.5285 -1.0447
-19 1 4 -0.1032 0.8930
-19 2 1 -0.8218 0.0727
-19 2 2 1.3429 0.6349
-19 2 3 -0.7888 -0.7296
-19 2 4 1.9492 -0.7397
-19 3 1 2.5869 -1.0618
-19 3 2 -2.9172 -0.1087
-19 3 3 2.5268 0.8257
-19 3 4 -0.5546 -1.3752
-19 4 1 -2.4126 -0.4085
-19 4 2 -0.3731 -0.2536
-19 4 3 2.5940 -0.0616
-19 4 4 -2.6159 0.4685
-19 5 1 -2.1818 0.4782
-19 5 2 2.3459 0.4994
-19 5 3 -1.5891 -1.2943
-19 5 4 0.4478 0.9029
-19 6 1 2.4055 0.7276
-19 6 2 0.1489 -0.3815
-19 6 3 -1.9565 0.3565
-19 7 1 2.8812 0.1656
-19 7 2 -2.5256 0.6048
-19 8 1 0.3811 0.7471
-18 -9 1 -0.9622 -0.1618
-18 -9 2 -0.7967 0.5770
-18 -8 1 2.2357 -0.3396
-18 -8 2 -1.8161 0.2829
-18 -8 3 0.2465 0.1736
-18 -7 1 2.2959 -0.6664
-18 -7 2 -1.5501 0.3027
-18 -7 3 0.8109 0.1307
-18 -6 1 -5.4281 0.0025
-18 -6 2 4.8437 -0.2725
-18 -6 3 1.4422 0.6117
-18 -6 4 -1.9163 -0.1407
-18 -5 1 0.2566 0.2003
-18 -5 2 3.5426 -0.2115
-18 -5 3 3.8902 0.3197
-18 -5 4 -3.1601 0.2431
-18 -5 5 0.0639 -0.6250
-18 -4 1 5.0527 -0.2354
-18 -4 2 1.0099 -0.0898
-18 -4 3 2.1191 0.4017
-18 -4 4 2.4243 0.2083
-18 -4 5 -4.4070 -0.2825
-18 -3 1 0.6165 -0.2117
-18 -3 2 2.2929 -0.2223
-18 -3 3 1.5895 0.4936
-18 -3 4 2.6156 0.2827
-18 -3 5 -1.0528 -0.4087
-18 -3 6 0.4308 0.3721
-18 -2 1 -1.7993 0.1413
-18 -2 2 1.4880 -0.1201
-18 -2 3 2.5469 -0.1023
-18 -2 4 0.6590 0.5911
-18 -2 5 1.7029 -0.1899
-18 -2 6 -0.4944 -0.4099
-18 -1 1 -1.1136 0.1175
-18 -1 2 0.7458 0.1704
-18 -1 3 -0.3662 -0.3311
-18 -1 4 1.8455 -0.1534
-18 -1 5 0.7943 0.9282
-18 -1 6 0.3219 -1.0524
-18 0 1 2.6074 -0.2558
-18 0 2 -1.6867 0.2502
-18 0 3 -1.2600 0.1259
-18 0 4 1.5384 -0.8707
-18 0 5 0.0651 0.7260
-18 0 6 -0.0172 0.2418
-18 1 1 1.7628 -0.3454
-18 1 2 -3.1415 -0.1575
-18 1 3 2.2157 0.6404
-18 1 4 -2.6721 -0.3937
-18 1 5 2.0115 -0.5806
-18 1 6 -1.5416 0.8659
-18 2 1 -3.3164 0.2836
-18 2 2 2.8397 -0.3365
-18 2 3 -1.9258 0.0600
-18 2 4 -0.8667 0.8695
-18 2 5 2.3022 -1.1078
-18 2 6 -2.8324 0.0269
-18 3 1 1.6436 0.7077
-18 3 2 1.5093 -0.1146
-18 3 3 -4.9240 -0.2822
-18 3 4 5.3142 0.4103
-18 3 5 -2.6261 0.3595
-18 3 6 -0.5783 -0.8138
-18 4 1 6.3478 -0.3395
-18 4 2 -5.4767 0.2432
-18 4 3 1.2432 0.5859
-18 4 4 2.5173 -1.0152
-18 4 5 -2.8009 1.0147
-18 4 6 1.2298 -0.0253
-18 5 1 -1.3264 -0.0624
-18 5 2 -2.0222 0.1081
-18 5 3 3.2474 0.2932
-18 5 4 -2.6116 0.0778
-18 5 5 1.2000 -0.6573
-18 5 6 0.7528 0.8543
-18 6 1 -6.3404 -0.1010
-18 6 2 4.2873 0.0335
-18 6 3 -0.4755 0.0052
-18 6 4 -2.6278 -0.0585
-18 6 5 1.9036 -0.0159
-18 7 1 -2.0801 -0.6650
-18 7 2 4.6040 -0.2109
-18 7 3 -2.8678 0.7443
-18 7 4 -0.4520 -1.3812
-18 7 5 0.5711 0.6257
-18 8 1 1.0460 -0.8430
-18 8 2 0.0121 0.7386
-18 8 3 1.1611 -0.8414
-18 8 4 -1.2080 0.0747
-18 9 1 0.3552 -0.2908
-18 9 2 -2.3943 0.1153
-18 9 3 3.6627 -0.3995
-18 10 1 0.7602 0.3190
-18 10 2 -1.6603 0.0493
-17 -11 1 1.8898 -0.1773
-17 -10 1 2.6685 -0.4120
-17 -10 2 0.0888 -0.3587
-17 -10 3 -0.0344 -0.1596
-17 -9 1 -0.0795 0.0918
-17 -9 2 1.6149 -0.6253
-17 -9 3 -0.1803 -0.1171
-17 -9 4 -0.2230 0.5731
-17 -8 1 -2.7008 0.0205
-17 -8 2 3.5148 -0.2329
-17 -8 3 -0.7057 -0.0086
-17 -8 4 1.1648 -0.0340
-17 -8 5 -1.0673 -0.1322
-17 -7 1 3.6355 0.1707
-17 -7 2 -2.1498 -0.0016
-17 -7 3 1.0633 -0.2070
-17 -7 4 2.0599 -0.1714
-17 -7 5 -2.4575 0.7898
-17 -6 1 3.7236 -0.1296
-17 -6 2 -5.4182 0.1945
-17 -6 3 1.1207 -0.3249
-17 -6 4 2.7944 0.1807
-17 -6 5 -1.4734 0.5884
-17 -6 6 2.1951 -0.7290
-17 -5 1 -5.7506 -0.0465
-17 -5 2 1.0421 -0.0237
-17 -5 3 -3.0432 0.1390
-17 -5 4 1.6764 -0.2035
-17 -5 5 4.4388 0.2929
-17 -5 6 -3.9604 -0.4728
-17 -5 7 1.1687 -0.1159
-17 -4 1 -3.4725 0.1897
-17 -4 2 -2.1375 -0.1114
-17 -4 3 -0.3183 -0.0284
-17 -4 4 -2.1366 -0.0842
-17 -4 5 5.8744 -0.1706
-17 -4 6 -4.4482 -0.0244
-17 -4 7 2.3526 -0.4676
-17 -3 1 -1.8414 0.1443
-17 -3 2 -4.6522 -0.2196
-17 -3 3 -0.5410 -0.1198
-17 -3 4 -0.2452 -0.0588
-17 -3 5 -1.0131 -0.0812
-17 -3 6 2.2534 -0.2183
-17 -3 7 -0.1409 -0.2272
-17 -2 1 -0.3457 -0.1060
-17 -2 2 -3.6175 0.0532
-17 -2 3 -1.0871 -0.2630
-17 -2 4 -1.2059 0.0272
-17 -2 5 -0.9983 -0.3143
-17 -2 6 1.2498 0.3126
-17 -2 7 1.1680 -0.6062
-17 -2 8 0.4204 -0.7497
-17 -1 1 -1.8937 -0.0350
-17 -1 2 0.5776 0.0614
-17 -1 3 -0.6931 -0.1692
-17 -1 4 -3.3563 0.1389
-17 -1 5 1.2623 -0.5456
-17 -1 6 -0.1902 0.2440
-17 -1 7 0.3732 0.2365
-17 -1 8 0.0648 -1.0476
-17 0 1 -2.7226 -0.1335
-17 0 2 4.6042 0.0561
-17 0 3 -4.8076 -0.1015
-17 0 4 2.1843 0.1491
-17 0 5 -1.3585 -0.0955
-17 0 6 0.0066 -0.5554
-17 0 7 0.8760 0.8031
-17 0 8 -1.6381 -0.3391
-17 1 1 3.5116 -0.0957
-17 1 2 -2.2904 0.0906
-17 1 3 -0.4508 -0.1186
-17 1 4 3.2751 -0.0795
-17 1 5 -4.3743 0.5632
-17 1 6 2.9230 -0.5252
-17 1 7 -0.1504 -0.3487
-17 1 8 -1.1532 0.9202
-17 2 1 -0.5033 0.0155
-17 2 2 -3.7358 0.1480
-17 2 3 6.5667 -0.0751
-17 2 4 -5.9922 -0.1739
-17 2 5 2.0458 0.3203
-17 2 6 2.0800 0.3379
-17 2 7 -2.1089 -0.9402
-17 2 8 1.8375 0.2398
-17 3 1 -7.6399 0.1967
-17 3 2 5.9516 -0.0652
-17 3 3 -0.1377 -0.0164
-17 3 4 -6.4542 0.3708
-17 3 5 6.5749 -0.7713
-17 3 6 -1.9599 0.7591
-17 3 7 -0.9081 -0.0531
-17 3 8 2.5934 -1.0132
-17 4 1 -3.1026 0.1036
-17 4 2 6.6383 -0.1597
-17 4 3 -6.1096 -0.0652
-17 4 4 1.0657 0.2928
-17 4 5 0.7134 -0.2291
-17 4 6 -0.8341 -0.3739
-17 4 7 1.0620 0.6151
-17 4 8 0.3843 -0.3476
-17 5 1 6.7924 -0.2691
-17 5 2 -4.3535 0.1045
-17 5 3 -0.4395 -0.0213
-17 5 4 2.8922 -0.3557
-17 5 5 -4.2621 0.5798
-17 5 6 1.0847 -0.5535
-17 5 7 1.7562 -0.1194
-17 5 8 -0.3804 0.2938
-17 6 1 5.1451 0.4309
-17 6 2 -7.9762 -0.2719
-17 6 3 4.8284 -0.1275
-17 6 4 0.8630 0.5838
-17 6 5 -2.9697 -0.8653
-17 6 6 0.0108 0.6833
-17 6 7 1.7373 -0.4393
-17 7 1 -2.0790 0.3415
-17 7 2 -2.2042 -0.2321
-17 7 3 2.7777 0.1695
-17 7 4 1.2859 0.2901
-17 7 5 -0.7931 -0.1204
-17 7 6 -1.1985 -0.3914
-17 7 7 1.6303 0.4461
-17 8 1 0.0442 0.5682
-17 8 2 1.5503 -0.2613
-17 8 3 -2.5810 0.6385
-17 8 4 4.4295 -0.1038
-17 8 5 -1.1340 -0.0689
-17 8 6 -0.6383 0.2929
-17 9 1 2.1233 0.5781
-17 9 2 2.2919 0.1796
-17 9 3 -2.9617 0.2996
-17 9 4 0.5271 0.4392
-17 9 5 2.0299 -0.9000
-17 9 6 0.1068 0.9821
-17 10 1 -0.0186 -0.2657
-17 10 2 1.6675 0.1755
-17 10 3 -1.5218 0.9033
-17 10 4 -3.7552 -0.4621
-17 10 5 4.7829 0.1375
-17 11 1 -1.7932 -0.4108
-17 11 2 -0.3829 -0.0643
-17 11 3 -0.7378 0.3183
-17 12 1 -2.4161 -0.3869
-17 12 2 0.5939 -0.0850
-16 -13 1 1.6343 -0.1666
-16 -12 1 -0.8505 -0.2834
-16 -12 2 0.2675 0.3531
-16 -11 1 -3.3656 0.2964
-16 -11 2 1.6306 -0.2680
-16 -11 3 -0.2792 0.1234
-16 -10 1 -1.2002 0.1004
-16 -10 2 -0.5723 0.2971
-16 -10 3 0.8604 -0.0650
-16 -10 4 0.3981 -0.5450
-16 -9 1 2.2145 0.1124
-16 -9 2 -3.8526 0.3460
-16 -9 3 2.2529 -0.1832
-16 -9 4 -1.4784 0.0261
-16 -9 5 -0.4559 0.3838
-16 -8 1 -0.7971 0.1651
-16 -8 2 -0.6432 -0.0131
-16 -8 3 -0.6183 0.1210
-16 -8 4 -2.6582 0.4412
-16 -8 5 3.9014 -0.5359
-16 -8 6 -3.2735 0.0584
-16 -7 1 -3.9133 -0.0500
-16 -7 2 5.0467 0.1451
-16 -7 3 -5.7802 0.1326
-16 -7 4 0.0545 0.0330
-16 -7 5 2.8012 -0.5625
-16 -7 6 -4.6539 0.7220
-16 -7 7 1.4910 0.1001
-16 -6 1 2.9977 0.1471
-16 -6 2 -1.0024 0.0772
-16 -6 3 -1.1544 -0.1168
-16 -6 4 -0.7427 -0.1353
-16 -6 5 -2.8971 0.0109
-16 -6 6 1.1139 0.2635
-16 -6 7 1.8962 0.0316
-16 -6 8 -1.5314 -0.6183
-16 -5 1 3.6495 -0.0032
-16 -5 2 -3.1428 -0.0329
-16 -5 3 1.9537 -0.1990
-16 -5 4 -1.9210 0.1446
-16 -5 5 -6.4174 0.0162
-16 -5 6 7.8065 0.0528
-16 -5 7 -3.8957 -0.1521
-16 -5 8 0.8701 0.0787
-16 -4 1 0.3763 -0.0476
-16 -4 2 3.7018 0.0268
-16 -4 3 -2.4942 -0.0895
-16 -4 4 -0.6294 -0.0224
-16 -4 5 -2.0300 0.2863
-16 -4 6 1.2712 -0.1526
-16 -4 7 -0.4574 0.0595
-16 -4 8 -1.5269 0.3988
-16 -4 9 4.6439 -0.6383
-16 -3 1 2.2464 -0.0078
-16 -3 2 4.4361 0.0669
-16 -3 3 -1.1935 0.0489
-16 -3 4 -1.5650 -0.1868
-16 -3 5 2.2681 0.2329
-16 -3 6 -3.6621 0.1979
-16 -3 7 0.7976 -0.0021
-16 -3 8 -0.9754 0.7300
-16 -3 9 3.5864 -0.8088
-16 -2 1 1.2486 -0.0061
-16 -2 2 1.7396 -0.1400
-16 -2 3 0.6218 0.3567
-16 -2 4 2.5275 -0.1822
-16 -2 5 -3.0992 0.1633
-16 -2 6 0.9169 0.0345
-16 -2 7 -1.8756 0.4491
-16 -2 8 0.3094 0.2570
-16 -2 9 2.2441 0.1943
-16 -1 1 2.8278 0.1526
-16 -1 2 -5.4622 -0.1586
-16 -1 3 7.2123 0.1545
-16 -1 4 -1.4075 0.2903
-16 -1 5 -1.8171 -0.1526
-16 -1 6 1.5563 0.2737
-16 -1 7 -1.6656 -0.1770
-16 -1 8 0.9532 0.7246
-16 -1 9 -0.0100 0.2519
-16 0 1 -2.2380 0.3617
-16 0 2 0.4298 -0.2090
-16 0 3 4.0431 0.0608
-16 0 4 -5.5152 0.2188
-16 0 5 5.1618 0.0110
-16 0 6 -2.7024 0.1963
-16 0 7 -1.2008 -0.0343
-16 0 8 3.0601 -0.0827
-16 0 9 -2.2941 0.8523
-16 0 10 1.0874 -0.3608
-16 1 1 -0.7077 -0.1063
-16 1 2 6.2692 0.2516
-16 1 3 -7.5926 -0.0503
-16 1 4 4.4296 -0.0612
-16 1 5 0.6960 0.1307
-16 1 6 -4.2838 -0.0011
-16 1 7 2.6823 0.5222
-16 1 8 -0.9982 -0.5014
-16 1 9 0.4408 -0.0198
-16 1 10 1.0481 0.5117
-16 2 1 8.5706 -0.2722
-16 2 2 -4.0576 0.2248
-16 2 3 -2.9571 0.1084
-16 2 4 8.7440 -0.2943
-16 2 5 -8.4954 0.3302
-16 2 6 1.7932 -0.3435
-16 2 7 2.1354 0.5559
-16 2 8 -4.0072 0.1344
-16 2 9 2.3140 -1.0889
-16 2 10 1.0066 0.8570
-16 3 1 4.2576 0.0484
-16 3 2 -9.0060 -0.0516
-16 3 3 7.6991 -0.0394
-16 3 4 0.2344 -0.0094
-16 3 5 -4.9730 0.2232
-16 3 6 2.5462 -0.1679
-16 3 7 -0.2116 -0.1788
-16 3 8 -2.1138 0.6214
-16 3 9 0.6044 -0.4562
-16 3 10 1.0714 -0.1905
-16 4 1 -4.3557 0.0061
-16 4 2 -0.4129 -0.1035
-16 4 3 4.9663 -0.0084
-16 4 4 -2.8611 0.1487
-16 4 5 2.8588 -0.2471
-16 4 6 -2.3827 0.3682
-16 4 7 -0.7979 -0.3051
-16 4 8 0.3819 -0.0507
-16 4 9 -0.1269 0.6745
-16 4 10 -0.1677 -0.9312
-16 5 1 -6.4367 -0.1894
-16 5 2 10.2657 0.1830
-16 5 3 -5.3797 -0.1598
-16 5 4 1.3540 0.0580
-16 5 5 4.6079 0.1033
-16 5 6 -3.0031 -0.3006
-16 5 7 -1.7030 0.4960
-16 5 8 0.9414 -0.1557
-16 5 9 1.2586 -0.3074
-16 6 1 2.5127 0.0045
-16 6 2 5.4859 0.1464
-16 6 3 -5.0966 -0.2173
-16 6 4 1.2648 -0.1180
-16 6 5 2.5311 0.5331
-16 6 6 1.2532 -0.4692
-16 6 7 -3.5937 0.1992
-16 6 8 1.3306 0.3863
-16 6 9 0.8630 -0.5783
-16 7 1 3.7546 -0.0783
-16 7 2 -0.8977 -0.1059
-16 7 3 0.0580 -0.0929
-16 7 4 -3.6013 0.1473
-16 7 5 3.8146 -0.1943
-16 7 6 0.9134 0.4744
-16 7 7 -2.8348 -0.3625
-16 7 8 2.4259 0.0817
-16 7 9 -1.2587 0.1375
-16 8 1 -4.4441 -0.6790
-16 8 2 -0.2651 0.2141
-16 8 3 1.5283 -0.2437
-16 8 4 -4.2586 -0.1110
-16 8 5 2.5467 0.6324
-16 8 6 -1.3849 -0.8670
-16 8 7 0.3562 0.6466
-16 8 8 0.9019 -0.3166
-16 9 1 -4.2246 -0.4190
-16 9 2 -1.7548 -0.3495
-16 9 3 1.5892 -0.2930
-16 9 4 1.4883 0.2574
-16 9 5 -6.0594 0.1264
-16 9 6 1.5746 -0.2750
-16 9 7 2.7564 -0.5564
-16 9 8 -3.8411 0.6549
-16 10 1 0.4658 -0.2186
-16 10 2 -3.5422 -0.4340
-16 10 3 2.9132 -0.4416
-16 10 4 3.0266 0.1470
-16 10 5 -8.5457 0.1768
-16 10 6 3.8652 -0.2299
-16 10 7 1.3215 -0.6267
-16 11 1 2.2775 -0.0983
-16 11 2 -3.5300 -0.1338
-16 11 3 5.0165 -0.4254
-16 11 4 -1.0334 -0.0435
-16 11 5 -2.3013 0.4694
-16 11 6 2.0010 -0.6867
-16 12 1 0.9091 0.3942
-16 12 2 -0.6246 -0.7105
-16 12 3 2.9275 -0.1569
-16 12 4 -1.9091 1.1420
-16 12 5 4.0159 -0.8055
-16 13 1 2.9957 0.7093
-16 13 2 2.1127 -0.8916
-16 13 3 -4.7597 0.3594
-15 -14 1 -2.2636 0.2524
-15 -13 1 -0.4572 0.0157
-15 -13 2 0.5438 -0.1177
-15 -13 3 -1.4722 0.5109
-15 -12 1 3.0532 0.0264
-15 -12 2 -2.3879 0.0749
-15 -12 3 0.3118 0.2664
-15 -12 4 -1.0635 0.0567
-15 -11 1 2.0941 -0.0570
-15 -11 2 -1.0819 0.3315
-15 -11 3 -0.4911 -0.1062
-15 -11 4 -1.5904 0.5953
-15 -11 5 2.1032 -0.2779
-15 -10 1 -0.7289 0.0345
-15 -10 2 3.3561 -0.0984
-15 -10 3 -4.5450 0.4178
-15 -10 4 1.7034 0.0192
-15 -10 5 1.6954 -0.2203
-15 -10 6 -2.1863 0.3458
-15 -9 1 -0.2944 -0.0536
-15 -9 2 2.2122 0.0692
-15 -9 3 -2.8443 0.0266
-15 -9 4 3.3946 -0.2521
-15 -9 5 -3.0275 0.3214
-15 -9 6 1.5452 0.2510
-15 -9 7 1.2095 -0.7701
-15 -8 1 1.2190 0.1178
-15 -8 2 -4.1645 -0.1124
-15 -8 3 5.9871 -0.0945
-15 -8 4 -1.5114 -0.1583
-15 -8 5 -4.3594 0.4559
-15 -8 6 6.8177 -0.4213
-15 -8 7 -1.1896 -0.1684
-15 -8 8 -2.6582 0.4315
-15 -7 1 -3.2476 -0.0221
-15 -7 2 -0.9223 -0.2055
-15 -7 3 5.7920 0.1587
-15 -7 4 -4.3796 -0.0396
-15 -7 5 2.2529 -0.0484
-15 -7 6 2.4158 -0.2742
-15 -7 7 -3.6159 0.0030
-15 -7 8 2.2626 0.5780
-15 -6 1 -4.1421 -0.1554
-15 -6 2 5.3447 0.0611
-15 -6 3 -2.1738 0.0575
-15 -6 4 1.7093 0.0021
-15 -6 5 5.0019 -0.2277
-15 -6 6 -6.2442 -0.0254
-15 -6 7 2.1451 0.2095
-15 -6 8 0.5754 0.1113
-15 -6 9 -0.4014 0.3625
-15 -5 1 2.2634 -0.0684
-15 -5 2 0.6081 0.2019
-15 -5 3 -0.1793 -0.0856
-15 -5 4 3.8707 -0.0971
-15 -5 5 1.8674 0.0173
-15 -5 6 -5.2752 -0.0413
-15 -5 7 3.5336 0.3494
-15 -5 8 -1.2695 -0.2938
-15 -5 9 -1.7269 0.5816
-15 -4 1 1.4748 -0.0955
-15 -4 2 -3.8201 0.1055
-15 -4 3 4.2342 0.0808
-15 -4 4 2.2099 -0.0595
-15 -4 5 -2.0405 -0.1319
-15 -4 6 2.2565 0.1184
-15 -4 7 -2.1542 0.0496
-15 -4 8 2.1542 -0.1439
-15 -4 9 -5.7287 0.7690
-15 -4 10 1.5187 0.3659
-15 -3 1 -1.6553 -0.0209
-15 -3 2 -1.8355 0.0512
-15 -3 3 2.2226 0.0447
-15 -3 4 -0.0618 0.1003
-15 -3 5 1.2536 -0.1205
-15 -3 6 -0.0714 -0.1696
-15 -3 7 0.7967 0.0508
-15 -3 8 -0.7645 -0.0069
-15 -3 9 -4.3259 0.4075
-15 -3 10 0.8411 0.4759
-15 -2 1 -0.1491 -0.0581
-15 -2 2 4.0471 0.1095
-15 -2 3 -5.9290 -0.1333
-15 -2 4 1.2345 -0.0038
-15 -2 5 5.2322 0.1900
-15 -2 6 -5.1495 -0.2289
-15 -2 7 4.0143 -0.2659
-15 -2 8 -2.3519 0.1794
-15 -2 9 -2.6984 -0.1063
-15 -2 10 1.9591 0.5699
-15 -2 11 -1.4384 -0.0156
-15 -1 1 2.5209 -0.0477
-15 -1 2 3.1029 0.1876
-15 -1 3 -8.2476 -0.1642
-15 -1 4 7.9110 -0.1891
-15 -1 5 -3.9300 0.2459
-15 -1 6 1.5477 -0.1390
-15 -1 7 1.2805 -0.0432
-15 -1 8 -3.6310 -0.3460
-15 -1 9 2.3552 0.0364
-15 -1 10 -1.2323 0.1035
-15 -1 11 -0.6160 0.4400
-15 0 1 1.4898 0.0707
-15 0 2 -6.6860 -0.0035
-15 0 3 6.9163 0.0314
-15 0 4 -2.1438 -0.0277
-15 0 5 -3.4604 -0.3544
-15 0 6 6.4905 0.4035
-15 0 7 -3.0639 -0.3769
-15 0 8 -1.2417 0.0942
-15 0 9 2.0500 -0.2976
-15 0 10 -1.8155 0.1748
-15 0 11 0.7390 -0.0544
-15 1 1 -9.7530 0.0763
-15 1 2 1.1688 -0.3923
-15 1 3 7.3778 0.2335
-15 1 4 -10.1154 0.1116
-15 1 5 7.4214 -0.3706
-15 1 6 0.6422 0.0774
-15 1 7 -3.6037 -0.1880
-15 1 8 3.9385 0.0760
-15 1 9 -2.9388 0.4576
-15 1 10 0.1209 -0.7747
-15 1 11 1.2328 0.2123
-15 2 1 -7.6488 -0.2168
-15 2 2 9.4121 0.0657
-15 2 3 -5.6132 -0.2169
-15 2 4 -1.4686 0.1606
-15 2 5 8.2570 -0.1106
-15 2 6 -4.4924 -0.1381
-15 2 7 0.3198 -0.0448
-15 2 8 3.4257 -0.0157
-15 2 9 -2.0825 0.4712
-15 2 10 -1.3530 -0.4136
-15 2 11 1.3875 0.0925
-15 3 1 5.9828 -0.0641
-15 3 2 3.5803 0.0769
-15 3 3 -8.5864 -0.0828
-15 3 4 5.7871 -0.2626
-15 3 5 0.5503 0.2024
-15 3 6 0.6585 -0.1196
-15 3 7 0.2408 0.0893
-15 3 8 1.2995 -0.1489
-15 3 9 0.0478 -0.0186
-15 3 10 -1.6677 0.5299
-15 3 11 0.9996 -0.2347
-15 4 1 7.1375 0.3082
-15 4 2 -6.0926 -0.2861
-15 4 3 1.7187 0.1034
-15 4 4 -0.6302 -0.0922
-15 4 5 -1.7525 -0.0436
-15 4 6 5.4928 0.1783
-15 4 7 -0.4307 -0.2622
-15 4 8 -0.5665 0.2711
-15 4 9 -0.2718 -0.1852
-15 4 10 1.4653 0.3272
-15 4 11 -0.3946 -0.0571
-15 5 1 -1.8921 -0.1629
-15 5 2 -8.2005 0.0112
-15 5 3 8.1382 0.2029
-15 5 4 -5.7673 -0.1706
-15 5 5 -0.7469 -0.0572
-15 5 6 2.5386 0.3375
-15 5 7 2.9073 -0.3669
-15 5 8 -2.0226 0.0703
-15 5 9 -1.0828 0.5825
-15 5 10 3.1714 -0.4362
-15 5 11 -1.0518 -0.0584
-15 6 1 -7.6452 -0.1232
-15 6 2 0.1391 0.3239
-15 6 3 0.5934 -0.0930
-15 6 4 0.9831 -0.0108
-15 6 5 -4.1951 0.0369
-15 6 6 -0.9269 -0.0648
-15 6 7 6.0209 0.2567
-15 6 8 -3.8227 -0.1900
-15 6 9 1.0285 0.1998
-15 6 10 1.3680 0.4014
-15 6 11 -1.3831 -0.9268
-15 7 1 1.6461 0.2248
-15 7 2 -1.3406 -0.0558
-15 7 3 -0.5893 0.0494
-15 7 4 4.1205 -0.0035
-15 7 5 -7.5076 -0.0138
-15 7 6 3.1826 0.0205
-15 7 7 0.3255 0.0694
-15 7 8 -2.0828 0.2649
-15 7 9 3.2485 -0.2363
-15 7 10 -2.0225 0.0329
-15 8 1 7.4705 0.1695
-15 8 2 -3.0131 -0.0517
-15 8 3 0.8498 0.1330
-15 8 4 0.3051 -0.1583
-15 8 5 -0.0662 -0.1703
-15 8 6 0.7305 0.5740
-15 8 7 -3.4006 -0.2881
-15 8 8 2.9227 0.0908
-15 8 9 -0.0200 0.1433
-15 8 10 -2.1448 -0.5710
-15 9 1 2.3185 0.5705
-15 9 2 3.5728 0.3219
-15 9 3 -3.2214 -0.0745
-15 9 4 -1.9477 -0.2818
-15 9 5 10.3034 0.2432
-15 9 6 -7.4424 -0.0603
-15 9 7 -1.2529 0.6697
-15 9 8 6.0651 -0.5553
-15 9 9 -4.2665 -0.1112
-15 10 1 0.6901 0.4874
-15 10 2 8.2771 0.2606
-15 10 3 -9.3316 0.3223
-15 10 4 3.0553 -0.0769
-15 10 5 8.7202 -0.3752
-15 10 6 -8.2036 0.7978
-15 10 7 1.8767 0.0448
-15 10 8 3.0987 0.1462
-15 10 9 -1.6420 -0.9411
-15 11 1 3.9873 0.1535
-15 11 2 3.8243 0.5964
-15 11 3 -7.5109 0.2979
-15 11 4 6.5432 -0.4457
-15 11 5 -1.4341 0.4695
-15 11 6 -0.0909 0.4066
-15 11 7 1.0748 0.3987
-15 11 8 0.4608 -0.4567
-15 12 1 -0.8006 0.1672
-15 12 2 -1.6526 0.9327
-15 12 3 3.4997 -0.2215
-15 12 4 -3.5271 -0.4952
-15 12 5 -2.3514 0.5954
-15 12 6 5.2042 0.8158
-15 12 7 -2.0727 -0.0152
-15 13 1 -10.7156 -0.2015
-15 13 2 0.4506 0.7196
-15 13 3 6.9636 -0.0119
-15 13 4 -11.3907 -0.4667
-15 13 5 4.3711 -0.4743
-15 13 6 0.8350 1.3754
-15 14 1 -7.3712 -0.5684
-15 14 2 1.0448 0.1576
-15 14 3 0.4755 0.6021
-15 14 4 -2.3910 -0.9048
-14 -15 1 1.9838 0.0386
-14 -14 1 1.0485 -0.2272
-14 -14 2 -1.7148 0.1317
-14 -14 3 1.8893 -0.1168
-14 -13 1 -2.1308 0.1442
-14 -13 2 1.7043 -0.0210
-14 -13 3 0.0575 -0.1985
-14 -13 4 -0.2832 0.2491
-14 -12 1 -1.9239 0.0288
-14 -12 2 2.0419 -0.0760
-14 -12 3 -0.9533 0.0433
-14 -12 4 2.1287 -0.2277
-14 -12 5 -2.9996 0.1938
-14 -11 1 -0.6639 0.0080
-14 -11 2 -2.2021 -0.2131
-14 -11 3 4.4109 -0.0150
-14 -11 4 -1.2863 -0.1030
-14 -11 5 -2.8747 0.1535
-14 -11 6 3.4922 -0.1689
-14 -11 7 -1.0496 -0.0849
-14 -10 1 -2.2346 -0.1158
-14 -10 2 -2.7946 -0.0593
-14 -10 3 6.5087 -0.1384
-14 -10 4 -5.5965 0.1157
-14 -10 5 1.7028 -0.2681
-14 -10 6 1.8612 -0.1468
-14 -10 7 -1.7127 0.3868
-14 -9 1 -1.6835 -0.1979
-14 -9 2 2.3496 0.0560
-14 -9 3 -2.2815 0.0100
-14 -9 4 -0.0085 -0.0775
-14 -9 5 4.3041 -0.2790
-14 -9 6 -5.2030 0.0409
-14 -9 7 1.5711 0.2630
-14 -9 8 3.1002 -0.5631
-14 -8 1 4.4255 -0.1513
-14 -8 2 2.6160 0.0967
-14 -8 3 -8.1161 -0.1369
-14 -8 4 7.6497 0.0849
-14 -8 5 -1.0966 -0.1540
-14 -8 6 -5.3837 0.1334
-14 -8 7 5.4209 -0.0710
-14 -8 8 -0.8701 -0.1229
-14 -8 9 -0.3093 -0.2534
-14 -7 1 7.4437 0.0800
-14 -7 2 -4.5486 -0.1111
-14 -7 3 0.1117 -0.0832
-14 -7 4 2.8937 0.1131
-14 -7 5 -5.0104 0.0924
-14 -7 6 3.6315 0.0237
-14 -7 7 0.3194 -0.0729
-14 -7 8 -2.0530 -0.2913
-14 -7 9 1.2780 0.2204
-14 -7 10 -0.7664 0.3198
-14 -6 1 -0.8372 0.0797
-14 -6 2 -2.8698 -0.2071
-14 -6 3 4.0893 0.1660
-14 -6 4 -4.8494 -0.0297
-14 -6 5 -0.4148 0.1181
-14 -6 6 5.0137 0.0854
-14 -6 7 -3.8438 -0.3587
-14 -6 8 1.6900 0.3301
-14 -6 9 -1.5408 -0.3399
-14 -6 10 0.6981 0.0494
-14 -5 1 -5.3586 0.0694
-14 -5 2 3.2425 -0.1743
-14 -5 3 -1.7050 0.1263
-14 -5 4 -3.6890 0.1485
-14 -5 5 2.8985 -0.1629
-14 -5 6 0.0688 0.1196
-14 -5 7 0.1354 -0.1011
-14 -5 8 -1.0204 0.0196
-14 -5 9 2.2167 -0.2630
-14 -5 10 -1.4154 -0.4117
-14 -5 11 -1.4041 0.6468
-14 -4 1 0.4556 0.0807
-14 -4 2 2.8482 -0.0788
-14 -4 3 -5.1483 -0.1101
-14 -4 4 0.9748 0.2141
-14 -4 5 0.0539 0.0059
-14 -4 6 -0.2087 -0.0509
-14 -4 7 1.0426 0.0232
-14 -4 8 -2.0821 -0.1880
-14 -4 9 6.1889 -0.3348
-14 -4 10 -3.5959 -0.1298
-14 -4 11 -2.0079 -0.2039
-14 -3 1 1.3241 0.1143
-14 -3 2 -2.6712 -0.0637
-14 -3 3 2.3527 -0.0574
-14 -3 4 -1.0469 0.0572
-14 -3 5 -4.4518 0.0424
-14 -3 6 6.3393 0.0973
-14 -3 7 -5.1996 -0.0609
-14 -3 8 3.8955 -0.2291
-14 -3 9 3.3789 -0.1584
-14 -3 10 -3.6566 -0.3696
-14 -3 11 0.3123 0.0698
-14 -2 1 -7.0328 0.0084
-14 -2 2 -2.7170 0.0425
-14 -2 3 9.3402 0.0728
-14 -2 4 -9.3098 -0.0876
-14 -2 5 2.0482 -0.0580
-14 -2 6 2.5551 0.1348
-14 -2 7 -3.5200 0.0874
-14 -2 8 5.1106 -0.1461
-14 -2 9 -0.6937 -0.1833
-14 -2 10 -1.1221 -0.0993
-14 -2 11 2.8725 -0.4595
-14 -2 12 -0.8837 -0.2674
-14 -1 1 -5.4710 -0.2789
-14 -1 2 3.9218 0.0810
-14 -1 3 -2.3016 0.0981
-14 -1 4 -2.5250 -0.1114
-14 -1 5 6.1187 0.1037
-14 -1 6 -7.4434 -0.2275
-14 -1 7 4.5882 0.2277
-14 -1 8 2.3859 0.1844
-14 -1 9 -3.6137 -0.2911
-14 -1 10 3.6534 -0.0885
-14 -1 11 -0.3137 -0.2429
-14 -1 12 0.5999 -0.0229
-14 0 1 8.8498 -0.0436
-14 0 2 0.4181 -0.0036
-14 0 3 -10.7846 -0.1596
-14 0 4 12.0630 0.0676
-14 0 5 -5.6476 0.1881
-14 0 6 -3.2610 -0.3205
-14 0 7 5.9985 0.2676
-14 0 8 -2.2559 -0.0396
-14 0 9 1.2799 -0.0582
-14 0 10 0.2496 0.0027
-14 0 11 0.1366 0.1013
-14 0 12 0.3354 -0.1866
-14 1 1 14.1074 0.2629
-14 1 2 -10.4428 -0.1278
-14 1 3 1.8912 -0.0538
-14 1 4 4.9582 -0.0965
-14 1 5 -9.3167 0.0926
-14 1 6 4.5341 0.2743
-14 1 7 1.0804 -0.3459
-14 1 8 -3.2052 0.0420
-14 1 9 3.2210 -0.1102
-14 1 10 0.2457 0.3834
-14 1 11 -1.1641 -0.2058
-14 1 12 -0.0543 0.1071
-14 2 1 -2.4002 0.0794
-14 2 2 -5.0579 -0.1587
-14 2 3 8.6550 0.2386
-14 2 4 -6.9035 -0.0931
-14 2 5 -2.4498 -0.0726
-14 2 6 3.4676 0.1926
-14 2 7 -1.2403 -0.0547
-14 2 8 -2.0234 -0.2070
-14 2 9 1.4353 0.1251
-14 2 10 2.8763 -0.1074
-14 2 11 -3.0064 0.1230
-14 2 12 0.4211 0.0393
-14 3 1 -12.4942 -0.1928
-14 3 2 4.5352 0.2974
-14 3 3 2.6432 -0.1049
-14 3 4 -5.3535 0.2363
-14 3 5 0.7276 -0.1159
-14 3 6 -3.7678 -0.1285
-14 3 7 1.8093 0.2687
-14 3 8 -1.2183 -0.1957
-14 3 9 0.6231 0.0243
-14 3 10 0.7321 -0.1969
-14 3 11 -0.8795 0.1424
-14 3 12 1.0069 -0.0008
-14 4 1 -0.1822 0.0068
-14 4 2 5.4377 0.1231
-14 4 3 -7.3764 0.0213
-14 4 4 6.4480 0.0069
-14 4 5 -4.4978 0.1198
-14 4 6 -4.5111 -0.1541
-14 4 7 1.2605 0.1838
-14 4 8 0.8086 -0.1712
-14 4 9 0.4922 -0.0684
-14 4 10 -3.0604 0.1090
-14 4 11 2.5148 -0.0473
-14 4 12 0.6829 0.0479
-14 5 1 9.4485 0.1986
-14 5 2 0.1416 -0.2894
-14 5 3 -4.4731 0.1630
-14 5 4 3.3521 0.0912
-14 5 5 -0.7481 -0.1688
-14 5 6 -1.7695 0.1617
-14 5 7 -5.5190 -0.1543
-14 5 8 5.0758 0.0803
-14 5 9 -1.0876 -0.2824
-14 5 10 -3.0277 0.1818
-14 5 11 3.1288 0.3475
-14 5 12 -0.3336 -0.1946
-14 6 1 1.6401 -0.1190
-14 6 2 0.5101 -0.0857
-14 6 3 1.1101 0.0319
-14 6 4 -5.2929 -0.0302
-14 6 5 8.6795 -0.0263
-14 6 6 -4.7592 0.0063
-14 6 7 -4.4885 -0.1757
-14 6 8 5.0055 -0.1156
-14 6 9 -3.9600 0.2593
-14 6 10 1.1554 -0.3751
-14 6 11 1.2262 0.5689
-14 6 12 -1.7059 0.1496
-14 7 1 -7.7718 0.2131
-14 7 2 7.2771 -0.0821
-14 7 3 -3.6999 -0.1636
-14 7 4 -0.4428 0.1321
-14 7 5 5.9202 -0.1281
-14 7 6 -5.9677 -0.1321
-14 7 7 3.8516 -0.0230
-14 7 8 -2.3544 -0.2706
-14 7 9 -2.0020 0.2029
-14 7 10 3.8727 0.2495
-14 7 11 -2.4456 -0.4012
-14 7 12 -0.0995 0.7904
-14 8 1 -3.5757 -0.1188
-14 8 2 1.8412 0.0142
-14 8 3 -0.3961 0.0292
-14 8 4 2.7971 0.0830
-14 8 5 -5.4414 -0.1776
-14 8 6 5.3644 -0.1403
-14 8 7 1.1345 -0.1578
-14 8 8 -5.9612 0.0670
-14 8 9 4.1941 -0.0113
-14 8 10 0.1297 0.4905
-14 8 11 -2.4855 -0.3245
-14 9 1 -0.7250 -0.4406
-14 9 2 -8.4229 0.0151
-14 9 3 11.3866 0.0113
-14 9 4 -3.8493 0.1792
-14 9 5 -10.1123 -0.0654
-14 9 6 14.4531 -0.3114
-14 9 7 -5.0226 -0.2167
-14 9 8 -4.6451 0.2296
-14 9 9 5.8940 0.5504
-14 9 10 -1.8108 -0.0381
-14 9 11 -0.5734 -0.1068
-14 10 1 -9.3692 -0.1474
-14 10 2 -6.6054 -0.3519
-14 10 3 14.6271 -0.1412
-14 10 4 -11.8242 0.2738
-14 10 5 -1.8032 0.0177
-14 10 6 7.9142 -0.6967
-14 10 7 -4.6032 0.1669
-14 10 8 -1.1663 0.3488
-14 10 9 1.4848 0.5232
-14 10 10 0.3142 0.0562
-14 11 1 -9.2873 -0.3908
-14 11 2 1.3935 -0.4494
-14 11 3 1.0140 -0.0317
-14 11 4 -3.0938 0.1543
-14 11 5 2.7010 -0.5171
-14 11 6 -4.7606 -0.3187
-14 11 7 2.2143 0.0112
-14 11 8 -0.7634 0.7185
-14 11 9 -0.5185 -0.0147
-14 12 1 8.9752 -0.4120
-14 12 2 -2.5994 -0.6004
-14 12 3 -8.2328 -0.0168
-14 12 4 11.3489 0.0577
-14 12 5 -4.9132 -0.1804
-14 12 6 -4.4269 -1.1967
-14 12 7 3.5910 0.4720
-14 12 8 -0.4704 0.2298
-14 12 9 -2.1567 0.8356
-14 13 1 14.1348 -0.2940
-14 13 2 -5.3445 -0.7809
-14 13 3 -4.4526 -0.1840
-14 13 4 8.5322 0.4227
-14 13 5 -4.2394 -0.0162
-14 13 6 -0.8259 -1.1345
-14 13 7 1.0110 -0.7570
-14 13 8 -0.2344 1.2174
-14 14 1 2.7608 0.0347
-14 14 2 -0.0996 -0.3287
-14 14 3 0.6350 -0.7033
-14 14 4 -0.4110 0.6939
-14 14 5 3.5289 0.3754
-14 14 6 -3.5441 -0.9207
-14 15 1 1.5741 0.6263
-14 15 2 1.0966 0.2913
-14 15 3 0.7250 -1.3787
-14 15 4 0.6106 0.7940
-14 16 1 3.4204 1.1053
-13 -16 1 -2.0314 -0.2397
-13 -15 1 -0.8759 0.1705
-13 -15 2 1.6332 0.0818
-13 -15 3 -0.9886 0.0534
-13 -14 1 1.8362 0.3345
-13 -14 2 -0.0850 -0.0118
-13 -14 3 -1.1644 0.0612
-13 -14 4 2.3981 0.0739
-13 -13 1 0.9564 -0.0902
-13 -13 2 -1.9524 0.0841
-13 -13 3 1.9597 0.1295
-13 -13 4 -1.8746 -0.0595
-13 -13 5 3.6090 0.0527
-13 -13 6 -1.4897 -0.2502
-13 -12 1 -0.4435 -0.0130
-13 -12 2 1.0345 0.0514
-13 -12 3 -2.0748 -0.0584
-13 -12 4 0.2428 0.0474
-13 -12 5 4.4277 -0.1575
-13 -12 6 -3.7548 0.0286
-13 -12 7 1.6683 -0.0227
-13 -11 1 3.6169 0.0687
-13 -11 2 1.8908 0.0715
-13 -11 3 -6.9766 -0.1654
-13 -11 4 6.8752 -0.0174
-13 -11 5 -0.5914 0.1023
-13 -11 6 -3.5917 -0.0654
-13 -11 7 3.6723 -0.2091
-13 -11 8 -0.2923 0.3214
-13 -10 1 6.2597 0.1178
-13 -10 2 -1.5554 -0.1478
-13 -10 3 -2.2962 0.0316
-13 -10 4 4.9669 0.0715
-13 -10 5 -4.2336 0.0441
-13 -10 6 2.1313 -0.0338
-13 -10 7 0.2081 -0.1297
-13 -10 8 -1.6069 0.4370
-13 -10 9 1.3425 -0.5968
-13 -9 1 -1.4996 0.0569
-13 -9 2 -2.2381 -0.0929
-13 -9 3 7.0060 0.1081
-13 -9 4 -6.3871 -0.0063
-13 -9 5 0.6262 0.1126
-13 -9 6 5.2100 0.0536
-13 -9 7 -5.9589 -0.0574
-13 -9 8 0.8266 0.0907
-13 -9 9 1.5781 0.3283
-13 -8 1 -9.5395 -0.0008
-13 -8 2 3.8428 0.1099
-13 -8 3 3.7962 0.0075
-13 -8 4 -7.0319 -0.0726
-13 -8 5 5.0274 0.1808
-13 -8 6 -0.5381 -0.0298
-13 -8 7 -3.1806 0.0881
-13 -8 8 2.0792 0.1241
-13 -8 9 -1.3411 0.0830
-13 -8 10 1.3405 -0.4508
-13 -7 1 -3.6376 -0.0430
-13 -7 2 5.0951 0.1687
-13 -7 3 -4.6394 -0.0145
-13 -7 4 2.6611 -0.0442
-13 -7 5 1.0170 0.0046
-13 -7 6 -4.2536 0.0354
-13 -7 7 2.6831 0.1712
-13 -7 8 -1.7150 -0.0185
-13 -7 9 1.6832 -0.1150
-13 -7 10 -0.8445 -0.0921
-13 -7 11 0.2884 -0.1447
-13 -6 1 6.1674 0.0093
-13 -6 2 -2.8256 0.1142
-13 -6 3 -1.9249 -0.0809
-13 -6 4 5.1600 0.0390
-13 -6 5 -4.2133 0.0054
-13 -6 6 0.2580 -0.0663
-13 -6 7 -0.0366 0.1238
-13 -6 8 0.1553 -0.1384
-13 -6 9 1.7152 0.1291
-13 -6 10 -1.7418 -0.1275
-13 -6 11 1.9214 -0.4392
-13 -5 1 1.4347 0.0170
-13 -5 2 -4.7371 0.0640
-13 -5 3 4.5653 0.0195
-13 -5 4 -1.5307 -0.1403
-13 -5 5 -0.8865 0.1738
-13 -5 6 0.0196 -0.1806
-13 -5 7 -1.0248 -0.0189
-13 -5 8 3.2052 0.2056
-13 -5 9 -4.4763 -0.1944
-13 -5 10 3.5179 0.1868
-13 -5 11 1.7446 -0.4243
-13 -5 12 -1.2253 -0.4331
-13 -4 1 -5.6375 -0.0056
-13 -4 2 0.8563 0.0976
-13 -4 3 1.3030 -0.0023
-13 -4 4 -2.4353 -0.1060
-13 -4 5 3.9371 -0.0603
-13 -4 6 -5.5937 0.0610
-13 -4 7 4.2482 0.0044
-13 -4 8 -0.9925 -0.0167
-13 -4 9 -4.6273 0.2027
-13 -4 10 6.3517 -0.1421
-13 -4 11 0.2968 0.0100
-13 -4 12 -2.2364 -0.1231
-13 -3 1 4.5812 -0.0378
-13 -3 2 0.2204 -0.0189
-13 -3 3 -7.9211 0.0022
-13 -3 4 9.1563 0.0042
-13 -3 5 -2.3609 -0.1316
-13 -3 6 -5.0354 0.0115
-13 -3 7 6.8647 0.0555
-13 -3 8 -6.9063 0.0256
-13 -3 9 1.4307 0.1090
-13 -3 10 3.2895 0.0467
-13 -3 11 -2.3725 0.0492
-13 -3 12 0.5002 0.4752
-13 -3 13 0.0290 -1.0243
-13 -2 1 14.1369 0.0346
-13 -2 2 -6.7993 -0.2261
-13 -2 3 -1.9495 0.0501
-13 -2 4 8.1529 0.1099
-13 -2 5 -8.8585 -0.1961
-13 -2 6 5.7919 0.0606
-13 -2 7 -2.7637 -0.0554
-13 -2 8 -3.1118 -0.0613
-13 -2 9 3.6377 0.2612
-13 -2 10 -1.8695 -0.0310
-13 -2 11 -1.3773 0.3685
-13 -2 12 1.1751 -0.0788
-13 -2 13 -0.4234 0.1251
-13 -1 1 -2.3964 0.0721
-13 -1 2 -0.5219 -0.0538
-13 -1 3 8.5927 -0.0861
-13 -1 4 -9.9022 0.0465
-13 -1 5 2.6600 -0.0352
-13 -1 6 5.6284 0.0433
-13 -1 7 -8.3665 -0.2049
-13 -1 8 1.7209 -0.0087
-13 -1 9 1.0399 0.1768
-13 -1 10 -2.4332 0.1153
-13 -1 11 -0.2101 -0.0777
-13 -1 12 -0.5545 0.1962
-13 -1 13 1.2798 0.2564
-13 0 1 -17.7170 -0.1690
-13 0 2 12.6437 0.2598
-13 0 3 1.7640 -0.0765
-13 0 4 -11.4444 -0.0562
-13 0 5 11.4755 0.0447
-13 0 6 -3.9345 -0.1602
-13 0 7 -3.8643 0.1123
-13 0 8 2.7992 -0.0399
-13 0 9 -2.6283 -0.0807
-13 0 10 0.3494 0.0644
-13 0 11 -1.3221 -0.0398
-13 0 12 0.8258 -0.0000
-13 0 13 -2.2717 0.3484
-13 1 1 -7.2771 -0.0376
-13 1 2 10.3742 0.1480
-13 1 3 -8.2579 -0.0291
-13 1 4 3.7716 0.0978
-13 1 5 4.0416 -0.1222
-13 1 6 -6.2488 -0.1313
-13 1 7 1.1487 0.2703
-13 1 8 1.6024 -0.0366
-13 1 9 -2.4376 -0.2214
-13 1 10 -2.9678 0.0791
-13 1 11 3.6693 -0.0518
-13 1 12 -1.6847 -0.0929
-13 1 13 -2.4723 0.0794
-13 2 1 11.9549 0.1477
-13 2 2 -5.0396 -0.0703
-13 2 3 -4.0719 0.0430
-13 2 4 8.9812 -0.0483
-13 2 5 -3.1056 0.0757
-13 2 6 -0.4315 0.0460
-13 2 7 -0.5898 -0.2062
-13 2 8 1.6942 0.3501
-13 2 9 -2.6388 -0.2502
-13 2 10 -2.3951 0.0576
-13 2 11 3.6140 -0.0658
-13 2 12 -2.2724 -0.0378
-13 2 13 -0.2126 -0.2388
-13 3 1 7.4823 0.0490
-13 3 2 -7.6289 -0.0902
-13 3 3 4.3235 0.0076
-13 3 4 -1.0957 -0.0080
-13 3 5 3.0185 -0.0366
-13 3 6 2.7769 0.0920
-13 3 7 -4.2024 -0.0498
-13 3 8 1.3445 0.0340
-13 3 9 -1.5258 0.0539
-13 3 10 0.9954 -0.0434
-13 3 11 -1.3580 -0.0117
-13 3 12 -0.5444 -0.0529
-13 3 13 1.7587 -0.1360
-13 4 1 -10.7882 0.0071
-13 4 2 2.4450 0.0458
-13 4 3 5.1007 -0.1889
-13 4 4 -6.8956 0.1273
-13 4 5 7.9143 -0.1141
-13 4 6 0.3670 -0.1085
-13 4 7 0.4759 0.2704
-13 4 8 -3.5936 -0.1549
-13 4 9 0.9096 0.0501
-13 4 10 3.1710 -0.0585
-13 4 11 -5.0909 -0.0558
-13 4 12 1.5250 0.0068
-13 4 13 1.4703 0.1516
-13 5 1 -6.0713 -0.0290
-13 5 2 1.4158 0.0027
-13 5 3 1.1685 0.0339
-13 5 4 3.5677 -0.1838
-13 5 5 -5.2775 0.1390
-13 5 6 5.9839 -0.1590
-13 5 7 4.7595 0.1062
-13 5 8 -8.8712 0.0790
-13 5 9 5.3067 -0.1944
-13 5 10 -0.0237 0.0589
-13 5 11 -3.5669 -0.2695
-13 5 12 2.4370 0.0513
-13 5 13 0.1654 0.2623
-13 6 1 7.4474 -0.0942
-13 6 2 -8.3167 0.1282
-13 6 3 5.3255 0.0766
-13 6 4 3.6293 -0.0916
-13 6 5 -9.5702 -0.0102
-13 6 6 10.5632 0.0877
-13 6 7 -1.6370 -0.0036
-13 6 8 -1.7061 0.1431
-13 6 9 3.6025 -0.3436
-13 6 10 -3.7928 0.1106
-13 6 11 1.0629 -0.1625
-13 6 12 1.4658 -0.3733
-13 6 13 -1.1502 0.5145
-13 7 1 4.7708 -0.1578
-13 7 2 -6.9121 0.1367
-13 7 3 6.8563 0.1520
-13 7 4 -4.5110 -0.0785
-13 7 5 1.5200 0.0979
-13 7 6 1.6165 0.0105
-13 7 7 -2.9133 0.2237
-13 7 8 6.1285 -0.0435
-13 7 9 -3.1001 -0.0888
-13 7 10 -1.8233 -0.4327
-13 7 11 3.7153 0.4308
-13 7 12 -1.4066 -0.3430
-13 7 13 -0.1861 -0.1785
-13 8 1 -1.1376 0.0148
-13 8 2 5.3679 -0.1188
-13 8 3 -7.1762 0.1811
-13 8 4 1.7181 -0.0650
-13 8 5 7.8047 0.0405
-13 8 6 -12.9931 0.2596
-13 8 7 7.2906 0.1178
-13 8 8 3.8043 -0.0142
-13 8 9 -7.1532 -0.3370
-13 8 10 3.5049 -0.0614
-13 8 11 1.3422 0.2896
-13 8 12 -0.9397 0.0239
-13 9 1 8.5160 -0.0409
-13 9 2 6.9858 0.1774
-13 9 3 -18.7741 -0.0742
-13 9 4 14.8333 -0.1797
-13 9 5 1.8989 0.1134
-13 9 6 -14.6874 0.3996
-13 9 7 10.6923 -0.0059
-13 9 8 0.7688 -0.2877
-13 9 9 -5.2985 -0.2834
-13 9 10 2.3672 0.2876
-13 9 11 1.2919 -0.0890
-13 9 12 -0.4216 0.1254
-13 10 1 18.8035 0.1895
-13 10 2 -3.4092 0.0422
-13 10 3 -9.0790 0.0171
-13 10 4 11.5336 -0.0861
-13 10 5 -3.9051 0.0293
-13 10 6 -1.9559 0.3554
-13 10 7 1.4483 -0.1580
-13 10 8 1.4055 -0.5478
-13 10 9 -1.4153 0.0706
-13 10 10 0.1161 -0.2567
-13 10 11 1.0837 -0.1005
-13 10 12 -0.7092 0.6018
-13 11 1 3.0119 0.0512
-13 11 2 -0.5006 0.0524
-13 11 3 5.0752 0.1591
-13 11 4 -6.7603 0.0066
-13 11 5 3.5864 0.0963
-13 11 6 4.5824 0.3004
-13 11 7 -5.6759 -0.3450
-13 11 8 2.1607 -0.4980
-13 11 9 1.1534 -0.3842
-13 11 10 0.2237 -0.4157
-13 11 11 -1.3269 0.2892
-13 12 1 -16.6058 0.3352
-13 12 2 11.5340 0.3749
-13 12 3 4.9022 0.0251
-13 12 4 -11.6956 -0.0428
-13 12 5 7.6004 0.1462
-13 12 6 2.3673 0.7297
-13 12 7 -2.5794 -0.3746
-13 12 8 -0.5259 -0.9084
-13 12 9 3.7714 -0.6565
-13 12 10 -1.7457 -0.1416
-13 13 1 -7.5655 0.5126
-13 13 2 5.7375 0.5571
-13 13 3 2.6509 0.0610
-13 13 4 -4.2237 -0.2094
-13 13 5 1.1633 0.2055
-13 13 6 4.1019 0.7115
-13 13 7 -2.3382 0.3832
-13 13 8 0.7737 -1.5068
-13 13 9 2.1070 -0.3562
-13 14 1 -0.4021 0.1560
-13 14 2 0.4045 0.4695
-13 14 3 -0.7660 0.6983
-13 14 4 1.0089 -0.6050
-13 14 5 -0.8490 -0.1289
-13 14 6 3.4976 0.9068
-13 14 7 -3.4135 0.3929
-13 14 8 2.5781 -0.5106
-13 15 1 -4.4484 -0.1793
-13 15 2 0.3130 0.2648
-13 15 3 1.4389 1.2936
-13 15 4 -2.6816 -0.8553
-13 15 5 2.4290 -0.6243
-13 15 6 -0.3826 0.8691
-13 15 7 -0.0975 0.4320
-13 16 1 -3.5434 -0.3954
-13 16 2 -2.7161 -0.2638
-13 16 3 5.5021 1.2976
-13 16 4 -3.8118 -0.3000
-12 -17 1 1.5942 0.3959
-12 -16 1 2.0973 0.1294
-12 -16 2 -1.8202 -0.4911
-12 -16 3 0.9716 0.9384
-12 -15 1 -2.7172 -0.3129
-12 -15 2 -0.0658 0.2063
-12 -15 3 1.0244 -0.1243
-12 -15 4 -1.8532 0.2025
-12 -14 1 -1.5467 -0.2393
-12 -14 2 0.4127 -0.0917
-12 -14 3 -0.7424 -0.0799
-12 -14 4 0.3595 -0.1412
-12 -14 5 -1.1301 -0.0092
-12 -14 6 0.9389 -0.0851
-12 -13 1 2.2406 -0.0765
-12 -13 2 -0.6920 -0.1090
-12 -13 3 -0.5143 -0.2525
-12 -13 4 2.1582 0.0983
-12 -13 5 -5.7066 -0.1748
-12 -13 6 5.3282 0.0251
-12 -13 7 -1.7061 -0.2305
-12 -12 1 -0.6589 -0.1256
-12 -12 2 -1.2146 -0.0437
-12 -12 3 5.2689 0.0761
-12 -12 4 -5.7785 -0.1727
-12 -12 5 -0.1552 0.0312
-12 -12 6 4.1795 -0.0732
-12 -12 7 -3.9406 0.1709
-12 -12 8 1.0109 -0.2830
-12 -11 1 -8.0997 -0.0736
-12 -11 2 2.9752 0.0696
-12 -11 3 4.2352 0.0256
-12 -11 4 -8.2851 -0.0485
-12 -11 5 5.1560 0.0366
-12 -11 6 -0.2127 0.0532
-12 -11 7 -2.7461 0.0619
-12 -11 8 1.9253 -0.0888
-12 -11 9 -0.3318 0.4451
-12 -10 1 -4.1916 0.0777
-12 -10 2 3.3116 0.0405
-12 -10 3 -3.0935 -0.0436
-12 -10 4 0.8700 0.0705
-12 -10 5 1.4796 0.0580
-12 -10 6 -3.7034 -0.0636
-12 -10 7 3.6838 0.1296
-12 -10 8 -1.4581 0.0093
-12 -10 9 -1.0911 0.0970
-12 -10 10 1.3282 0.1795
-12 -9 1 8.3609 0.0676
-12 -9 2 -3.7148 0.0104
-12 -9 3 -5.6827 0.0258
-12 -9 4 8.8440 0.0480
-12 -9 5 -5.6736 -0.1037
-12 -9 6 -0.5064 0.0549
-12 -9 7 4.5717 0.0339
-12 -9 8 -3.0296 -0.0194
-12 -9 9 0.7460 -0.2673
-12 -9 10 -0.5263 0.7510
-12 -9 11 1.4365 -0.7242
-12 -8 1 8.1051 0.0649
-12 -8 2 -7.7741 -0.0337
-12 -8 3 1.8489 0.0305
-12 -8 4 1.1187 0.0083
-12 -8 5 -2.2940 -0.0767
-12 -8 6 2.3925 -0.0125
-12 -8 7 -0.8236 -0.0934
-12 -8 8 1.5760 -0.0357
-12 -8 9 -1.7823 0.0086
-12 -8 10 0.5504 0.0220
-12 -8 11 1.3278 0.0377
-12 -7 1 -4.6499 0.0256
-12 -7 2 -0.0611 -0.0174
-12 -7 3 3.0367 -0.0563
-12 -7 4 -5.2713 0.0483
-12 -7 5 3.7945 -0.0705
-12 -7 6 -0.1459 -0.0687
-12 -7 7 0.1016 -0.0324
-12 -7 8 1.0007 -0.0650
-12 -7 9 -3.1063 -0.0088
-12 -7 10 3.8282 0.0376
-12 -7 11 -1.5221 -0.1751
-12 -7 12 0.7685 -0.1225
-12 -6 1 -5.2078 -0.0144
-12 -6 2 5.4162 -0.0142
-12 -6 3 -3.6918 -0.0349
-12 -6 4 0.3647 -0.0890
-12 -6 5 2.1154 0.0375
-12 -6 6 -1.6578 0.0543
-12 -6 7 2.8815 -0.0973
-12 -6 8 -3.6082 -0.1119
-12 -6 9 2.1649 0.1554
-12 -6 10 0.1816 -0.1283
-12 -6 11 -1.8422 0.1408
-12 -6 12 1.8041 -0.0164
-12 -5 1 6.9733 -0.0809
-12 -5 2 -0.6760 -0.0495
-12 -5 3 -3.2189 -0.0185
-12 -5 4 5.3686 -0.0219
-12 -5 5 -4.8802 0.0049
-12 -5 6 5.0073 0.0951
-12 -5 7 -2.9777 -0.1353
-12 -5 8 -0.9576 0.0818
-12 -5 9 5.0604 -0.0127
-12 -5 10 -5.9565 -0.0015
-12 -5 11 0.5533 0.2102
-12 -5 12 1.7968 0.1068
-12 -5 13 -0.7586 0.0257
-12 -4 1 3.6068 -0.0872
-12 -4 2 -0.9074 -0.0373
-12 -4 3 5.2245 0.0669
-12 -4 4 -5.7789 -0.0934
-12 -4 5 1.2798 0.1193
-12 -4 6 5.7626 -0.1025
-12 -4 7 -7.7876 0.0315
-12 -4 8 5.1897 0.1501
-12 -4 9 0.1216 -0.2003
-12 -4 10 -5.2983 0.2393
-12 -4 11 1.9371 -0.0668
-12 -4 12 0.9126 0.0477
-12 -4 13 -1.0594 0.7747
-12 -3 1 -14.8259 0.0604
-12 -3 2 12.1578 0.0259
-12 -3 3 2.9115 -0.1272
-12 -3 4 -12.7246 0.0958
-12 -3 5 12.3794 0.0117
-12 -3 6 -4.1331 -0.0301
-12 -3 7 -1.9929 0.0058
-12 -3 8 5.5369 0.0938
-12 -3 9 -5.0048 -0.0164
-12 -3 10 0.1745 -0.0981
-12 -3 11 1.5419 0.0419
-12 -3 12 -1.3375 -0.0395
-12 -3 13 -0.0437 0.5854
-12 -3 14 -1.9563 0.5007
-12 -2 1 -10.6703 0.1337
-12 -2 2 8.9146 -0.0148
-12 -2 3 -5.9023 -0.0200
-12 -2 4 3.0525 -0.0214
-12 -2 5 3.0609 0.0733
-12 -2 6 -7.3458 0.0202
-12 -2 7 7.6876 0.0254
-12 -2 8 -1.7940 0.0573
-12 -2 9 -2.1785 -0.1173
-12 -2 10 1.6028 -0.0007
-12 -2 11 0.7480 -0.0852
-12 -2 12 -1.4824 0.1123
-12 -2 13 -1.2639 -0.0919
-12 -2 14 3.6150 0.8067
-12 -1 1 14.3827 0.0258
-12 -1 2 -13.5589 -0.0470
-12 -1 3 -1.0357 0.1610
-12 -1 4 14.3710 -0.0955
-12 -1 5 -13.1084 0.0016
-12 -1 6 2.7749 0.2305
-12 -1 7 5.9361 -0.0469
-12 -1 8 -3.3993 -0.0521
-12 -1 9 0.6198 0.0915
-12 -1 10 0.5890 -0.1425
-12 -1 11 1.4622 0.1067
-12 -1 12 -1.8300 -0.0664
-12 -1 13 1.0763 -0.1346
-12 -1 14 3.0736 0.1856
-12 0 1 15.6872 0.0368
-12 0 2 -18.8926 -0.0444
-12 0 3 8.4084 0.0338
-12 0 4 3.3496 0.0503
-12 0 5 -9.3575 0.1026
-12 0 6 7.7793 0.0349
-12 0 7 0.4406 -0.0060
-12 0 8 -2.2980 0.0647
-12 0 9 2.0470 0.0947
-12 0 10 1.9214 -0.0860
-12 0 11 -1.6684 0.1248
-12 0 12 0.5150 0.0083
-12 0 13 4.0219 -0.2139
-12 0 14 -3.5210 0.1854
-12 1 1 -5.3214 -0.0301
-12 1 2 -0.9956 0.0614
-12 1 3 6.0446 -0.0834
-12 1 4 -8.5363 0.1107
-12 1 5 3.5045 0.1029
-12 1 6 3.2342 -0.0792
-12 1 7 -1.1740 0.1361
-12 1 8 -1.2561 -0.0885
-12 1 9 3.1623 0.2552
-12 1 10 3.4391 -0.0757
-12 1 11 -5.9361 0.1319
-12 1 12 4.9688 -0.0064
-12 1 13 0.9202 0.1684
-12 1 14 -2.1086 -0.0486
-12 2 1 -11.7927 -0.0252
-12 2 2 11.9393 -0.0510
-12 2 3 -4.1835 0.0837
-12 2 4 -3.7051 -0.0086
-12 2 5 3.4130 0.0381
-12 2 6 -1.6417 0.0110
-12 2 7 3.6037 0.0176
-12 2 8 -2.3667 -0.0057
-12 2 9 4.0792 0.1186
-12 2 10 -0.1013 0.0574
-12 2 11 -1.4505 0.0051
-12 2 12 2.2688 0.1826
-12 2 13 -0.6868 0.1343
-12 2 14 1.1916 0.0516
-12 3 1 5.8787 -0.0955
-12 3 2 1.0848 0.0186
-12 3 3 -4.3536 0.0755
-12 3 4 5.4076 -0.1006
-12 3 5 -7.5466 0.2113
-12 3 6 2.7305 -0.0655
-12 3 7 2.2628 -0.2326
-12 3 8 0.9739 0.3349
-12 3 9 0.6978 -0.1307
-12 3 10 -2.2456 0.0263
-12 3 11 4.5188 0.1374
-12 3 12 -1.8135 0.0262
-12 3 13 -1.4413 0.0442
-12 3 14 2.5063 0.2001
-12 4 1 13.5601 -0.0422
-12 4 2 -6.6532 0.1384
-12 4 3 0.1912 -0.1413
-12 4 4 0.5829 0.1788
-12 4 5 -1.2019 -0.0074
-12 4 6 -1.4116 0.0671
-12 4 7 -1.4964 -0.1658
-12 4 8 8.7181 0.0263
-12 4 9 -5.6337 0.1891
-12 4 10 -0.5218 -0.0694
-12 4 11 6.2129 0.0130
-12 4 12 -4.3767 0.0955
-12 4 13 -0.2430 -0.1813
-12 4 14 1.8141 0.1057
-12 5 1 -2.5800 0.1302
-12 5 2 7.8013 -0.0218
-12 5 3 -7.4428 -0.0958
-12 5 4 -2.9626 0.2173
-12 5 5 10.9641 -0.0218
-12 5 6 -12.9462 -0.0146
-12 5 7 2.5993 0.0791
-12 5 8 7.5982 -0.1790
-12 5 9 -7.4738 0.3018
-12 5 10 4.0114 -0.0426
-12 5 11 1.3848 0.0901
-12 5 12 -3.0881 0.0228
-12 5 13 1.1851 -0.3317
-12 5 14 0.5217 -0.2245
-12 6 1 -5.2794 -0.0318
-12 6 2 10.9948 -0.0729
-12 6 3 -12.0557 -0.0456
-12 6 4 4.3134 0.0213
-12 6 5 3.1514 0.1958
-12 6 6 -8.2140 -0.1169
-12 6 7 5.2450 -0.0921
-12 6 8 -3.0229 0.1789
-12 6 9 1.4159 0.0560
-12 6 10 2.4865 0.2490
-12 6 11 -2.7780 -0.0664
-12 6 12 0.2045 0.0380
-12 6 13 1.3010 -0.2683
-12 6 14 -1.0637 -0.2415
-12 7 1 2.6232 0.1342
-12 7 2 -2.0658 -0.0752
-12 7 3 -0.6369 -0.2845
-12 7 4 3.2645 0.1956
-12 7 5 -6.9019 0.0373
-12 7 6 7.1179 -0.1157
-12 7 7 -4.6252 -0.1858
-12 7 8 -3.6136 0.1861
-12 7 9 7.0324 0.2941
-12 7 10 -2.6136 0.1253
-12 7 11 -2.5271 -0.2438
-12 7 12 2.5285 0.0230
-12 7 13 -0.0001 0.3879
-12 7 14 -1.5419 -0.7600
-12 8 1 -4.6577 0.2064
-12 8 2 -7.0529 -0.2310
-12 8 3 16.3753 -0.0316
-12 8 4 -13.8323 0.0572
-12 8 5 -0.9037 -0.0278
-12 8 6 14.1736 -0.2688
-12 8 7 -14.6834 -0.0417
-12 8 8 1.8835 0.1413
-12 8 9 6.9832 0.3424
-12 8 10 -5.6035 -0.2735
-12 8 11 -0.7234 0.0397
-12 8 12 2.1968 -0.0495
-12 8 13 -0.0475 0.2675
-12 8 14 -1.7937 -0.5146
-12 9 1 -21.0317 -0.0931
-12 9 2 4.7767 -0.0568
-12 9 3 14.5210 0.0260
-12 9 4 -19.1178 0.0095
-12 9 5 6.6312 -0.0804
-12 9 6 7.6927 -0.1836
-12 9 7 -9.3536 -0.0773
-12 9 8 0.4093 0.3372
-12 9 9 4.7017 -0.1425
-12 9 10 -2.8489 -0.0510
-12 9 11 -2.0151 0.0086
-12 9 12 2.7542 -0.3397
-12 9 13 -1.4249 0.1026
-12 10 1 -16.7701 0.0930
-12 10 2 8.2661 0.1106
-12 10 3 0.2010 -0.2500
-12 10 4 -2.3999 0.0497
-12 10 5 0.0295 0.1056
-12 10 6 -0.2811 -0.1622
-12 10 7 2.9725 0.0448
-12 10 8 -3.9554 0.2297
-12 10 9 1.7565 0.0434
-12 10 10 -0.8586 -0.1050
-12 10 11 0.2439 -0.3465
-12 10 12 0.1098 -0.1867
-12 10 13 -1.6040 -0.1935
-12 11 1 7.7759 0.2450
-12 11 2 -9.1608 -0.0939
-12 11 3 -1.7461 -0.0707
-12 11 4 10.5427 0.0112
-12 11 5 -8.8079 0.0225
-12 11 6 -1.0889 -0.0448
-12 11 7 5.2625 0.1479
-12 11 8 -1.4909 0.4655
-12 11 9 -3.4125 0.2319
-12 11 10 2.0692 -0.3344
-12 11 11 1.2977 -0.3232
-12 11 12 -2.4727 -0.0719
-12 12 1 13.7685 -0.2484
-12 12 2 -15.3506 0.0396
-12 12 3 0.1335 0.0655
-12 12 4 8.5925 0.0016
-12 12 5 -5.6072 -0.0921
-12 12 6 -3.3779 -0.2146
-12 12 7 3.9821 0.3230
-12 12 8 0.2355 0.8516
-12 12 9 -4.4005 0.1156
-12 12 10 3.7118 0.0922
-12 12 11 -1.0000 -0.3691
-12 13 1 1.1632 -0.0547
-12 13 2 -3.6691 -0.2224
-12 13 3 -1.9733 0.1231
-12 13 4 3.1329 0.0652
-12 13 5 -1.7927 -0.1019
-12 13 6 -3.7554 -0.3379
-12 13 7 4.7044 0.0926
-12 13 8 -3.5409 0.9090
-12 13 9 -0.1190 0.6032
-12 13 10 1.8200 0.2783
-12 13 11 -1.8799 -0.6694
-12 14 1 3.6031 -0.2610
-12 14 2 -3.6164 -0.1622
-12 14 3 0.6197 -0.3575
-12 14 4 0.1975 0.5193
-12 14 5 -3.0924 -0.0119
-12 14 6 -0.4518 -0.5845
-12 14 7 3.2755 -0.0500
-12 14 8 -3.8630 0.5482
-12 14 9 0.8746 1.1934
-12 14 10 0.7035 -0.2443
-12 15 1 3.5452 -0.1693
-12 15 2 -1.7307 -0.2565
-12 15 3 -4.6501 -0.7682
-12 15 4 6.3932 0.7097
-12 15 5 -5.6602 0.3930
-12 15 6 0.0112 -0.6696
-12 15 7 0.5141 -0.1458
-12 15 8 0.1063 0.2506
-12 16 1 3.0946 -0.3874
-12 16 2 0.1127 0.3597
-12 16 3 -4.1269 -1.0745
-12 16 4 2.3833 0.1215
-12 16 5 1.8549 0.9925
-12 16 6 -5.6506 -0.2029
-12 16 7 0.5828 -0.2250
-12 17 1 1.5740 -0.6340
-12 17 2 3.7302 1.1440
-12 17 3 -2.5743 -0.5083
-12 17 4 -2.1823 -0.8709
-11 -17 1 -3.9837 0.0679
-11 -17 2 1.0007 -0.1039
-11 -16 1 0.4741 -0.0710
-11 -16 2 0.1120 0.0229
-11 -16 3 -1.2743 -0.7578
-11 -16 4 0.9200 -0.0860
-11 -15 1 4.6471 0.0104
-11 -15 2 -1.3666 -0.3629
-11 -15 3 0.0427 0.1863
-11 -15 4 -0.3206 -0.4646
-11 -15 5 -0.4575 0.2081
-11 -15 6 0.3193 -0.1372
-11 -14 1 -1.5916 0.1485
-11 -14 2 2.2483 0.0490
-11 -14 3 -0.1746 -0.0182
-11 -14 4 -2.7668 0.0230
-11 -14 5 4.4605 -0.0207
-11 -14 6 -4.3570 0.1336
-11 -14 7 0.5748 0.0534
-11 -13 1 -2.5549 0.1786
-11 -13 2 2.2077 -0.0575
-11 -13 3 -2.5467 0.2978
-11 -13 4 1.5511 -0.0543
-11 -13 5 2.5908 0.1746
-11 -13 6 -6.1109 0.1162
-11 -13 7 4.1218 0.0685
-11 -13 8 -1.5034 0.1301
-11 -12 1 5.1527 0.0260
-11 -12 2 -2.7320 0.1305
-11 -12 3 -4.4785 0.0192
-11 -12 4 8.9809 0.2706
-11 -12 5 -6.3620 -0.0893
-11 -12 6 -0.1288 0.2506
-11 -12 7 3.2664 -0.0816
-11 -12 8 -2.8460 0.1778
-11 -12 9 -0.3530 -0.0956
-11 -11 1 7.9114 0.0020
-11 -11 2 -6.5720 0.1180
-11 -11 3 1.0719 0.0519
-11 -11 4 3.4215 -0.0560
-11 -11 5 -4.9188 0.1048
-11 -11 6 2.9615 0.0773
-11 -11 7 -0.8489 -0.0631
-11 -11 8 -0.2862 -0.0722
-11 -11 9 0.4754 0.0270
-11 -11 10 -1.2575 0.0997
-11 -10 1 -4.6745 -0.0758
-11 -10 2 1.4174 0.0943
-11 -10 3 3.7213 -0.1036
-11 -10 4 -6.6579 0.0356
-11 -10 5 3.9969 -0.0293
-11 -10 6 0.5207 -0.0067
-11 -10 7 -3.7565 -0.0491
-11 -10 8 3.5898 -0.0710
-11 -10 9 -1.3781 0.0190
-11 -10 10 0.1265 -0.3849
-11 -10 11 -1.4697 0.6677
-11 -9 1 -11.9272 -0.0221
-11 -9 2 9.1934 -0.1001
-11 -9 3 0.0048 0.0716
-11 -9 4 -5.9534 -0.0686
-11 -9 5 5.2824 -0.0378
-11 -9 6 -2.1951 -0.0216
-11 -9 7 -0.6162 -0.0001
-11 -9 8 0.0542 -0.0531
-11 -9 9 1.5692 0.0054
-11 -9 10 -0.5540 -0.3227
-11 -9 11 -1.9420 0.3302
-11 -9 12 1.9603 0.5543
-11 -8 1 -0.5919 -0.0370
-11 -8 2 3.5276 -0.0090
-11 -8 3 -2.8470 -0.0065
-11 -8 4 3.2111 -0.0343
-11 -8 5 -3.2507 0.0472
-11 -8 6 1.0649 -0.0228
-11 -8 7 -0.0832 -0.0061
-11 -8 8 -1.8975 0.0379
-11 -8 9 4.6393 -0.0001
-11 -8 10 -4.5186 0.0339
-11 -8 11 1.1404 0.0424
-11 -8 12 0.1765 0.5499
-11 -7 1 8.2199 -0.0248
-11 -7 2 -5.3436 -0.0440
-11 -7 3 3.0476 0.0637
-11 -7 4 0.7222 0.0406
-11 -7 5 -2.9369 -0.0155
-11 -7 6 2.6671 -0.0099
-11 -7 7 -3.6599 0.0692
-11 -7 8 3.4004 0.1576
-11 -7 9 -0.5679 -0.0974
-11 -7 10 -2.5667 0.1873
-11 -7 11 2.1266 0.3152
-11 -7 12 -1.8002 -0.0921
-11 -7 13 1.6430 0.6072
-11 -6 1 -2.4196 0.0015
-11 -6 2 0.8277 0.0461
-11 -6 3 3.9474 0.0422
-11 -6 4 -6.0275 0.1022
-11 -6 5 5.0787 -0.1736
-11 -6 6 -2.8784 0.0915
-11 -6 7 -0.4155 0.1835
-11 -6 8 3.1000 -0.0607
-11 -6 9 -4.4315 0.0987
-11 -6 10 2.9545 0.1793
-11 -6 11 -0.2012 0.0614
-11 -6 12 -1.7621 0.2798
-11 -6 13 0.9052 0.0883
-11 -5 1 -8.2197 0.0511
-11 -5 2 6.0833 -0.0076
-11 -5 3 -3.9987 0.0310
-11 -5 4 1.5519 0.0574
-11 -5 5 2.6194 -0.0556
-11 -5 6 -7.1175 0.0135
-11 -5 7 7.7054 0.1053
-11 -5 8 -3.6784 -0.1061
-11 -5 9 -2.3441 0.2471
-11 -5 10 5.6740 -0.0750
-11 -5 11 -2.5870 0.1937
-11 -5 12 -1.2486 0.0217
-11 -5 13 0.2670 0.0574
-11 -5 14 1.9779 0.4855
-11 -4 1 7.8134 -0.0911
-11 -4 2 -9.9676 0.0023
-11 -4 3 -2.0502 0.0407
-11 -4 4 13.7577 0.0063
-11 -4 5 -13.3564 0.0512
-11 -4 6 2.8608 -0.0190
-11 -4 7 5.3888 -0.0773
-11 -4 8 -6.4350 0.0537
-11 -4 9 3.5902 0.0094
-11 -4 10 1.4891 0.1361
-11 -4 11 -1.7256 0.0066
-11 -4 12 -0.6885 -0.0288
-11 -4 13 1.7286 -0.2153
-11 -4 14 2.1446 0.0829
-11 -3 1 17.8991 -0.1331
-11 -3 2 -21.0004 0.1726
-11 -3 3 8.4592 0.0213
-11 -3 4 4.5459 -0.1279
-11 -3 5 -11.2127 0.1992
-11 -3 6 9.2242 -0.1168
-11 -3 7 -4.0315 0.0107
-11 -3 8 -0.9421 -0.0504
-11 -3 9 4.0149 0.0437
-11 -3 10 -1.4792 0.1385
-11 -3 11 -0.9921 -0.0643
-11 -3 12 2.0086 0.0215
-11 -3 13 1.3076 -0.2882
-11 -3 14 -0.9277 -0.4104
-11 -2 1 -1.7044 -0.0431
-11 -2 2 3.2416 0.1087
-11 -2 3 2.0317 -0.0288
-11 -2 4 -10.7048 0.1363
-11 -2 5 9.4658 -0.1274
-11 -2 6 -0.2719 0.0086
-11 -2 7 -6.5865 0.0682
-11 -2 8 4.2740 -0.0191
-11 -2 9 0.3778 0.0056
-11 -2 10 0.0230 0.0468
-11 -2 11 -1.4904 0.0970
-11 -2 12 3.7235 -0.1643
-11 -2 13 -0.6433 0.0238
-11 -2 14 -3.3082 -0.3252
-11 -2 15 8.9814 -0.1045
-11 -1 1 -18.2237 0.0624
-11 -1 2 25.8603 -0.0917
-11 -1 3 -12.0332 0.1381
-11 -1 4 -8.6092 0.0224
-11 -1 5 15.8851 -0.0925
-11 -1 6 -9.3052 0.0002
-11 -1 7 -1.6756 0.0126
-11 -1 8 3.3275 0.0879
-11 -1 9 -0.1006 -0.0531
-11 -1 10 -1.5249 0.0682
-11 -1 11 0.7712 -0.0716
-11 -1 12 1.8266 0.0802
-11 -1 13 -3.3102 0.0030
-11 -1 14 3.4411 -0.0840
-11 -1 15 2.0045 -0.5504
-11 0 1 -2.4726 -0.0453
-11 0 2 12.6146 -0.0287
-11 0 3 -10.6622 0.1093
-11 0 4 4.3502 -0.1088
-11 0 5 1.5171 -0.0387
-11 0 6 -5.2870 0.1219
-11 0 7 1.0484 -0.2118
-11 0 8 2.2787 0.1375
-11 0 9 -2.1276 -0.0192
-11 0 10 -3.0546 -0.0552
-11 0 11 5.8472 -0.0727
-11 0 12 -4.0078 0.1466
-11 0 13 -1.0973 -0.1269
-11 0 14 5.5649 -0.0484
-11 0 15 -3.9375 -0.0445
-11 1 1 12.7934 -0.0740
-11 1 2 -10.1751 0.0202
-11 1 3 2.7147 -0.0372
-11 1 4 5.6990 -0.0379
-11 1 5 -7.0629 -0.0599
-11 1 6 1.6141 0.0142
-11 1 7 -1.3666 -0.0151
-11 1 8 2.4382 -0.0718
-11 1 9 -4.6907 -0.0877
-11 1 10 -0.3701 0.0193
-11 1 11 5.1119 -0.1002
-11 1 12 -5.6024 -0.0692
-11 1 13 1.4700 -0.0973
-11 1 14 0.8895 -0.0055
-11 1 15 -0.7436 0.0595
-11 2 1 -0.2443 0.0066
-11 2 2 -7.3243 0.0208
-11 2 3 7.0056 -0.1303
-11 2 4 -2.7864 0.0353
-11 2 5 2.0393 -0.1574
-11 2 6 -1.7813 0.0646
-11 2 7 -2.2194 0.0929
-11 2 8 1.2165 -0.3092
-11 2 9 -3.6267 0.0920
-11 2 10 3.4211 -0.1072
-11 2 11 -2.4613 -0.1159
-11 2 12 0.2216 -0.1476
-11 2 13 0.8839 -0.0328
-11 2 14 -2.1630 -0.2360
-11 2 15 1.1782 0.1797
-11 3 1 -14.6965 0.0682
-11 3 2 7.5614 -0.1581
-11 3 3 -1.4549 0.1463
-11 3 4 -1.4947 -0.2340
-11 3 5 4.1223 -0.0217
-11 3 6 -4.0673 0.0680
-11 3 7 1.9790 0.0362
-11 3 8 -6.7957 -0.1385
-11 3 9 4.6518 -0.0882
-11 3 10 1.1372 0.0201
-11 3 11 -6.7710 -0.1491
-11 3 12 5.3106 -0.0859
-11 3 13 0.1870 -0.1303
-11 3 14 -3.4586 -0.1604
-11 3 15 1.6748 0.1603
-11 4 1 -7.5739 -0.0189
-11 4 2 -0.3459 -0.0872
-11 4 3 4.2073 0.1407
-11 4 4 0.7646 -0.2345
-11 4 5 -8.0012 -0.0072
-11 4 6 10.0739 0.0305
-11 4 7 -4.2599 -0.0103
-11 4 8 -8.6523 0.1093
-11 4 9 10.2400 -0.2677
-11 4 10 -4.3108 0.0139
-11 4 11 -3.8449 0.0529
-11 4 12 5.7463 -0.1862
-11 4 13 -1.4684 0.1022
-11 4 14 -1.7261 -0.0243
-11 4 15 1.8094 -0.0870
-11 5 1 1.8585 -0.0137
-11 5 2 -14.4690 -0.0202
-11 5 3 17.9183 0.0009
-11 5 4 -7.7920 -0.0104
-11 5 5 -6.8230 -0.2541
-11 5 6 13.8142 0.1767
-11 5 7 -9.7231 -0.0128
-11 5 8 -0.9170 -0.0338
-11 5 9 4.5071 -0.0343
-11 5 10 -4.5919 -0.2163
-11 5 11 1.3592 0.0511
-11 5 12 1.9803 0.2016
-11 5 13 -1.9286 0.0333
-11 5 14 0.6555 0.1149
-11 5 15 1.0314 -0.0999
-11 6 1 -5.2898 0.0123
-11 6 2 -2.0109 -0.0202
-11 6 3 7.2820 0.0979
-11 6 4 -7.9259 -0.1445
-11 6 5 4.2709 -0.1350
-11 6 6 -0.7077 0.0993
-11 6 7 -1.3269 0.1625
-11 6 8 3.1237 -0.2974
-11 6 9 -5.4833 -0.0802
-11 6 10 1.6399 -0.1027
-11 6 11 2.4466 0.0766
-11 6 12 -1.7248 0.1940
-11 6 13 -0.8232 -0.0234
-11 6 14 2.1395 0.2546
-11 6 15 -1.3319 0.3735
-11 7 1 -0.9185 -0.1703
-11 7 2 6.6100 0.2060
-11 7 3 -11.2781 0.0020
-11 7 4 7.0239 -0.1339
-11 7 5 2.5455 -0.0028
-11 7 6 -11.4615 0.1110
-11 7 7 12.6925 0.0836
-11 7 8 -3.2738 -0.2335
-11 7 9 -6.9036 -0.3695
-11 7 10 6.0973 0.2590
-11 7 11 1.1327 -0.0938
-11 7 12 -4.0343 0.0935
-11 7 13 1.2186 -0.1366
-11 7 14 2.1315 0.6253
-11 7 15 -2.7254 0.2911
-11 8 1 17.4045 -0.0055
-11 8 2 -5.1336 0.1013
-11 8 3 -15.8121 -0.0047
-11 8 4 22.3976 0.0243
-11 8 5 -10.2438 -0.0046
-11 8 6 -8.0230 0.1156
-11 8 7 14.9585 0.0815
-11 8 8 -5.1682 -0.2430
-11 8 9 -6.2623 -0.1208
-11 8 10 7.0866 0.0083
-11 8 11 0.2720 0.0228
-11 8 12 -4.8577 -0.0024
-11 8 13 2.7842 0.0310
-11 8 14 0.9213 0.3315
-11 8 15 -2.4954 0.4766
-11 9 1 23.4340 -0.0523
-11 9 2 -15.7614 0.0558
-11 9 3 -3.4392 0.2087
-11 9 4 12.4408 -0.0994
-11 9 5 -6.2116 0.0606
-11 9 6 -3.6871 0.0171
-11 9 7 5.1039 0.1901
-11 9 8 1.6501 -0.1417
-11 9 9 -5.3166 -0.0917
-11 9 10 4.0136 0.0666
-11 9 11 0.3575 0.1291
-11 9 12 -3.1192 0.0093
-11 9 13 2.7021 0.0770
-11 9 14 -1.4864 0.2717
-11 10 1 5.7724 -0.1555
-11 10 2 -1.5261 0.2010
-11 10 3 -0.0426 0.1236
-11 10 4 -3.5905 0.0281
-11 10 5 6.6097 -0.1055
-11 10 6 -2.5011 0.0274
-11 10 7 -3.4342 0.1943
-11 10 8 4.7398 -0.1599
-11 10 9 -0.4142 -0.0598
-11 10 10 -0.7865 0.3755
-11 10 11 -1.0454 0.1755
-11 10 12 1.9519 -0.0226
-11 10 13 -0.5096 0.3972
-11 10 14 -1.4960 -0.0257
-11 11 1 -9.8325 -0.0029
-11 11 2 17.5663 -0.0178
-11 11 3 -5.8451 0.1273
-11 11 4 -8.0893 0.0168
-11 11 5 9.7117 0.0028
-11 11 6 -0.1270 -0.0957
-11 11 7 -5.1267 0.0314
-11 11 8 1.5885 -0.2612
-11 11 9 5.1581 0.1240
-11 11 10 -5.5987 0.3023
-11 11 11 0.9025 0.3871
-11 11 12 2.8031 0.2708
-11 11 13 -2.5362 0.0757
-11 12 1 -5.8973 -0.1078
-11 12 2 13.6107 -0.0890
-11 12 3 -2.4818 -0.0085
-11 12 4 -7.0311 0.0893
-11 12 5 5.7212 -0.0192
-11 12 6 3.2870 0.0264
-11 12 7 -6.3932 -0.2812
-11 12 8 3.2069 -0.2221
-11 12 9 2.0112 -0.1062
-11 12 10 -4.1341 0.1885
-11 12 11 2.6526 0.7628
-11 12 12 0.7646 0.0995
-11 12 13 -2.7675 0.1395
-11 13 1 -0.7353 -0.1690
-11 13 2 4.2633 -0.1419
-11 13 3 1.0592 -0.1694
-11 13 4 -4.0154 0.1465
-11 13 5 4.6896 -0.0546
-11 13 6 0.3810 0.0921
-11 13 7 -5.3914 -0.1344
-11 13 8 6.0792 -0.4690
-11 13 9 -2.2140 -0.3865
-11 13 10 -1.7615 0.3040
-11 13 11 3.1706 0.4312
-11 13 12 -1.2939 0.1411
-11 14 1 -5.8596 0.0286
-11 14 2 6.8542 -0.3466
-11 14 3 -0.3454 0.0079
-11 14 4 -3.6273 -0.2400
-11 14 5 6.9638 0.0564
-11 14 6 -2.6659 0.2358
-11 14 7 -3.4166 -0.0461
-11 14 8 4.2936 -0.3759
-11 14 9 -1.6385 -0.5790
-11 14 10 -0.4256 0.2212
-11 14 11 1.0492 -0.0573
-11 15 1 -1.2478 0.2344
-11 15 2 2.8589 -0.1290
-11 15 3 3.6983 0.1282
-11 15 4 -6.4297 -0.3977
-11 15 5 5.8265 -0.2919
-11 15 6 0.4774 0.4000
-11 15 7 -1.4423 0.1515
-11 15 8 -2.5106 -0.1080
-11 15 9 1.9911 -0.4095
-11 15 10 1.0417 -0.4042
-11 16 1 -1.8966 0.5534
-11 16 2 0.5864 -0.7726
-11 16 3 1.9802 0.8328
-11 16 4 2.1685 -0.1499
-11 16 5 -6.0201 -0.8283
-11 16 6 9.3461 0.1147
-11 16 7 -3.2464 0.3825
-11 16 8 -4.9251 0.2863
-11 17 1 1.2186 0.1550
-11 17 2 -7.3895 -0.9822
-11 17 3 9.2298 0.1508
-11 17 4 -0.8400 0.9692
-11 17 5 -3.5504 -0.6828
-11 17 6 5.0741 -0.7128
-11 17 7 -1.2478 0.2481
-11 18 1 -3.8785 0.8420
-11 18 2 0.3422 -0.7996
-11 18 3 5.0623 -1.0368
-11 18 4 -1.7195 1.2063
-10 -18 1 4.9826 0.6851
-10 -18 2 -0.8114 -0.3301
-10 -17 1 3.9473 -0.5557
-10 -17 2 -0.6068 0.3421
-10 -17 3 0.6899 0.5740
-10 -17 4 -0.3752 -0.5101
-10 -16 1 -3.5544 0.3408
-10 -16 2 3.3501 0.0312
-10 -16 3 -0.0222 0.2672
-10 -16 4 0.2442 0.5113
-10 -16 5 0.6717 -0.4970
-10 -15 1 -2.4910 0.0292
-10 -15 2 0.2236 0.3941
-10 -15 3 1.0455 0.0039
-10 -15 4 2.5095 0.3597
-10 -15 5 -2.9499 0.1037
-10 -15 6 1.7814 0.0109
-10 -15 7 0.9953 0.3266
-10 -14 1 3.8444 -0.0274
-10 -14 2 -5.1468 0.1758
-10 -14 3 3.8032 0.0703
-10 -14 4 1.1952 0.1005
-10 -14 5 -4.6701 0.0785
-10 -14 6 6.4024 -0.0095
-10 -14 7 -3.3147 0.1235
-10 -14 8 0.4681 0.1904
-10 -13 1 -1.6486 0.0182
-10 -13 2 0.1654 0.0448
-10 -13 3 3.5448 -0.1614
-10 -13 4 -5.9457 0.0503
-10 -13 5 4.0246 -0.0147
-10 -13 6 2.0076 -0.1546
-10 -13 7 -4.2999 0.1003
-10 -13 8 3.2390 -0.0156
-10 -13 9 -0.3876 0.0661
-10 -12 1 -8.2371 0.0693
-10 -12 2 7.4873 -0.3254
-10 -12 3 -0.3538 0.1203
-10 -12 4 -6.3872 -0.2002
-10 -12 5 8.5645 -0.0615
-10 -12 6 -4.2593 -0.1628
-10 -12 7 -0.2745 0.0599
-10 -12 8 1.8613 -0.0753
-10 -12 9 -0.5855 -0.1620
-10 -12 10 0.0633 0.1266
-10 -11 1 -1.0695 -0.0579
-10 -11 2 3.4065 -0.0969
-10 -11 3 -3.6583 0.0069
-10 -11 4 3.7373 -0.0960
-10 -11 5 -1.0151 -0.1621
-10 -11 6 -1.3214 -0.0094
-10 -11 7 2.2810 -0.0482
-10 -11 8 -2.0497 -0.0144
-10 -11 9 1.3104 -0.0771
-10 -11 10 -0.4666 0.0149
-10 -11 11 0.9886 -0.0180
-10 -10 1 11.8490 0.0916
-10 -10 2 -8.9957 -0.0370
-10 -10 3 1.1324 -0.0097
-10 -10 4 7.0530 -0.0749
-10 -10 5 -6.9794 0.0859
-10 -10 6 3.0564 -0.0976
-10 -10 7 0.7428 -0.0773
-10 -10 8 -1.6320 0.1322
-10 -10 9 0.0737 0.0775
-10 -10 10 -0.3260 0.0770
-10 -10 11 2.2922 -0.4362
-10 -10 12 -3.2228 0.5703
-10 -9 1 7.7753 -0.0824
-10 -9 2 -7.1362 0.0931
-10 -9 3 2.9524 -0.0998
-10 -9 4 1.1221 0.1641
-10 -9 5 -0.0662 -0.0567
-10 -9 6 -0.4603 0.0174
-10 -9 7 0.2216 0.0425
-10 -9 8 1.4702 0.0404
-10 -9 9 -5.0228 0.1065
-10 -9 10 4.7687 0.0701
-10 -9 11 -1.2373 -0.0103
-10 -9 12 -1.7665 -0.3877
-10 -8 1 -5.5027 0.0005
-10 -8 2 4.9029 -0.0067
-10 -8 3 -2.1219 0.0854
-10 -8 4 -0.8197 -0.1134
-10 -8 5 4.7096 0.0759
-10 -8 6 -4.6752 0.1437
-10 -8 7 3.7077 -0.1015
-10 -8 8 -2.2729 0.0358
-10 -8 9 -2.0032 0.0379
-10 -8 10 4.4354 0.0367
-10 -8 11 -3.2015 -0.0688
-10 -8 12 0.9314 0.0253
-10 -8 13 -1.7889 -0.2314
-10 -7 1 -3.4691 0.0334
-10 -7 2 2.7926 -0.0131
-10 -7 3 -3.8682 -0.1154
-10 -7 4 5.6370 0.0015
-10 -7 5 -4.2777 0.1334
-10 -7 6 1.0258 -0.0975
-10 -7 7 2.8835 -0.0086
-10 -7 8 -5.3714 -0.0538
-10 -7 9 4.0460 0.0318
-10 -7 10 -1.2507 -0.1432
-10 -7 11 -0.6782 -0.1715
-10 -7 12 1.0646 0.1150
-10 -7 13 -1.8868 -0.2107
-10 -7 14 0.9416 -0.6512
-10 -6 1 6.7140 -0.0168
-10 -6 2 -9.7850 -0.1263
-10 -6 3 5.2100 -0.0313
-10 -6 4 1.4959 0.0151
-10 -6 5 -6.5325 0.0425
-10 -6 6 7.6498 -0.1378
-10 -6 7 -5.5568 -0.0258
-10 -6 8 1.1717 0.0410
-10 -6 9 2.9357 -0.2714
-10 -6 10 -4.4173 0.0252
-10 -6 11 1.7300 -0.3223
-10 -6 12 1.2492 -0.0750
-10 -6 13 -0.3557 -0.0476
-10 -6 14 -2.0412 -0.8751
-10 -5 1 -1.3435 0.1029
-10 -5 2 0.5356 0.0082
-10 -5 3 4.6447 -0.1381
-10 -5 4 -11.5889 0.0404
-10 -5 5 9.6430 -0.0572
-10 -5 6 -0.1642 0.0449
-10 -5 7 -8.0714 -0.0361
-10 -5 8 7.1232 -0.1457
-10 -5 9 -1.4264 -0.0361
-10 -5 10 -3.4750 -0.2424
-10 -5 11 2.9412 -0.1441
-10 -5 12 1.3252 -0.0319
-10 -5 13 -1.7848 -0.4201
-10 -5 14 -2.5105 -0.1106
-10 -5 15 2.1966 -0.9259
-10 -4 1 -15.6860 0.1503
-10 -4 2 24.1691 -0.0461
-10 -4 3 -12.6106 0.0095
-10 -4 4 -8.7048 -0.0183
-10 -4 5 17.5075 -0.1075
-10 -4 6 -11.4951 0.1747
-10 -4 7 0.4815 -0.0290
-10 -4 8 3.9154 -0.1409
-10 -4 9 -4.1875 -0.0076
-10 -4 10 1.2814 -0.2555
-10 -4 11 0.9941 -0.0203
-10 -4 12 -0.0862 -0.1579
-10 -4 13 -2.8317 0.0158
-10 -4 14 0.9673 -0.2454
-10 -4 15 0.4986 -1.0873
-10 -3 1 -8.7070 0.0309
-10 -3 2 14.3459 -0.0755
-10 -3 3 -11.8471 0.0877
-10 -3 4 5.4218 -0.0317
-10 -3 5 -0.2745 -0.0197
-10 -3 6 -4.6516 0.0568
-10 -3 7 5.4232 -0.0279
-10 -3 8 -2.8223 0.0374
-10 -3 9 -1.4934 -0.1502
-10 -3 10 0.7078 -0.0500
-10 -3 11 1.7559 -0.1501
-10 -3 12 -3.9758 0.0120
-10 -3 13 1.1117 0.0649
-10 -3 14 1.9484 -0.1805
-10 -3 15 -6.4073 -0.5934
-10 -2 1 9.8676 0.0615
-10 -2 2 -21.4430 -0.0157
-10 -2 3 11.8010 -0.1273
-10 -2 4 7.2583 0.0204
-10 -2 5 -17.0952 0.1619
-10 -2 6 9.0897 -0.1706
-10 -2 7 2.2358 0.0201
-10 -2 8 -4.2463 -0.0202
-10 -2 9 -0.9423 -0.0478
-10 -2 10 0.9625 -0.0668
-10 -2 11 0.6382 -0.0917
-10 -2 12 -3.9966 0.0265
-10 -2 13 3.4967 -0.0800
-10 -2 14 -2.1768 -0.0273
-10 -2 15 -5.8053 0.1358
-10 -2 16 4.9335 -0.9613
-10 -1 1 6.2359 -0.0126
-10 -1 2 -26.1858 0.0207
-10 -1 3 19.5709 -0.2150
-10 -1 4 -1.3617 0.0768
-10 -1 5 -9.9425 -0.0101
-10 -1 6 8.7513 -0.0424
-10 -1 7 -0.4941 0.0190
-10 -1 8 -3.5934 -0.2028
-10 -1 9 -0.1314 0.0085
-10 -1 10 3.3939 0.0267
-10 -1 11 -4.7113 -0.0643
-10 -1 12 1.1961 -0.2097
-10 -1 13 1.4189 0.1909
-10 -1 14 -6.4816 -0.1592
-10 -1 15 3.4473 0.0945
-10 -1 16 -2.3940 -0.4393
-10 0 1 -11.6312 0.0587
-10 0 2 1.6997 -0.0825
-10 0 3 2.4562 -0.0516
-10 0 4 -4.8658 -0.0666
-10 0 5 4.6860 0.0080
-10 0 6 -0.9051 -0.0754
-10 0 7 0.7636 0.0138
-10 0 8 -3.5834 -0.1254
-10 0 9 3.9572 -0.0505
-10 0 10 0.6693 0.0280
-10 0 11 -7.1640 -0.0333
-10 0 12 6.2999 -0.1134
-10 0 13 -2.7659 0.0598
-10 0 14 -3.6866 -0.0545
-10 0 15 3.1185 -0.1353
-10 0 16 -2.4151 -0.0579
-10 1 1 -6.0423 0.0710
-10 1 2 10.9317 -0.0483
-10 1 3 -8.9031 -0.0248
-10 1 4 1.5018 -0.0153
-10 1 5 2.1365 -0.0165
-10 1 6 -0.2182 -0.0842
-10 1 7 1.2702 -0.0725
-10 1 8 -2.8202 0.1107
-10 1 9 5.6185 -0.1072
-10 1 10 -4.9937 0.0194
-10 1 11 -0.6476 0.0506
-10 1 12 3.3671 0.0128
-10 1 13 -2.9122 -0.0824
-10 1 14 0.2387 0.1150
-10 1 15 -0.7967 -0.1769
-10 1 16 -0.2385 -0.0926
-10 2 1 13.0199 -0.0367
-10 2 2 -5.3284 0.0415
-10 2 3 -0.6380 -0.0221
-10 2 4 1.3974 0.0877
-10 2 5 -3.5830 -0.0764
-10 2 6 5.5218 -0.0617
-10 2 7 -3.5753 0.0159
-10 2 8 4.6321 0.0156
-10 2 9 -2.0035 0.0723
-10 2 10 -3.7482 0.0289
-10 2 11 6.2739 0.0723
-10 2 12 -4.6206 0.0780
-10 2 13 -0.3316 0.0918
-10 2 14 3.1425 0.0382
-10 2 15 -2.4125 -0.1990
-10 2 16 -0.7028 0.0853
-10 3 1 12.0005 -0.1018
-10 3 2 -6.5633 0.1408
-10 3 3 0.4860 -0.1206
-10 3 4 -1.9310 0.1791
-10 3 5 5.2561 -0.0491
-10 3 6 -5.2442 -0.0383
-10 3 7 1.1455 0.0217
-10 3 8 8.7966 -0.0538
-10 3 9 -11.1777 0.2206
-10 3 10 3.7919 0.0037
-10 3 11 4.9427 0.0755
-10 3 12 -7.5325 0.1748
-10 3 13 1.8226 0.1153
-10 3 14 3.5910 -0.0186
-10 3 15 -2.8855 -0.0822
-10 3 16 0.2297 0.2194
-10 4 1 5.8061 -0.0610
-10 4 2 8.7873 0.0527
-10 4 3 -17.8107 -0.0179
-10 4 4 9.8870 -0.0040
-10 4 5 6.4913 0.2436
-10 4 6 -16.3406 -0.1948
-10 4 7 12.8762 -0.0029
-10 4 8 0.9648 0.0284
-10 4 9 -9.2811 0.0826
-10 4 10 7.2543 0.2449
-10 4 11 -0.4142 -0.1240
-10 4 12 -4.6585 0.0929
-10 4 13 2.8321 0.1082
-10 4 14 0.5679 0.0399
-10 4 15 -1.6342 0.0642
-10 4 16 2.2263 -0.0648
-10 5 1 8.8469 0.0220
-10 5 2 6.2676 -0.0124
-10 5 3 -18.2877 0.0147
-10 5 4 15.8300 0.0519
-10 5 5 -3.3855 0.1154
-10 5 6 -6.8636 -0.0618
-10 5 7 8.9771 -0.1393
-10 5 8 -4.0854 0.1439
-10 5 9 -0.2189 0.0961
-10 5 10 2.0793 0.0984
-10 5 11 -2.4006 -0.0297
-10 5 12 -0.6568 -0.2272
-10 5 13 2.3832 0.1931
-10 5 14 -2.1369 0.0026
-10 5 15 0.5384 -0.0888
-10 5 16 1.8868 -0.0475
-10 6 1 7.2375 -0.0091
-10 6 2 -8.0061 0.0352
-10 6 3 6.5345 0.0689
-10 6 4 -0.5693 0.0172
-10 6 5 -4.5554 -0.0126
-10 6 6 7.4271 0.0313
-10 6 7 -7.0931 -0.1376
-10 6 8 1.8467 0.2154
-10 6 9 5.1382 0.1614
-10 6 10 -5.2543 -0.1724
-10 6 11 -1.3190 0.0823
-10 6 12 3.4738 -0.2019
-10 6 13 -0.5896 0.0031
-10 6 14 -2.7021 -0.1465
-10 6 15 3.2242 -0.1911
-10 6 16 -0.5648 -0.0679
-10 7 1 -10.4655 0.0300
-10 7 2 3.5525 0.0925
-10 7 3 14.3294 -0.0156
-10 7 4 -18.7588 -0.0019
-10 7 5 8.6051 0.0380
-10 7 6 7.3858 -0.0840
-10 7 7 -15.8093 0.0168
-10 7 8 8.4127 0.1472
-10 7 9 5.3349 0.1875
-10 7 10 -9.2885 -0.0746
-10 7 11 0.8812 -0.0748
-10 7 12 6.0167 -0.0347
-10 7 13 -4.7573 -0.0667
-10 7 14 -0.6700 -0.4285
-10 7 15 4.0918 -0.0912
-10 7 16 -1.8735 -0.1313
-10 8 1 -21.7905 0.1313
-10 8 2 21.8819 -0.0497
-10 8 3 3.8685 -0.0851
-10 8 4 -19.9972 0.1457
-10 8 5 15.1733 -0.0916
-10 8 6 2.3347 0.0264
-10 8 7 -11.8868 -0.1447
-10 8 8 4.6261 0.1772
-10 8 9 6.6034 0.2157
-10 8 10 -9.0344 0.0391
-10 8 11 2.0834 -0.2014
-10 8 12 5.2852 0.1627
-10 8 13 -5.6869 -0.2430
-10 8 14 1.6990 -0.3295
-10 8 15 2.1377 -0.0762
-10 8 16 -1.1335 -0.0866
-10 9 1 -12.5435 0.0907
-10 9 2 15.9150 -0.2327
-10 9 3 -2.1325 0.0454
-10 9 4 -4.1719 0.0068
-10 9 5 0.3593 -0.0016
-10 9 6 5.6068 0.0111
-10 9 7 -3.8800 -0.2315
-10 9 8 -3.0497 0.1410
-10 9 9 5.1264 0.2170
-10 9 10 -3.4011 -0.1268
-10 9 11 1.3127 0.0526
-10 9 12 0.8942 -0.0417
-10 9 13 -1.3096 -0.1415
-10 9 14 1.7588 -0.1718
-10 9 15 -0.7284 -0.0451
-10 10 1 1.4371 -0.1391
-10 10 2 -8.2304 -0.0502
-10 10 3 7.9584 -0.1263
-10 10 4 2.5016 -0.0462
-10 10 5 -9.3274 0.0591
-10 10 6 5.0230 0.0105
-10 10 7 2.7220 -0.2177
-10 10 8 -4.6272 0.1455
-10 10 9 -1.3245 -0.0780
-10 10 10 4.7229 -0.0343
-10 10 11 -0.9982 -0.1337
-10 10 12 -2.6916 -0.0612
-10 10 13 3.1325 0.0002
-10 10 14 0.4160 -0.0750
-10 10 15 -1.3352 -0.3423
-10 11 1 2.9675 0.0044
-10 11 2 -19.1251 -0.1201
-10 11 3 11.4524 -0.2029
-10 11 4 4.9930 0.0105
-10 11 5 -9.8226 -0.0677
-10 11 6 0.4084 0.1027
-10 11 7 6.4388 -0.0607
-10 11 8 -4.1822 -0.0540
-10 11 9 -3.5407 0.0302
-10 11 10 7.4864 -0.3025
-10 11 11 -3.5498 -0.2458
-10 11 12 -1.7972 -0.0907
-10 11 13 4.3368 0.0461
-10 11 14 -0.8846 -0.3266
-10 12 1 -0.3289 0.0026
-10 12 2 -11.0584 -0.0663
-10 12 3 2.9532 -0.0898
-10 12 4 7.3500 -0.2618
-10 12 5 -8.5331 0.1634
-10 12 6 -1.2161 -0.0401
-10 12 7 7.9788 0.0953
-10 12 8 -7.4824 -0.0301
-10 12 9 1.6394 0.0353
-10 12 10 3.8636 -0.2755
-10 12 11 -4.3373 -0.4417
-10 12 12 1.6419 -0.0828
-10 12 13 2.9932 -0.2718
-10 12 14 -2.4427 0.0255
-10 13 1 2.5067 0.1711
-10 13 2 -7.0414 0.2566
-10 13 3 0.2936 -0.0777
-10 13 4 5.6705 -0.3305
-10 13 5 -8.9254 0.1196
-10 13 6 4.1190 0.0304
-10 13 7 4.4939 -0.0155
-10 13 8 -8.1482 0.1806
-10 13 9 4.6708 0.0736
-10 13 10 1.0595 -0.2103
-10 13 11 -3.3927 -0.2490
-10 13 12 3.0903 -0.4528
-10 13 13 0.8448 0.0526
-10 14 1 6.4969 0.1669
-10 14 2 -9.4471 0.4067
-10 14 3 2.3724 0.2060
-10 14 4 3.7675 -0.2401
-10 14 5 -7.6896 -0.0293
-10 14 6 4.7513 -0.0446
-10 14 7 1.7529 -0.0380
-10 14 8 -2.1273 0.1862
-10 14 9 0.5273 0.2173
-10 14 10 -0.2322 -0.0464
-10 14 11 1.1486 -0.1511
-10 14 12 -0.3028 -0.1569
-10 15 1 -2.1501 -0.3239
-10 15 2 -0.9677 0.5502
-10 15 3 -1.0478 0.0199
-10 15 4 1.4188 0.1965
-10 15 5 0.4329 0.0690
-10 15 6 -4.1062 -0.2611
-10 15 7 3.8883 -0.1369
-10 15 8 5.2133 0.0589
-10 15 9 -6.6530 0.1823
-10 15 10 0.6403 0.3714
-10 15 11 3.6499 -0.0844
-10 16 1 0.8276 0.0517
-10 16 2 4.8492 0.6804
-10 16 3 -7.0335 -0.4745
-10 16 4 -0.1945 0.1406
-10 16 5 8.8545 0.4378
-10 16 6 -11.7578 -0.0014
-10 16 7 7.3142 -0.3615
-10 16 8 4.2016 -0.2752
-10 16 9 -6.2696 0.0833
-10 16 10 1.7352 0.4773
-10 17 1 1.8418 0.1350
-10 17 2 5.2221 0.8818
-10 17 3 -13.4554 0.2047
-10 17 4 8.5384 -1.0628
-10 17 5 0.6015 0.4797
-10 17 6 -3.4772 0.6924
-10 17 7 1.6479 -0.1757
-10 17 8 2.3486 -0.5583
-10 18 1 8.2106 -0.6481
-10 18 2 -9.6677 0.9501
-10 18 3 0.9551 0.7061
-10 18 4 0.3388 -0.6925
-10 18 5 0.9599 -0.6126
-10 18 6 -0.7563 0.7050
-10 19 1 4.8414 -0.3699
-10 19 2 0.9713 0.0067
-9 -19 1 -2.6210 -0.8218
-9 -18 1 -5.7896 0.0666
-9 -18 2 2.8079 -0.0465
-9 -18 3 0.4881 0.4228
-9 -17 1 -0.8952 0.4639
-9 -17 2 -2.0141 -0.0618
-9 -17 3 1.3853 -0.0806
-9 -17 4 0.5121 0.2748
-9 -17 5 -0.8293 0.4352
-9 -16 1 3.1532 -0.2215
-9 -16 2 -4.7084 0.0259
-9 -16 3 1.4298 -0.0144
-9 -16 4 -1.3680 -0.2945
-9 -16 5 1.7513 0.3462
-9 -16 6 -0.2738 -0.1690
-9 -15 1 -1.5100 -0.0176
-9 -15 2 3.7432 -0.3483
-9 -15 3 -4.9309 -0.0697
-9 -15 4 -0.8840 -0.0710
-9 -15 5 5.3601 -0.2623
-9 -15 6 -4.9493 0.0660
-9 -15 7 1.0779 -0.2858
-9 -15 8 1.4165 -0.1271
-9 -14 1 -1.4720 -0.1799
-9 -14 2 4.3762 -0.0995
-9 -14 3 -6.3014 -0.1652
-9 -14 4 3.3427 -0.1652
-9 -14 5 0.5529 0.0157
-9 -14 6 -4.7024 -0.2782
-9 -14 7 5.0738 -0.1381
-9 -14 8 -2.9514 -0.2202
-9 -14 9 1.0371 -0.1667
-9 -13 1 6.6778 0.0013
-9 -13 2 -6.1298 0.0391
-9 -13 3 0.3459 -0.1404
-9 -13 4 6.1853 0.0061
-9 -13 5 -8.7817 -0.0908
-9 -13 6 4.1738 -0.0236
-9 -13 7 1.4839 -0.1720
-9 -13 8 -2.9836 -0.1253
-9 -13 9 1.0825 -0.0561
-9 -13 10 0.7247 -0.1692
-9 -12 1 5.4386 0.0064
-9 -12 2 -8.0445 0.1909
-9 -12 3 4.9854 -0.1363
-9 -12 4 -0.5044 0.1417
-9 -12 5 -3.4394 0.0766
-9 -12 6 4.2034 -0.1105
-9 -12 7 -2.0569 0.0055
-9 -12 8 0.7618 0.0612
-9 -12 9 -0.8556 -0.0257
-9 -12 10 1.0055 -0.1410
-9 -12 11 -0.3668 -0.1485
-9 -11 1 -6.4654 -0.0163
-9 -11 2 4.9492 -0.0127
-9 -11 3 -0.2141 0.1302
-9 -11 4 -5.6923 0.1146
-9 -11 5 6.9998 -0.0044
-9 -11 6 -3.2886 0.0896
-9 -11 7 -0.0559 0.0781
-9 -11 8 1.7388 -0.0352
-9 -11 9 -1.2161 -0.0294
-9 -11 10 1.5794 0.1257
-9 -11 11 -2.5322 0.0500
-9 -11 12 3.9717 -0.4739
-9 -10 1 -10.5219 -0.1047
-9 -10 2 11.5066 0.0560
-9 -10 3 -5.4126 0.0232
-9 -10 4 -2.2950 -0.0130
-9 -10 5 3.7578 0.0973
-9 -10 6 -1.7494 0.0799
-9 -10 7 0.6365 0.0542
-9 -10 8 -0.7081 -0.1344
-9 -10 9 3.6141 -0.0315
-9 -10 10 -3.4207 0.1961
-9 -10 11 0.3555 0.0581
-9 -10 12 2.8976 -0.3831
-9 -10 13 -1.1992 -0.1613
-9 -9 1 -1.0072 0.1310
-9 -9 2 -0.7824 -0.1749
-9 -9 3 1.2471 0.0020
-9 -9 4 -1.0194 -0.0014
-9 -9 5 -3.4594 0.0196
-9 -9 6 5.6853 -0.0575
-9 -9 7 -3.9900 0.0357
-9 -9 8 1.5206 -0.0553
-9 -9 9 3.9142 -0.0133
-9 -9 10 -6.5665 -0.1247
-9 -9 11 4.8706 -0.0127
-9 -9 12 -0.3304 0.1619
-9 -9 13 0.0799 -0.6473
-9 -8 1 4.1365 -0.1606
-9 -8 2 -7.4425 0.0325
-9 -8 3 5.2970 -0.0352
-9 -8 4 -4.9892 0.0531
-9 -8 5 1.4472 -0.1967
-9 -8 6 2.1171 -0.0086
-9 -8 7 -4.7750 0.0557
-9 -8 8 6.1471 -0.0929
-9 -8 9 -2.9005 0.0101
-9 -8 10 -0.7411 -0.2099
-9 -8 11 2.5955 0.0918
-9 -8 12 -0.8984 -0.2558
-9 -8 13 1.7175 0.0812
-9 -8 14 -2.1342 -0.4479
-9 -7 1 -2.4661 -0.0194
-9 -7 2 6.0297 0.0841
-9 -7 3 -5.8792 0.0544
-9 -7 4 -2.8758 -0.1358
-9 -7 5 8.6054 0.0235
-9 -7 6 -8.2229 0.0579
-9 -7 7 3.2850 -0.1993
-9 -7 8 2.2797 0.1481
-9 -7 9 -4.2663 -0.0781
-9 -7 10 3.9634 -0.0250
-9 -7 11 -0.9453 0.0860
-9 -7 12 -0.5865 -0.2895
-9 -7 13 0.7665 -0.0658
-9 -7 14 1.0350 0.6406
-9 -6 1 -1.3281 0.0271
-9 -6 2 7.9647 0.1403
-9 -6 3 -11.6150 -0.0015
-9 -6 4 8.8782 0.0121
-9 -6 5 -3.4244 0.0651
-9 -6 6 -3.9768 -0.0307
-9 -6 7 8.8469 -0.0177
-9 -6 8 -6.8772 0.0369
-9 -6 9 1.0398 0.1192
-9 -6 10 3.8430 -0.0076
-9 -6 11 -2.8368 0.1294
-9 -6 12 -1.1630 -0.1451
-9 -6 13 1.8147 0.1834
-9 -6 14 2.5297 0.0312
-9 -6 15 -2.9667 0.0653
-9 -5 1 9.1745 -0.0031
-9 -5 2 -17.6197 -0.0011
-9 -5 3 9.1758 0.1950
-9 -5 4 8.8538 0.0159
-9 -5 5 -18.8403 -0.0200
-9 -5 6 11.8322 -0.0288
-9 -5 7 2.1653 0.0631
-9 -5 8 -6.9375 0.1497
-9 -5 9 3.8254 -0.0699
-9 -5 10 0.5987 0.3127
-9 -5 11 -2.2269 -0.0625
-9 -5 12 -0.4458 0.1201
-9 -5 13 3.3464 0.1815
-9 -5 14 -0.7373 -0.0342
-9 -5 15 -2.2299 0.7329
-9 -4 1 7.8880 -0.0073
-9 -4 2 -27.2409 -0.0162
-9 -4 3 24.2701 0.0101
-9 -4 4 -4.8065 0.1393
-9 -4 5 -9.5401 -0.0741
-9 -4 6 11.3117 -0.0785
-9 -4 7 -4.2950 0.1107
-9 -4 8 -0.3009 0.0219
-9 -4 9 2.1581 0.1441
-9 -4 10 -1.5042 0.0371
-9 -4 11 -1.0595 0.2145
-9 -4 12 2.0571 0.0144
-9 -4 13 0.5371 0.0309
-9 -4 14 -2.8677 0.4652
-9 -4 15 3.0319 0.3120
-9 -4 16 -1.7198 -0.1805
-9 -3 1 -2.9232 -0.0959
-9 -3 2 5.1029 0.0229
-9 -3 3 -0.8079 -0.0344
-9 -3 4 -5.4152 -0.0366
-9 -3 5 10.1206 -0.0265
-9 -3 6 -4.9406 0.0101
-9 -3 7 -2.1612 -0.0383
-9 -3 8 3.8145 0.0135
-9 -3 9 0.8724 0.1235
-9 -3 10 -1.3433 0.0463
-9 -3 11 -2.1564 0.0920
-9 -3 12 5.1157 0.0859
-9 -3 13 -4.7450 0.0961
-9 -3 14 1.5077 0.2031
-9 -3 15 4.9714 0.2336
-9 -3 16 -6.4191 0.4434
-9 -2 1 0.0033 -0.1297
-9 -2 2 30.1762 0.0661
-9 -2 3 -26.5294 -0.0021
-9 -2 4 4.0402 -0.1234
-9 -2 5 14.6411 -0.0402
-9 -2 6 -12.5287 -0.0099
-9 -2 7 1.2373 0.0319
-9 -2 8 4.3426 0.0183
-9 -2 9 1.4147 0.0064
-9 -2 10 -4.5617 0.0549
-9 -2 11 2.7801 0.0704
-9 -2 12 1.4287 0.1016
-9 -2 13 -3.4558 0.0172
-9 -2 14 5.1909 0.2029
-9 -2 15 -1.0437 0.0478
-9 -2 16 -2.0153 0.4973
-9 -1 1 12.4206 0.0035
-9 -1 2 12.8604 -0.0327
-9 -1 3 -14.5220 0.0584
-9 -1 4 5.2691 0.0040
-9 -1 5 2.3815 -0.1019
-9 -1 6 -2.6849 -0.0102
-9 -1 7 -1.2472 0.0668
-9 -1 8 5.6386 0.1182
-9 -1 9 -2.8825 -0.0466
-9 -1 10 -2.3285 0.0339
-9 -1 11 7.2673 0.0814
-9 -1 12 -5.4520 0.1132
-9 -1 13 1.9544 -0.0359
-9 -1 14 4.2670 0.2318
-9 -1 15 -5.0982 0.0686
-9 -1 16 3.7455 0.1269
-9 -1 17 -0.2280 0.1897
-9 0 1 10.0717 -0.0836
-9 0 2 -9.4015 0.0740
-9 0 3 8.6076 0.0553
-9 0 4 -2.8928 0.0232
-9 0 5 -1.3095 0.0219
-9 0 6 1.1805 0.0366
-9 0 7 -1.2978 0.0393
-9 0 8 4.7333 0.1169
-9 0 9 -6.6867 0.0488
-9 0 10 5.2249 -0.0064
-9 0 11 3.0421 0.0920
-9 0 12 -6.3911 0.0937
-9 0 13 5.3170 0.1218
-9 0 14 0.7911 -0.0384
-9 0 15 -1.7837 0.1833
-9 0 16 1.3492 0.2031
-9 0 17 1.4494 0.1672
-9 1 1 -7.6514 0.0181
-9 1 2 1.5361 0.0349
-9 1 3 3.6067 0.0768
-9 1 4 -1.9211 -0.0110
-9 1 5 2.1120 0.1626
-9 1 6 -5.8000 0.0250
-9 1 7 4.6081 0.0636
-9 1 8 -1.7385 0.1475
-9 1 9 -1.8620 -0.0853
-9 1 10 7.0039 0.0916
-9 1 11 -5.2396 0.0853
-9 1 12 1.6315 0.0412
-9 1 13 2.3474 0.0580
-9 1 14 -1.9619 0.0655
-9 1 15 1.6893 0.0927
-9 1 16 0.4844 0.1652
-9 1 17 -0.5135 0.3287
-9 2 1 -13.1348 0.1734
-9 2 2 11.1718 -0.0620
-9 2 3 -4.6100 0.0377
-9 2 4 3.7812 0.0819
-9 2 5 -4.0652 0.0814
-9 2 6 0.7268 0.0267
-9 2 7 3.2349 0.0953
-9 2 8 -9.3328 0.1341
-9 2 9 10.3399 -0.1678
-9 2 10 -1.9234 0.0783
-9 2 11 -5.4359 0.0126
-9 2 12 7.8662 -0.0414
-9 2 13 -2.0395 0.0098
-9 2 14 -3.6266 0.1624
-9 2 15 4.0670 0.0422
-9 2 16 0.2892 -0.0568
-9 2 17 -2.2358 0.1827
-9 3 1 -8.7101 0.0996
-9 3 2 -1.9770 -0.0950
-9 3 3 11.8534 0.0931
-9 3 4 -7.1483 0.0521
-9 3 5 -7.4705 -0.0934
-9 3 6 16.1687 0.1589
-9 3 7 -12.1659 0.0414
-9 3 8 -2.3723 0.0366
-9 3 9 11.9079 -0.0744
-9 3 10 -8.3739 -0.1837
-9 3 11 -0.1758 0.1007
-9 3 12 6.5487 -0.1223
-9 3 13 -3.7525 -0.0512
-9 3 14 -2.3919 0.0405
-9 3 15 3.4675 0.1226
-9 3 16 -1.4877 -0.1486
-9 3 17 -0.7499 -0.2459
-9 4 1 -16.9386 0.0497
-9 4 2 -4.0862 0.0670
-9 4 3 24.7546 -0.0367
-9 4 4 -23.6263 0.0135
-9 4 5 5.0378 -0.0748
-9 4 6 12.0954 0.0904
-9 4 7 -15.5376 0.1392
-9 4 8 6.6962 -0.1157
-9 4 9 4.1534 -0.1306
-9 4 10 -6.8872 -0.1282
-9 4 11 3.2199 0.0682
-9 4 12 2.9132 -0.0771
-9 4 13 -4.2089 -0.1550
-9 4 14 1.3544 -0.0360
-9 4 15 0.5528 0.0512
-9 4 16 -2.7722 0.0155
-9 4 17 1.8545 -0.3436
-9 5 1 -14.1907 0.0681
-9 5 2 9.1929 0.0134
-9 5 3 4.5670 -0.0677
-9 5 4 -10.6454 0.0400
-9 5 5 8.2043 0.0668
-9 5 6 -1.7924 -0.1276
-9 5 7 -1.4931 0.1728
-9 5 8 2.5945 -0.0912
-9 5 9 -1.6852 -0.2265
-9 5 10 0.7594 0.0980
-9 5 11 1.9176 -0.1317
-9 5 12 -0.9690 0.1166
-9 5 13 -2.1395 -0.1295
-9 5 14 3.2543 -0.0892
-9 5 15 -2.5255 0.0443
-9 5 16 -0.9940 0.1056
-9 5 17 1.9616 -0.0556
-9 6 1 5.0609 0.0388
-9 6 2 4.5231 -0.2411
-9 6 3 -14.3546 0.1436
-9 6 4 14.9765 0.1083
-9 6 5 -3.6469 -0.0739
-9 6 6 -6.8896 -0.0044
-9 6 7 13.3427 -0.0230
-9 6 8 -8.1343 0.0004
-9 6 9 -2.6342 -0.1058
-9 6 10 8.3495 -0.0736
-9 6 11 -1.4134 0.1342
-9 6 12 -5.3314 0.0342
-9 6 13 4.1353 -0.0332
-9 6 14 0.9091 0.1399
-9 6 15 -4.5962 -0.0233
-9 6 16 2.5287 0.2103
-9 6 17 0.3915 -0.1454
-9 7 1 16.8412 -0.0861
-9 7 2 -21.4739 -0.1028
-9 7 3 -1.3149 0.1582
-9 7 4 21.6882 -0.0951
-9 7 5 -17.7009 0.0744
-9 7 6 0.5451 -0.0112
-9 7 7 14.4069 0.0076
-9 7 8 -9.7478 -0.0743
-9 7 9 -4.8822 -0.1414
-9 7 10 12.6086 -0.0022
-9 7 11 -4.7953 0.2401
-9 7 12 -5.7434 -0.0672
-9 7 13 8.4188 0.1383
-9 7 14 -3.3105 0.3384
-9 7 15 -3.3222 -0.1039
-9 7 16 3.4281 0.0665
-9 7 17 -0.3021 0.3744
-9 8 1 11.5444 -0.0821
-9 8 2 -28.7730 0.1265
-9 8 3 10.0194 -0.1815
-9 8 4 11.1034 0.0151
-9 8 5 -12.2477 0.0560
-9 8 6 -1.1544 0.0005
-9 8 7 11.0603 0.1162
-9 8 8 -3.9276 -0.1915
-9 8 9 -6.5332 -0.1570
-9 8 10 9.4684 0.0690
-9 8 11 -4.1654 0.0678
-9 8 12 -2.9581 0.1098
-9 8 13 5.5914 0.1887
-9 8 14 -3.3002 0.2097
-9 8 15 -0.5471 -0.0669
-9 8 16 0.9887 0.2181
-9 9 1 -0.1135 0.0175
-9 9 2 -7.4827 -0.0654
-9 9 3 -1.8977 -0.0451
-9 9 4 2.7765 0.0134
-9 9 5 3.6488 -0.0279
-9 9 6 -8.2052 0.0420
-9 9 7 4.6493 0.0852
-9 9 8 3.1774 -0.0920
-9 9 9 -3.9473 -0.1081
-9 9 10 0.5060 -0.0920
-9 9 11 -0.1003 0.1082
-9 9 12 0.9087 0.1852
-9 9 13 -1.1669 -0.0809
-9 9 14 -0.3009 0.2197
-9 9 15 1.3595 0.2269
-9 9 16 -1.5631 -0.0888
-9 10 1 2.1877 0.0139
-9 10 2 11.9173 -0.0173
-9 10 3 -16.8844 0.0797
-9 10 4 2.2491 -0.0766
-9 10 5 8.6284 0.0833
-9 10 6 -5.4350 -0.1186
-9 10 7 -3.2385 0.1633
-9 10 8 5.3657 -0.0634
-9 10 9 1.3793 -0.0236
-9 10 10 -8.0134 -0.0146
-9 10 11 4.7386 0.0649
-9 10 12 2.0421 0.0432
-9 10 13 -5.1538 -0.0484
-9 10 14 1.4684 0.1588
-9 10 15 1.8636 0.2079
-9 10 16 -2.0199 -0.1123
-9 11 1 6.0921 0.0562
-9 11 2 14.7357 0.2127
-9 11 3 -13.5249 0.0229
-9 11 4 -4.4749 0.0614
-9 11 5 11.3175 -0.0432
-9 11 6 -1.1547 -0.0296
-9 11 7 -9.2938 0.0619
-9 11 8 8.7551 0.0654
-9 11 9 -0.7595 -0.0758
-9 11 10 -7.4381 0.2221
-9 11 11 6.4637 -0.0756
-9 11 12 -0.4493 0.1720
-9 11 13 -4.7783 0.0482
-9 11 14 3.1976 -0.1091
-9 11 15 0.3578 0.1041
-9 12 1 1.4574 0.2191
-9 12 2 9.2089 0.1112
-9 12 3 -3.2627 0.2323
-9 12 4 -9.0628 0.1475
-9 12 5 13.4944 -0.1841
-9 12 6 -4.3363 0.0538
-9 12 7 -6.9724 0.0599
-9 12 8 11.0184 0.0186
-9 12 9 -6.4590 0.0214
-9 12 10 -2.1551 -0.0001
-9 12 11 5.3851 0.3375
-9 12 12 -4.3808 0.1449
-9 12 13 -0.8169 -0.0417
-9 12 14 3.1869 0.0065
-9 12 15 -1.5780 0.2878
-9 13 1 -5.9195 -0.0878
-9 13 2 12.3667 0.0892
-9 13 3 -4.8854 0.0643
-9 13 4 -3.5888 0.4604
-9 13 5 9.8648 -0.1560
-9 13 6 -7.9510 -0.0407
-9 13 7 -0.0641 0.0925
-9 13 8 6.0149 -0.0404
-9 13 9 -5.2560 -0.0523
-9 13 10 0.5664 0.0952
-9 13 11 1.3905 0.1715
-9 13 12 -2.5109 0.3045
-9 13 13 -0.1127 -0.0527
-9 13 14 1.3353 0.3174
-9 14 1 -0.9439 0.1192
-9 14 2 8.1514 -0.3335
-9 14 3 -4.6033 -0.0700
-9 14 4 1.2466 0.4645
-9 14 5 1.8048 0.0820
-9 14 6 -1.0741 -0.0470
-9 14 7 -1.2222 0.0224
-9 14 8 -1.6307 -0.0777
-9 14 9 4.4848 0.0142
-9 14 10 -1.9536 -0.1770
-9 14 11 -3.0798 0.1641
-9 14 12 2.4449 0.1430
-9 14 13 -0.7913 0.3373
-9 15 1 4.3554 0.2064
-9 15 2 -6.6414 -0.3164
-9 15 3 6.8649 0.0237
-9 15 4 -0.7748 -0.0656
-9 15 5 -6.3833 0.2770
-9 15 6 9.5689 -0.0116
-9 15 7 -7.8645 0.1022
-9 15 8 -3.7701 0.0353
-9 15 9 10.0809 -0.1453
-9 15 10 -4.6344 -0.3099
-9 15 11 -4.0842 -0.0418
-9 15 12 3.8106 0.3016
-9 16 1 -8.4494 -0.1843
-9 16 2 -4.9694 -0.2543
-9 16 3 14.1876 0.1902
-9 16 4 -9.9804 0.1011
-9 16 5 -4.8567 -0.1967
-9 16 6 10.9220 -0.0991
-9 16 7 -8.6792 0.2529
-9 16 8 -2.3580 0.2145
-9 16 9 6.4609 0.0497
-9 16 10 -3.5929 -0.6025
-9 16 11 -1.5695 -0.2554
-9 17 1 -5.4037 -0.1279
-9 17 2 3.8520 -0.6048
-9 17 3 4.8268 -0.0554
-9 17 4 -10.2450 0.6500
-9 17 5 1.6785 -0.0294
-9 17 6 1.6381 -0.6476
-9 17 7 -1.4851 -0.1511
-9 17 8 -3.3867 0.8418
-9 17 9 2.3466 0.1806
-9 17 10 -0.9170 -0.7248
-9 18 1 -8.7456 -0.0097
-9 18 2 9.4403 -0.3781
-9 18 3 -4.6718 -0.4064
-9 18 4 1.7185 0.0088
-9 18 5 -5.1872 0.9906
-9 18 6 1.3643 -0.5254
-9 18 7 -0.3205 -1.0533
-9 18 8 -0.8170 1.0492
-9 19 1 -6.7428 -0.2864
-9 19 2 -5.3060 0.2501
-9 19 3 17.0099 -0.1393
-9 19 4 -8.2434 -0.7282
-9 19 5 -5.2129 0.5456
-8 -19 1 3.1205 0.7420
-8 -19 2 -3.3051 -0.7251
-8 -18 1 2.8511 -0.3384
-8 -18 2 -2.0135 0.1065
-8 -18 3 -1.1810 -0.5448
-8 -18 4 -0.0817 -0.1860
-8 -17 1 0.3356 -0.2826
-8 -17 2 4.1998 -0.1525
-8 -17 3 -5.2003 -0.0289
-8 -17 4 0.8388 -0.3496
-8 -17 5 0.3727 -0.3550
-8 -17 6 -1.4739 -0.1057
-8 -16 1 0.8954 0.1763
-8 -16 2 0.9061 -0.0181
-8 -16 3 -0.1375 -0.2178
-8 -16 4 0.4441 0.0064
-8 -16 5 -4.1810 -0.1525
-8 -16 6 3.5370 -0.2340
-8 -16 7 -0.5443 -0.0620
-8 -15 1 1.5545 0.1015
-8 -15 2 -6.0316 0.0263
-8 -15 3 8.3998 0.1977
-8 -15 4 -4.2490 -0.1966
-8 -15 5 -3.3115 0.0266
-8 -15 6 6.3229 0.2060
-8 -15 7 -4.1287 -0.1078
-8 -15 8 1.1340 -0.0130
-8 -15 9 0.3957 0.2637
-8 -14 1 -4.4879 0.0631
-8 -14 2 1.7727 0.1319
-8 -14 3 2.9195 0.1183
-8 -14 4 -5.3813 0.0916
-8 -14 5 5.0405 -0.0458
-8 -14 6 -1.0052 0.3442
-8 -14 7 -3.0030 -0.0112
-8 -14 8 4.2120 0.1930
-8 -14 9 -1.7954 0.1725
-8 -14 10 0.7720 -0.0444
-8 -13 1 -6.8698 -0.0788
-8 -13 2 10.6989 0.0607
-8 -13 3 -6.7508 0.1095
-8 -13 4 -0.7177 0.0484
-8 -13 5 6.7693 0.1388
-8 -13 6 -6.7232 0.0933
-8 -13 7 2.7442 0.1693
-8 -13 8 0.4022 0.1545
-8 -13 9 0.9951 0.1073
-8 -13 10 -1.2249 0.1263
-8 -13 11 1.1881 0.2442
-8 -12 1 1.3060 -0.0088
-8 -12 2 2.4742 -0.0714
-8 -12 3 -3.3712 -0.0339
-8 -12 4 3.7731 0.0426
-8 -12 5 -3.4764 0.0282
-8 -12 6 1.5827 0.1516
-8 -12 7 0.3124 0.0223
-8 -12 8 -1.1710 -0.0046
-8 -12 9 2.4437 0.2302
-8 -12 10 -2.1908 0.0444
-8 -12 11 2.3594 0.0916
-8 -12 12 -2.0311 -0.0776
-8 -11 1 7.4598 0.0112
-8 -11 2 -11.3687 -0.0475
-8 -11 3 6.8571 -0.1116
-8 -11 4 0.6859 -0.0852
-8 -11 5 -5.5069 0.0830
-8 -11 6 4.4054 -0.0887
-8 -11 7 -2.3319 0.0169
-8 -11 8 1.2549 0.1473
-8 -11 9 -1.6899 -0.0849
-8 -11 10 1.4139 -0.1100
-8 -11 11 1.7994 0.1185
-8 -11 12 -3.7829 0.3281
-8 -11 13 2.1639 -0.6907
-8 -10 1 3.7162 0.0761
-8 -10 2 -6.9654 0.0256
-8 -10 3 2.9472 -0.0309
-8 -10 4 0.6976 -0.0776
-8 -10 5 0.6236 -0.1114
-8 -10 6 -4.3019 0.0314
-8 -10 7 3.4512 -0.0230
-8 -10 8 -0.6599 0.0650
-8 -10 9 -4.3902 -0.1138
-8 -10 10 7.3550 -0.0645
-8 -10 11 -4.8124 0.0599
-8 -10 12 0.1554 0.0173
-8 -10 13 1.1960 0.1337
-8 -9 1 0.3487 0.0303
-8 -9 2 5.7361 0.1782
-8 -9 3 -7.7443 -0.0568
-8 -9 4 6.3640 -0.0208
-8 -9 5 -1.0461 0.0733
-8 -9 6 -5.4401 -0.0861
-8 -9 7 7.0643 0.0183
-8 -9 8 -6.4562 0.0138
-8 -9 9 1.5975 -0.1037
-8 -9 10 3.7947 0.2979
-8 -9 11 -5.4739 -0.2790
-8 -9 12 2.2494 -0.0009
-8 -9 13 -0.0578 0.4180
-8 -9 14 0.8808 -0.0301
-8 -8 1 1.7622 0.2413
-8 -8 2 0.7618 -0.1073
-8 -8 3 0.3617 0.1227
-8 -8 4 3.7934 0.0664
-8 -8 5 -7.8704 0.0280
-8 -8 6 6.3230 0.0355
-8 -8 7 -0.9044 0.0336
-8 -8 8 -4.9191 -0.0320
-8 -8 9 5.7629 0.0742
-8 -8 10 -3.4390 0.1143
-8 -8 11 -0.1457 -0.0505
-8 -8 12 0.9382 0.2438
-8 -8 13 -0.4566 -0.0963
-8 -8 14 0.5696 0.1544
-8 -8 15 0.7431 0.9297
-8 -7 1 -0.4849 -0.0460
-8 -7 2 -9.5376 0.0442
-8 -7 3 16.3727 0.0999
-8 -7 4 -8.8734 -0.0348
-8 -7 5 -2.0492 0.0218
-8 -7 6 9.0029 0.1375
-8 -7 7 -9.5738 0.0961
-8 -7 8 4.9124 -0.1196
-8 -7 9 0.3946 0.1004
-8 -7 10 -4.0145 0.0295
-8 -7 11 2.8199 0.1292
-8 -7 12 0.4489 0.1652
-8 -7 13 -1.1442 0.0459
-8 -7 14 -1.9445 -0.1146
-8 -7 15 4.0178 1.1192
-8 -6 1 -6.2521 -0.0547
-8 -6 2 6.9983 0.0015
-8 -6 3 1.9667 -0.0187
-8 -6 4 -9.9043 -0.0963
-8 -6 5 14.5581 0.1153
-8 -6 6 -8.1514 0.0437
-8 -6 7 -3.9321 -0.0166
-8 -6 8 9.1016 0.0451
-8 -6 9 -4.7315 -0.0892
-8 -6 10 -1.2353 0.0598
-8 -6 11 2.7650 0.0792
-8 -6 12 0.5179 0.0924
-8 -6 13 -3.3966 0.0102
-8 -6 14 0.4879 0.3393
-8 -6 15 3.2061 -0.3033
-8 -6 16 1.4341 1.5788
-8 -5 1 -0.2408 -0.1230
-8 -5 2 28.2326 0.0419
-8 -5 3 -27.8146 -0.2219
-8 -5 4 7.0523 -0.0208
-8 -5 5 15.0044 0.1237
-8 -5 6 -17.3763 -0.0997
-8 -5 7 4.9891 -0.0126
-8 -5 8 3.8436 -0.0281
-8 -5 9 -3.1042 0.0032
-8 -5 10 0.2188 -0.1189
-8 -5 11 1.8260 0.0413
-8 -5 12 -1.0164 0.0632
-8 -5 13 -2.1999 0.0106
-8 -5 14 3.4437 -0.0528
-8 -5 15 -0.6250 0.1973
-8 -5 16 0.4699 0.5303
-8 -4 1 8.3949 0.0246
-8 -4 2 13.0142 -0.1033
-8 -4 3 -17.6770 -0.0447
-8 -4 4 10.6433 -0.0843
-8 -4 5 -1.1452 -0.0041
-8 -4 6 -2.9379 0.0546
-8 -4 7 2.6124 -0.1149
-8 -4 8 -0.9045 0.0168
-8 -4 9 -0.9010 -0.1165
-8 -4 10 1.4188 0.0425
-8 -4 11 2.1704 -0.1446
-8 -4 12 -4.5590 0.0406
-8 -4 13 3.4724 -0.0594
-8 -4 14 0.8691 -0.0242
-8 -4 15 -4.1943 0.0840
-8 -4 16 4.9914 0.1297
-8 -4 17 -0.0235 0.7688
-8 -3 1 -2.8721 0.0104
-8 -3 2 -19.9092 -0.0987
-8 -3 3 23.5021 0.0846
-8 -3 4 -7.1591 -0.0206
-8 -3 5 -9.9816 -0.0573
-8 -3 6 12.2680 0.1130
-8 -3 7 -2.7795 -0.0826
-8 -3 8 -3.7470 -0.0235
-8 -3 9 -0.5656 0.0292
-8 -3 10 5.1897 -0.1057
-8 -3 11 -1.2895 0.0654
-8 -3 12 -3.8231 -0.1791
-8 -3 13 6.4976 0.0355
-8 -3 14 -4.9666 -0.0142
-8 -3 15 0.0773 -0.0577
-8 -3 16 4.7770 -0.0387
-8 -3 17 -1.7009 0.7289
-8 -2 1 -22.5804 0.0330
-8 -2 2 -19.5751 -0.0008
-8 -2 3 29.7955 0.0857
-8 -2 4 -11.3397 0.0061
-8 -2 5 -7.6358 0.1264
-8 -2 6 9.4802 0.0349
-8 -2 7 -0.8470 -0.0843
-8 -2 8 -6.6653 0.0676
-8 -2 9 2.8175 0.0119
-8 -2 10 5.0774 -0.0218
-8 -2 11 -7.2095 0.0089
-8 -2 12 4.3172 0.0288
-8 -2 13 0.6074 -0.1498
-8 -2 14 -4.1591 -0.0531
-8 -2 15 4.6034 0.0788
-8 -2 16 -1.2716 0.0344
-8 -2 17 0.1139 0.0153
-8 -1 1 -14.0110 0.0053
-8 -1 2 -0.1342 0.1082
-8 -1 3 1.3779 -0.0114
-8 -1 4 2.7148 0.0629
-8 -1 5 -4.1007 0.1347
-8 -1 6 0.6563 0.0202
-8 -1 7 3.1679 0.0369
-8 -1 8 -8.0135 -0.1150
-8 -1 9 7.8952 0.1382
-8 -1 10 -3.5347 -0.0194
-8 -1 11 -4.1532 0.0367
-8 -1 12 8.3365 -0.0637
-8 -1 13 -5.5277 -0.0578
-8 -1 14 -0.4577 0.0074
-8 -1 15 4.4169 -0.0102
-8 -1 16 -3.3745 -0.0982
-8 -1 17 0.3762 0.0794
-8 0 1 5.4057 0.0514
-8 0 2 0.8063 -0.0151
-8 0 3 -8.5398 0.0271
-8 0 4 6.8414 0.0692
-8 0 5 -4.5333 -0.0463
-8 0 6 5.5157 0.1187
-8 0 7 -4.9281 -0.0648
-8 0 8 -1.1941 -0.0950
-8 0 9 5.3929 0.1642
-8 0 10 -8.5357 -0.0521
-8 0 11 4.3215 -0.1207
-8 0 12 2.2861 0.0126
-8 0 13 -4.7889 -0.0205
-8 0 14 2.0437 0.0017
-8 0 15 0.7926 -0.0245
-8 0 16 -1.0236 -0.2978
-8 0 17 -0.4599 -0.0131
-8 0 18 1.1906 0.9279
-8 1 1 8.3303 -0.1486
-8 1 2 -12.6437 0.0556
-8 1 3 7.2771 -0.0142
-8 1 4 -6.5370 -0.0411
-8 1 5 4.5726 0.0059
-8 1 6 2.8582 -0.0409
-8 1 7 -7.9753 -0.0754
-8 1 8 8.1488 -0.0977
-8 1 9 -6.4319 0.1807
-8 1 10 -1.5010 -0.1726
-8 1 11 6.2136 -0.0565
-8 1 12 -5.8863 -0.0395
-8 1 13 1.3119 -0.0387
-8 1 14 2.9722 -0.1158
-8 1 15 -3.1876 0.1158
-8 1 16 0.0006 -0.2993
-8 1 17 1.9160 -0.1441
-8 1 18 -1.2616 0.7005
-8 2 1 5.8404 -0.0875
-8 2 2 -4.7355 0.0447
-8 2 3 -2.4392 -0.0343
-8 2 4 0.9679 -0.1353
-8 2 5 8.7110 0.0491
-8 2 6 -13.5123 -0.0515
-8 2 7 7.8047 -0.1686
-8 2 8 5.2599 -0.0668
-8 2 9 -14.1741 0.0472
-8 2 10 8.6261 0.0735
-8 2 11 0.7841 -0.1680
-8 2 12 -7.1053 -0.0153
-8 2 13 4.7638 -0.1002
-8 2 14 2.7852 -0.0355
-8 2 15 -5.3791 -0.0898
-8 2 16 1.4624 0.0320
-8 2 17 2.2511 0.1596
-8 2 18 -1.9814 -0.4434
-8 3 1 21.2192 0.0477
-8 3 2 1.8586 0.0171
-8 3 3 -24.1225 -0.0790
-8 3 4 25.5027 -0.0294
-8 3 5 -4.0104 0.0049
-8 3 6 -16.2361 -0.1022
-8 3 7 20.1627 -0.1189
-8 3 8 -7.3760 -0.0262
-8 3 9 -6.6503 0.0754
-8 3 10 9.0803 0.0848
-8 3 11 -3.2544 -0.1370
-8 3 12 -4.2358 0.0628
-8 3 13 5.5336 -0.0270
-8 3 14 0.2113 -0.0568
-8 3 15 -3.1318 -0.1302
-8 3 16 2.9136 0.2038
-8 3 17 -0.6313 0.2852
-8 3 18 -0.9960 -0.6949
-8 4 1 30.4073 -0.1059
-8 4 2 -13.2424 -0.0147
-8 4 3 -14.3843 0.0561
-8 4 4 26.7592 -0.0133
-8 4 5 -14.8787 -0.1331
-8 4 6 -1.5179 0.0591
-8 4 7 9.6063 -0.1470
-8 4 8 -7.5650 0.0725
-8 4 9 0.2668 0.1471
-8 4 10 4.4975 -0.0615
-8 4 11 -3.7542 0.1025
-8 4 12 -1.0123 0.0189
-8 4 13 5.1906 0.0012
-8 4 14 -3.5170 0.0705
-8 4 15 1.0784 0.0319
-8 4 16 2.5521 -0.0869
-8 4 17 -2.8705 0.1288
-8 4 18 1.0979 0.4682
-8 5 1 1.7293 -0.0463
-8 5 2 -12.5380 0.0766
-8 5 3 11.2536 -0.1111
-8 5 4 -4.8063 -0.0595
-8 5 5 -1.9459 0.0191
-8 5 6 5.3469 0.0411
-8 5 7 -6.0455 0.0110
-8 5 8 3.6748 -0.1277
-8 5 9 0.6147 0.2488
-8 5 10 -3.1400 0.1030
-8 5 11 0.5338 -0.0604
-8 5 12 2.8372 0.0348
-8 5 13 -0.3826 0.1070
-8 5 14 -2.2362 0.0578
-8 5 15 4.1135 0.0498
-8 5 16 -1.0348 -0.2277
-8 5 17 -1.2386 0.2263
-8 5 18 1.6323 0.6805
-8 6 1 -17.8953 0.0150
-8 6 2 12.4133 0.0914
-8 6 3 5.5576 -0.2716
-8 6 4 -22.4513 0.0048
-8 6 5 15.2669 0.0594
-8 6 6 0.5559 0.0376
-8 6 7 -13.8035 -0.0279
-8 6 8 12.1603 0.0103
-8 6 9 0.9512 0.0881
-8 6 10 -11.0884 0.2052
-8 6 11 6.1641 -0.2182
-8 6 12 5.2703 0.0879
-8 6 13 -8.0385 0.1143
-8 6 14 3.7553 -0.1888
-8 6 15 3.6909 0.0899
-8 6 16 -4.5611 -0.0460
-8 6 17 1.1543 -0.0173
-8 6 18 1.3460 0.2672
-8 7 1 -7.7755 -0.0640
-8 7 2 31.4119 0.0045
-8 7 3 -19.7463 -0.0083
-8 7 4 -12.9393 -0.0688
-8 7 5 19.8693 -0.0400
-8 7 6 -6.6455 0.0065
-8 7 7 -11.9186 0.0050
-8 7 8 10.4133 0.1301
-8 7 9 4.8270 0.0226
-8 7 10 -14.3713 -0.0314
-8 7 11 8.4944 0.0125
-8 7 12 3.3759 -0.1643
-8 7 13 -8.9613 0.0152
-8 7 14 6.6868 -0.1687
-8 7 15 0.7983 0.0658
-8 7 16 -3.4962 -0.0870
-8 7 17 1.4071 -0.4196
-8 8 1 3.1815 0.0132
-8 8 2 21.2487 0.0274
-8 8 3 -15.2758 0.0924
-8 8 4 -5.1728 -0.0972
-8 8 5 6.9213 -0.0293
-8 8 6 2.4625 -0.0809
-8 8 7 -12.2154 0.0776
-8 8 8 5.1955 0.0502
-8 8 9 5.0236 0.0590
-8 8 10 -7.4586 0.0172
-8 8 11 3.8268 -0.1559
-8 8 12 0.7813 -0.1951
-8 8 13 -3.1616 -0.0029
-8 8 14 2.6038 -0.1678
-8 8 15 -0.3849 -0.0711
-8 8 16 -0.0004 -0.1478
-8 8 17 0.2690 -0.2660
-8 9 1 0.4018 0.0531
-8 9 2 -0.5200 0.1223
-8 9 3 10.5365 -0.0343
-8 9 4 -9.8803 0.0841
-8 9 5 -2.7872 -0.1450
-8 9 6 7.5974 0.0959
-8 9 7 -4.3585 -0.0743
-8 9 8 -3.3402 0.0183
-8 9 9 2.8671 0.0916
-8 9 10 3.0297 0.0266
-8 9 11 -3.4663 -0.2019
-8 9 12 -1.1741 -0.0844
-8 9 13 3.7356 -0.0462
-8 9 14 -1.9902 -0.2288
-8 9 15 -1.4817 -0.1841
-8 9 16 2.6485 0.1309
-8 9 17 -0.7686 -0.2828
-8 10 1 -14.1182 0.0641
-8 10 2 -7.0151 0.0052
-8 10 3 19.3983 0.1413
-8 10 4 -5.6206 -0.0581
-8 10 5 -8.7406 0.0199
-8 10 6 4.3013 0.0742
-8 10 7 6.5020 -0.1176
-8 10 8 -8.9051 0.0626
-8 10 9 1.1005 -0.0360
-8 10 10 9.1707 -0.0068
-8 10 11 -9.3360 0.0492
-8 10 12 0.5154 -0.2301
-8 10 13 6.1276 -0.0522
-8 10 14 -4.3274 0.0128
-8 10 15 -1.1584 -0.1929
-8 10 16 2.6545 -0.2331
-8 10 17 -1.3467 0.5299
-8 11 1 -7.4139 -0.0314
-8 11 2 -9.7448 -0.0653
-8 11 3 12.3893 0.0320
-8 11 4 6.8265 0.1105
-8 11 5 -16.8080 0.0205
-8 11 6 6.1175 -0.0240
-8 11 7 9.8790 -0.0484
-8 11 8 -13.8067 0.0091
-8 11 9 7.6657 0.0156
-8 11 10 3.8887 -0.0332
-8 11 11 -8.2567 -0.0710
-8 11 12 3.7282 -0.1753
-8 11 13 2.5216 0.0645
-8 11 14 -4.5074 0.0406
-8 11 15 1.4716 -0.1848
-8 11 16 1.1464 -0.0727
-8 12 1 3.9643 -0.2274
-8 12 2 -12.2850 -0.1946
-8 12 3 8.1665 0.0640
-8 12 4 7.1000 -0.0119
-8 12 5 -15.4526 0.0638
-8 12 6 11.4175 -0.0206
-8 12 7 0.1982 -0.0764
-8 12 8 -8.1125 0.0344
-8 12 9 8.8306 0.0403
-8 12 10 -1.0433 -0.0443
-8 12 11 -4.1879 -0.2265
-8 12 12 4.7701 -0.0622
-8 12 13 -1.4491 0.0623
-8 12 14 -2.9134 -0.2273
-8 12 15 2.6141 0.0775
-8 12 16 -0.3801 0.2796
-8 13 1 1.5887 -0.1185
-8 13 2 -14.1300 -0.1416
-8 13 3 11.9406 0.0722
-8 13 4 -3.5915 -0.3727
-8 13 5 -2.9745 0.1268
-8 13 6 5.0602 0.0260
-8 13 7 -2.1733 0.0151
-8 13 8 -0.6668 -0.0786
-8 13 9 1.4501 0.0362
-8 13 10 0.4514 0.0242
-8 13 11 0.0108 -0.1128
-8 13 12 0.2157 -0.2388
-8 13 13 0.1342 -0.0733
-8 13 14 -1.2718 -0.1005
-8 13 15 0.4076 -0.0898
-8 14 1 -7.5671 -0.1775
-8 14 2 2.3509 0.1045
-8 14 3 -2.6281 -0.0278
-8 14 4 -1.3046 -0.2954
-8 14 5 4.6386 -0.2191
-8 14 6 -5.9977 0.2598
-8 14 7 4.1535 -0.1117
-8 14 8 2.2545 -0.0028
-8 14 9 -8.4631 -0.0065
-8 14 10 6.3065 0.2007
-8 14 11 2.3744 -0.1648
-8 14 12 -5.1902 -0.1495
-8 14 13 1.8593 -0.1736
-8 14 14 2.2327 -0.1048
-8 15 1 7.3385 -0.2389
-8 15 2 5.9034 -0.0836
-8 15 3 -16.8751 0.0468
-8 15 4 10.1091 -0.0865
-8 15 5 4.4017 -0.2588
-8 15 6 -12.7814 0.1090
-8 15 7 10.2470 -0.0752
-8 15 8 0.5811 -0.0691
-8 15 9 -9.8378 0.0782
-8 15 10 7.3984 0.1928
-8 15 11 2.3758 0.1289
-8 15 12 -6.1187 -0.2284
-8 15 13 2.6673 -0.0918
-8 16 1 14.5271 -0.1170
-8 16 2 -4.2712 -0.0502
-8 16 3 -10.0565 -0.2636
-8 16 4 15.4486 0.0496
-8 16 5 -3.0545 -0.0972
-8 16 6 -8.2515 0.1608
-8 16 7 8.1428 0.0000
-8 16 8 0.8719 -0.3722
-8 16 9 -6.4340 -0.0791
-8 16 10 3.9150 0.6643
-8 16 11 0.7393 0.0824
-8 16 12 -1.9604 -0.1720
-8 17 1 4.5250 0.1633
-8 17 2 -5.5752 -0.1564
-8 17 3 5.3883 0.0580
-8 17 4 2.8663 -0.2025
-8 17 5 0.2127 -0.3759
-8 17 6 -1.4948 0.6126
-8 17 7 1.1353 0.3507
-8 17 8 2.6233 -0.9956
-8 17 9 -2.7774 0.2652
-8 17 10 -0.1313 0.2996
-8 17 11 1.0886 0.2808
-8 18 1 11.8352 0.1919
-8 18 2 -3.4827 -0.0760
-8 18 3 -1.3521 -0.0133
-8 18 4 3.7809 0.3069
-8 18 5 7.3520 -0.6337
-8 18 6 -3.9038 -0.0271
-8 18 7 -0.1754 1.1069
-8 18 8 0.8072 -0.5651
-8 18 9 1.7296 -0.2085
-8 19 1 4.9994 0.6306
-8 19 2 2.4154 -0.5232
-8 19 3 -17.3384 -0.3150
-8 19 4 19.2828 0.6953
-8 19 5 3.1617 0.1083
-8 19 6 -5.1003 -1.0721
-8 19 7 -1.2520 0.9700
-8 20 1 0.5537 0.8261
-8 20 2 -5.8428 -0.4874
-7 -19 1 -0.3072 -0.4995
-7 -19 2 2.7060 0.5512
-7 -19 3 -1.5170 0.0790
-7 -18 1 -2.6410 0.4130
-7 -18 2 -0.2088 -0.1526
-7 -18 3 3.8585 0.3047
-7 -18 4 -1.9256 0.1716
-7 -18 5 -1.3969 0.1676
-7 -17 1 -4.3307 -0.1789
-7 -17 2 -1.8907 0.2337
-7 -17 3 6.5402 0.1429
-7 -17 4 -3.4643 0.1800
-7 -17 5 1.3255 0.1960
-7 -17 6 -1.0078 0.2703
-7 -17 7 -0.1971 0.0271
-7 -16 1 -2.7641 -0.0882
-7 -16 2 3.6619 0.0562
-7 -16 3 -3.6149 0.1561
-7 -16 4 3.1768 0.1826
-7 -16 5 2.5512 0.1440
-7 -16 6 -6.2780 0.0724
-7 -16 7 4.0180 0.2470
-7 -16 8 -0.6061 0.1064
-7 -15 1 4.2176 0.0088
-7 -15 2 1.9882 -0.0369
-7 -15 3 -6.5236 -0.0788
-7 -15 4 7.2859 0.2815
-7 -15 5 -2.2730 0.0427
-7 -15 6 -2.5161 -0.2302
-7 -15 7 3.6763 0.4318
-7 -15 8 -3.2248 -0.0152
-7 -15 9 1.2035 -0.2714
-7 -14 1 7.6710 -0.0684
-7 -14 2 -8.7063 -0.2462
-7 -14 3 4.7287 0.2115
-7 -14 4 1.3572 -0.2478
-7 -14 5 -5.9374 0.1250
-7 -14 6 5.8136 -0.0349
-7 -14 7 -2.4902 -0.0802
-7 -14 8 -1.4252 -0.0999
-7 -14 9 0.4817 0.0952
-7 -14 10 -0.0303 0.0542
-7 -14 11 -0.4693 -0.1425
-7 -13 1 0.5592 -0.0397
-7 -13 2 -8.4419 -0.0039
-7 -13 3 8.4894 -0.0884
-7 -13 4 -3.8832 -0.0859
-7 -13 5 -0.9087 -0.0558
-7 -13 6 2.1208 -0.0657
-7 -13 7 -2.1210 -0.1063
-7 -13 8 0.9440 -0.1039
-7 -13 9 -3.5069 -0.0828
-7 -13 10 3.4001 -0.0162
-7 -13 11 -2.5373 -0.2751
-7 -13 12 0.5493 0.4714
-7 -12 1 -4.6063 0.1026
-7 -12 2 5.2639 -0.0089
-7 -12 3 -4.2009 0.0508
-7 -12 4 0.5854 -0.0552
-7 -12 5 3.0311 -0.1545
-7 -12 6 -5.3682 -0.0493
-7 -12 7 3.9241 -0.0605
-7 -12 8 -2.7893 -0.0777
-7 -12 9 -0.0319 -0.0920
-7 -12 10 0.8477 -0.1473
-7 -12 11 -3.0819 -0.0500
-7 -12 12 2.9924 0.0066
-7 -11 1 -1.2042 -0.0378
-7 -11 2 10.2153 0.0825
-7 -11 3 -8.7291 0.0663
-7 -11 4 2.3981 0.1118
-7 -11 5 0.3419 -0.1798
-7 -11 6 0.7955 0.0161
-7 -11 7 -1.4030 -0.0461
-7 -11 8 -1.4363 -0.1143
-7 -11 9 4.1807 0.1862
-7 -11 10 -6.4386 -0.1967
-7 -11 11 2.5270 -0.1321
-7 -11 12 1.3578 0.0666
-7 -11 13 -2.2724 0.2523
-7 -10 1 -2.3074 -0.1317
-7 -10 2 1.0113 -0.0058
-7 -10 3 4.5501 0.1271
-7 -10 4 -6.8843 0.0352
-7 -10 5 2.1625 0.0558
-7 -10 6 6.2968 -0.0422
-7 -10 7 -9.2471 -0.0427
-7 -10 8 6.1018 0.0846
-7 -10 9 -0.3409 0.0317
-7 -10 10 -6.3028 -0.1137
-7 -10 11 7.2775 0.1539
-7 -10 12 -3.7533 -0.0410
-7 -10 13 -0.4431 -0.1681
-7 -10 14 0.5825 0.4667
-7 -9 1 -7.7987 0.0059
-7 -9 2 -1.6686 -0.0298
-7 -9 3 7.3743 -0.0440
-7 -9 4 -8.9451 0.0494
-7 -9 5 8.2490 0.0485
-7 -9 6 -2.8357 0.0122
-7 -9 7 -2.9528 0.0007
-7 -9 8 6.9926 0.0055
-7 -9 9 -6.5548 0.0803
-7 -9 10 1.9348 -0.1452
-7 -9 11 2.1795 0.2500
-7 -9 12 -2.7374 -0.0682
-7 -9 13 -0.0294 -0.0656
-7 -9 14 0.2343 0.1093
-7 -9 15 0.3383 0.0913
-7 -8 1 -0.8793 -0.0624
-7 -8 2 5.6688 0.0155
-7 -8 3 -11.7484 -0.1841
-7 -8 4 7.9867 0.1303
-7 -8 5 3.9233 -0.0673
-7 -8 6 -11.0581 -0.1221
-7 -8 7 9.5658 0.1059
-7 -8 8 -2.4420 -0.0107
-7 -8 9 -3.1154 -0.0272
-7 -8 10 4.7270 0.0518
-7 -8 11 -2.7340 -0.1592
-7 -8 12 -0.2594 0.1417
-7 -8 13 0.2978 0.0828
-7 -8 14 1.0903 -0.1823
-7 -8 15 -2.6957 -0.4254
-7 -7 1 10.7566 0.0361
-7 -7 2 -0.3302 -0.1859
-7 -7 3 -13.3009 -0.0324
-7 -7 4 15.8610 0.1392
-7 -7 5 -9.7253 -0.2672
-7 -7 6 0.4954 -0.0756
-7 -7 7 7.9208 0.0459
-7 -7 8 -9.7055 -0.0070
-7 -7 9 4.5969 0.0452
-7 -7 10 1.3414 -0.1400
-7 -7 11 -2.8119 -0.0661
-7 -7 12 -0.3357 0.0619
-7 -7 13 2.4977 -0.1208
-7 -7 14 0.1759 0.0195
-7 -7 15 -4.0913 -0.3034
-7 -7 16 0.3720 -0.3808
-7 -6 1 -0.7353 -0.0360
-7 -6 2 -19.3941 -0.0777
-7 -6 3 19.2399 0.0244
-7 -6 4 -4.7850 -0.0186
-7 -6 5 -13.7495 -0.1573
-7 -6 6 18.2208 0.0103
-7 -6 7 -6.1475 -0.0608
-7 -6 8 -5.8715 -0.0123
-7 -6 9 4.9151 0.0722
-7 -6 10 0.5318 -0.1075
-7 -6 11 -2.7401 -0.0236
-7 -6 12 0.1473 -0.1232
-7 -6 13 3.9681 0.0332
-7 -6 14 -3.9526 -0.2114
-7 -6 15 -0.6365 0.0331
-7 -6 16 -0.0735 -0.9271
-7 -5 1 -21.4618 0.0456
-7 -5 2 -18.7871 0.0045
-7 -5 3 32.3386 0.0678
-7 -5 4 -19.7742 -0.0600
-7 -5 5 -3.2239 0.0040
-7 -5 6 12.4404 0.0101
-7 -5 7 -6.5561 -0.0464
-7 -5 8 -2.2586 0.0254
-7 -5 9 2.6816 0.0162
-7 -5 10 0.0227 0.0358
-7 -5 11 -3.4788 -0.0408
-7 -5 12 4.3179 -0.0634
-7 -5 13 -1.3078 -0.0110
-7 -5 14 -2.9356 -0.1258
-7 -5 15 3.6065 -0.3879
-7 -5 16 -2.3433 0.0817
-7 -5 17 -1.0862 -0.8545
-7 -4 1 -8.3996 0.0029
-7 -4 2 4.2398 0.1277
-7 -4 3 -5.7000 0.0018
-7 -4 4 1.3083 0.0706
-7 -4 5 2.7140 0.0799
-7 -4 6 -6.0457 -0.1204
-7 -4 7 3.3421 0.1516
-7 -4 8 -0.1541 -0.0042
-7 -4 9 0.5004 -0.0048
-7 -4 10 -4.3123 0.0508
-7 -4 11 0.6616 0.0340
-7 -4 12 5.1879 0.0445
-7 -4 13 -7.1628 -0.0875
-7 -4 14 3.6169 -0.2579
-7 -4 15 2.1081 0.0816
-7 -4 16 -5.7227 -0.3259
-7 -4 17 1.7065 -0.5822
-7 -3 1 29.0429 0.1557
-7 -3 2 13.1328 0.0124
-7 -3 3 -37.3540 -0.0013
-7 -3 4 21.1381 0.1299
-7 -3 5 3.0843 -0.0499
-7 -3 6 -13.0686 0.0244
-7 -3 7 4.9662 0.1032
-7 -3 8 4.9318 -0.0043
-7 -3 9 -4.3724 -0.0139
-7 -3 10 -5.9276 0.0652
-7 -3 11 7.9196 -0.0660
-7 -3 12 -2.6918 0.0828
-7 -3 13 -3.9908 0.0094
-7 -3 14 6.3842 -0.1424
-7 -3 15 -4.1319 -0.2015
-7 -3 16 -0.8174 -0.0945
-7 -3 17 0.9793 -0.3920
-7 -3 18 -0.6210 -0.1782
-7 -2 1 31.0728 0.0643
-7 -2 2 2.0203 -0.0121
-7 -2 3 -19.5486 -0.0159
-7 -2 4 5.4664 0.0275
-7 -2 5 8.3734 -0.0798
-7 -2 6 -7.8932 0.0466
-7 -2 7 -2.0438 -0.0064
-7 -2 8 9.9905 0.0686
-7 -2 9 -10.0482 -0.0447
-7 -2 10 0.9717 -0.0848
-7 -2 11 6.1655 -0.0522
-7 -2 12 -9.3047 -0.0058
-7 -2 13 4.8496 0.1705
-7 -2 14 1.0327 -0.2587
-7 -2 15 -4.5512 -0.1316
-7 -2 16 2.9468 -0.1913
-7 -2 17 -0.7003 0.0641
-7 -2 18 -1.9868 -0.7451
-7 -1 1 -6.1783 0.0795
-7 -1 2 4.2691 -0.1143
-7 -1 3 3.4050 0.0125
-7 -1 4 -11.3880 -0.0476
-7 -1 5 11.2621 -0.0740
-7 -1 6 -7.2259 -0.0736
-7 -1 7 1.3644 0.0290
-7 -1 8 5.5412 0.0535
-7 -1 9 -9.1936 -0.2119
-7 -1 10 7.9379 0.0175
-7 -1 11 -3.2691 -0.1033
-7 -1 12 -5.1723 0.0345
-7 -1 13 6.5334 -0.1480
-7 -1 14 -2.3831 -0.0251
-7 -1 15 -2.9252 -0.1429
-7 -1 16 3.1421 0.1594
-7 -1 17 -0.7796 -0.4310
-7 -1 18 -1.8999 -0.3646
-7 0 1 -9.1363 -0.0243
-7 0 2 11.9865 -0.0078
-7 0 3 -4.3377 -0.0519
-7 0 4 1.5405 -0.0994
-7 0 5 -1.5082 -0.0311
-7 0 6 -5.4198 -0.0218
-7 0 7 11.4711 -0.0108
-7 0 8 -7.3836 -0.0847
-7 0 9 1.5063 -0.1342
-7 0 10 4.3978 0.0317
-7 0 11 -7.3570 -0.0030
-7 0 12 3.0079 -0.1262
-7 0 13 0.7663 -0.0923
-7 0 14 -2.7771 -0.0528
-7 0 15 1.0647 -0.0872
-7 0 16 0.4473 0.3008
-7 0 17 -0.7491 -0.1612
-7 0 18 -0.2644 -0.9500
-7 1 1 7.0853 0.0957
-7 1 2 7.9902 -0.0411
-7 1 3 -8.5776 -0.0605
-7 1 4 9.8311 -0.0214
-7 1 5 -13.0966 -0.0636
-7 1 6 10.4030 0.0479
-7 1 7 -0.4364 -0.0135
-7 1 8 -8.1309 -0.0127
-7 1 9 12.7776 -0.1214
-7 1 10 -6.9136 -0.0357
-7 1 11 -2.1756 0.0438
-7 1 12 5.9734 0.0384
-7 1 13 -4.8077 -0.0869
-7 1 14 -2.1385 -0.0893
-7 1 15 5.0912 -0.0110
-7 1 16 -1.9932 0.2698
-7 1 17 -2.3891 -0.2520
-7 1 18 2.8272 0.0176
-7 2 1 -14.7038 -0.0854
-7 2 2 1.0949 0.0013
-7 2 3 18.0991 0.0227
-7 2 4 -20.0598 0.0024
-7 2 5 2.4710 -0.0345
-7 2 6 17.5491 -0.0434
-7 2 7 -20.2904 0.1990
-7 2 8 6.4096 -0.0302
-7 2 9 10.1185 -0.0749
-7 2 10 -11.0320 -0.1182
-7 2 11 2.6341 0.1772
-7 2 12 4.6384 -0.0065
-7 2 13 -6.3541 0.0584
-7 2 14 -0.8073 -0.0653
-7 2 15 5.7935 0.1458
-7 2 16 -3.8780 -0.1953
-7 2 17 -0.7454 -0.1133
-7 2 18 3.0618 0.8260
-7 3 1 -46.0715 -0.0765
-7 3 2 16.8955 -0.0890
-7 3 3 21.3188 0.1085
-7 3 4 -38.2417 -0.0777
-7 3 5 20.8534 0.0837
-7 3 6 5.5657 0.0345
-7 3 7 -17.5127 0.0035
-7 3 8 12.0842 0.0871
-7 3 9 0.5357 -0.0668
-7 3 10 -6.6143 0.0117
-7 3 11 3.9888 -0.0360
-7 3 12 2.1481 0.0809
-7 3 13 -6.6480 0.0721
-7 3 14 2.7683 0.0384
-7 3 15 1.6307 -0.0617
-7 3 16 -3.6701 -0.0644
-7 3 17 2.6443 0.0026
-7 3 18 0.4927 0.0804
-7 4 1 -24.2161 0.0107
-7 4 2 23.4453 -0.0334
-7 4 3 -6.6906 -0.0164
-7 4 4 -13.3786 -0.0270
-7 4 5 13.2619 0.1402
-7 4 6 -5.2101 -0.0557
-7 4 7 -0.8333 -0.0197
-7 4 8 2.1788 0.1310
-7 4 9 -0.4801 -0.1396
-7 4 10 -2.1375 -0.0406
-7 4 11 2.4395 0.0330
-7 4 12 -0.8919 -0.0082
-7 4 13 -3.9211 0.0770
-7 4 14 4.4292 -0.1425
-7 4 15 -2.9356 -0.0200
-7 4 16 -0.7939 0.1813
-7 4 17 3.0458 -0.1763
-7 4 18 -1.5589 -0.7663
-7 5 1 21.2637 0.0184
-7 5 2 -5.7338 0.0530
-7 5 3 -13.0252 0.0366
-7 5 4 19.0723 -0.0195
-7 5 5 -12.6383 -0.0733
-7 5 6 -1.3094 0.0376
-7 5 7 8.7508 0.0148
-7 5 8 -9.2905 0.0515
-7 5 9 1.5804 -0.1972
-7 5 10 4.8234 -0.1316
-7 5 11 -4.2404 0.1389
-7 5 12 -3.5078 -0.0643
-7 5 13 4.4700 -0.1394
-7 5 14 -1.5886 0.0290
-7 5 15 -3.6439 -0.0276
-7 5 16 3.7967 -0.0029
-7 5 17 -0.6046 -0.2374
-7 5 18 -1.3155 -0.3272
-7 6 1 13.9199 0.0733
-7 6 2 -27.1928 -0.0218
-7 6 3 15.0961 0.0873
-7 6 4 14.5002 0.0046
-7 6 5 -22.9680 -0.0610
-7 6 6 7.1539 -0.0487
-7 6 7 10.0530 0.0984
-7 6 8 -14.1618 -0.1892
-7 6 9 -0.2810 0.0406
-7 6 10 13.2436 -0.1752
-7 6 11 -11.1758 -0.0468
-7 6 12 -3.0988 0.1009
-7 6 13 9.7184 -0.2147
-7 6 14 -8.2124 0.1106
-7 6 15 -0.4147 -0.0359
-7 6 16 5.0188 -0.1653
-7 6 17 -2.7497 0.1493
-7 6 18 -1.0090 -0.3204
-7 7 1 -10.4668 -0.0385
-7 7 2 -25.3528 -0.0401
-7 7 3 31.7491 0.0509
-7 7 4 -0.7668 0.0847
-7 7 5 -16.0164 -0.0021
-7 7 6 7.5589 0.0248
-7 7 7 10.1510 -0.1801
-7 7 8 -13.2894 0.0484
-7 7 9 -2.7723 -0.0745
-7 7 10 13.3517 -0.0368
-7 7 11 -10.2943 -0.0695
-7 7 12 -0.8520 0.1355
-7 7 13 6.7272 -0.1056
-7 7 14 -6.9850 0.0473
-7 7 15 1.0771 0.0119
-7 7 16 2.3519 0.1268
-7 7 17 -1.8638 0.1032
-7 7 18 0.1550 -0.0768
-7 8 1 -6.6578 -0.0536
-7 8 2 -9.4917 0.0420
-7 8 3 8.7549 0.0200
-7 8 4 8.6304 0.0101
-7 8 5 -7.2769 0.1585
-7 8 6 -3.0858 -0.0906
-7 8 7 11.8000 -0.0274
-7 8 8 -7.3112 -0.0142
-7 8 9 -2.8086 -0.0670
-7 8 10 3.6485 -0.0027
-7 8 11 -1.1804 0.1405
-7 8 12 -0.0029 -0.0376
-7 8 13 -0.2028 0.1310
-7 8 14 -0.2878 0.0565
-7 8 15 0.1950 0.0719
-7 8 16 -1.1473 0.1754
-7 8 17 0.3908 0.2538
-7 8 18 1.2926 0.1444
-7 9 1 12.4822 0.0763
-7 9 2 -1.2685 -0.0445
-7 9 3 -13.2068 -0.0076
-7 9 4 17.0903 0.0721
-7 9 5 -0.8532 0.0229
-7 9 6 -4.3145 -0.0230
-7 9 7 -0.3685 0.0645
-7 9 8 6.1951 -0.0388
-7 9 9 -4.0267 0.0114
-7 9 10 -5.6220 -0.0182
-7 9 11 8.5794 0.1104
-7 9 12 -1.3766 0.1136
-7 9 13 -5.5217 0.1157
-7 9 14 5.0958 0.1166
-7 9 15 0.3820 0.1180
-7 9 16 -3.6695 0.2381
-7 9 17 1.8999 -0.0315
-7 9 18 0.8404 0.6232
-7 10 1 18.9941 -0.0791
-7 10 2 1.0465 0.0412
-7 10 3 -14.3028 -0.1036
-7 10 4 3.2340 0.0116
-7 10 5 14.9429 0.0050
-7 10 6 -8.0754 0.0451
-7 10 7 -8.9780 0.0335
-7 10 8 14.6279 -0.0317
-7 10 9 -7.5527 0.0910
-7 10 10 -5.5913 -0.0469
-7 10 11 11.8329 0.1373
-7 10 12 -4.9117 0.1521
-7 10 13 -4.2589 0.0197
-7 10 14 6.2139 0.1139
-7 10 15 -1.0180 0.1702
-7 10 16 -2.3622 0.2883
-7 10 17 2.2849 -0.4284
-7 11 1 -1.2611 0.0070
-7 11 2 13.4372 0.0234
-7 11 3 -14.9638 -0.1636
-7 11 4 -5.5017 -0.1602
-7 11 5 21.8627 0.2162
-7 11 6 -14.9011 -0.0657
-7 11 7 -2.8795 0.0523
-7 11 8 11.8682 -0.0640
-7 11 9 -11.6211 0.0389
-7 11 10 1.9197 0.1432
-7 11 11 6.6782 0.0596
-7 11 12 -5.2551 0.1053
-7 11 13 0.3394 -0.0020
-7 11 14 4.1589 0.1875
-7 11 15 -3.3816 -0.0673
-7 11 16 0.5017 0.0527
-7 11 17 1.7756 0.3378
-7 12 1 -1.0828 0.1495
-7 12 2 14.4047 0.0337
-7 12 3 -17.5953 -0.2804
-7 12 4 2.6937 0.0581
-7 12 5 8.7342 0.0351
-7 12 6 -11.1566 0.0207
-7 12 7 5.1599 -0.0738
-7 12 8 0.5328 0.0734
-7 12 9 -5.3338 -0.0366
-7 12 10 1.8111 0.1127
-7 12 11 3.3032 0.0774
-7 12 12 -3.8415 0.1534
-7 12 13 2.4804 0.0450
-7 12 14 2.2825 0.1090
-7 12 15 -3.3377 -0.0991
-7 12 16 1.5791 -0.1503
-7 13 1 9.8601 -0.0091
-7 13 2 2.6186 0.0968
-7 13 3 -9.2219 -0.1294
-7 13 4 6.1351 0.0335
-7 13 5 -4.9903 0.0996
-7 13 6 2.6972 -0.1199
-7 13 7 -1.4420 0.0221
-7 13 8 -1.5931 0.0928
-7 13 9 2.2227 -0.0585
-7 13 10 -2.8760 -0.0250
-7 13 11 0.5022 0.1778
-7 13 12 2.0912 0.1357
-7 13 13 -0.8238 0.1047
-7 13 14 0.5170 0.1495
-7 13 15 1.3106 0.0639
-7 13 16 -0.7239 -0.2959
-7 14 1 -0.3193 0.0668
-7 14 2 -6.8585 0.0522
-7 14 3 14.9724 -0.1536
-7 14 4 -10.4557 0.1438
-7 14 5 -3.2706 0.0987
-7 14 6 10.8629 -0.1444
-7 14 7 -8.0917 0.1494
-7 14 8 -1.1892 -0.0546
-7 14 9 9.2995 0.0353
-7 14 10 -9.1885 -0.0526
-7 14 11 -0.1958 0.0305
-7 14 12 7.6582 0.1055
-7 14 13 -4.8479 0.3223
-7 14 14 -1.2645 0.1589
-7 14 15 4.9020 0.0531
-7 15 1 -21.3377 0.2314
-7 15 2 7.6029 -0.0225
-7 15 3 14.6000 0.0756
-7 15 4 -18.3647 -0.1406
-7 15 5 3.5784 0.2109
-7 15 6 12.2697 -0.0326
-7 15 7 -12.2923 -0.0525
-7 15 8 2.5094 0.2285
-7 15 9 7.8651 0.0140
-7 15 10 -7.9886 -0.2538
-7 15 11 -0.1478 -0.0461
-7 15 12 6.2636 0.1710
-7 15 13 -4.5092 0.3485
-7 15 14 -0.4692 0.1044
-7 16 1 -9.6279 0.0562
-7 16 2 6.9386 0.2719
-7 16 3 1.6454 0.0658
-7 16 4 -9.2327 -0.1526
-7 16 5 6.5008 0.2263
-7 16 6 4.7006 -0.2241
-7 16 7 -6.3522 0.0089
-7 16 8 1.1540 0.4493
-7 16 9 5.7996 0.0025
-7 16 10 -3.5829 -0.3968
-7 16 11 -0.9195 -0.0537
-7 16 12 1.6540 0.2079
-7 16 13 -0.8380 0.0402
-7 17 1 -6.9905 -0.0776
-7 17 2 2.8452 0.3616
-7 17 3 -4.7937 -0.0475
-7 17 4 2.9798 0.0544
-7 17 5 -3.7913 0.1219
-7 17 6 3.8617 -0.1052
-7 17 7 0.4771 -0.3508
-7 17 8 -1.1208 0.6649
-7 17 9 1.7789 -0.1226
-7 17 10 1.1815 0.1331
-7 17 11 -1.9510 -0.3671
-7 17 12 -0.4438 -0.0009
-7 18 1 -5.3550 -0.0638
-7 18 2 0.0711 0.2106
-7 18 3 6.1319 0.4039
-7 18 4 -12.8731 -0.5173
-7 18 5 -1.6439 0.1368
-7 18 6 7.0428 0.5260
-7 18 7 1.1690 -0.7759
-7 18 8 -2.3686 -0.0174
-7 18 9 -1.9138 0.7571
-7 18 10 4.3528 -0.0107
-7 19 1 2.5289 -0.1057
-7 19 2 3.4854 0.5865
-7 19 3 1.4948 0.2588
-7 19 4 -19.4479 -0.2846
-7 19 5 4.5957 -0.5336
-7 19 6 5.4392 0.7222
-7 19 7 0.7233 -0.2126
-7 19 8 -5.0181 -0.8159
-7 19 9 0.8655 0.9484
-7 20 1 -1.9116 0.2343
-7 20 2 9.9723 -0.2019
-7 20 3 -14.8656 0.6276
-7 20 4 -0.1211 -0.0151
-7 20 5 -0.8192 -0.5785
-6 -20 1 -1.4851 0.5720
-6 -20 2 -0.7113 -0.6424
-6 -19 1 0.0466 -0.0384
-6 -19 2 -0.6318 -0.1509
-6 -19 3 0.4363 -0.0859
-6 -19 4 1.0855 -0.0779
-6 -18 1 7.2444 -0.1232
-6 -18 2 -0.6626 -0.0498
-6 -18 3 -5.7840 -0.1318
-6 -18 4 6.7046 -0.0705
-6 -18 5 -0.4089 -0.1392
-6 -18 6 -0.8089 0.0393
-6 -17 1 7.2446 0.2059
-6 -17 2 -2.1419 -0.1614
-6 -17 3 -3.2408 -0.1689
-6 -17 4 3.7875 -0.0387
-6 -17 5 -1.1056 -0.1201
-6 -17 6 3.7726 -0.1033
-6 -17 7 -2.8190 0.1083
-6 -17 8 1.3140 -0.3949
-6 -16 1 -1.5347 -0.2252
-6 -16 2 -2.4288 0.1897
-6 -16 3 5.5109 -0.2052
-6 -16 4 -6.1250 -0.1669
-6 -16 5 3.1005 0.0401
-6 -16 6 3.6804 -0.0464
-6 -16 7 -4.3203 -0.3475
-6 -16 8 2.6252 0.0943
-6 -16 9 -0.3037 -0.0387
-6 -15 1 -9.6230 0.0603
-6 -15 2 5.8571 0.0370
-6 -15 3 -0.0489 -0.1399
-6 -15 4 -4.2168 0.0480
-6 -15 5 5.0036 -0.1747
-6 -15 6 -2.6441 -0.0261
-6 -15 7 1.5195 -0.1330
-6 -15 8 0.8169 0.0052
-6 -15 9 -1.3816 -0.0457
-6 -15 10 1.0107 -0.4808
-6 -14 1 -2.4095 0.1787
-6 -14 2 8.9319 0.0863
-6 -14 3 -9.1041 -0.1583
-6 -14 4 4.1825 0.1716
-6 -14 5 1.7808 -0.2147
-6 -14 6 -3.8798 -0.0412
-6 -14 7 3.7315 0.1062
-6 -14 8 -1.6505 0.0585
-6 -14 9 2.2108 -0.3605
-6 -14 10 -3.1027 0.0380
-6 -14 11 1.4149 0.2577
-6 -13 1 4.7322 0.0851
-6 -13 2 0.5091 0.0060
-6 -13 3 -2.6130 0.1220
-6 -13 4 1.6855 -0.1308
-6 -13 5 -0.2654 0.1117
-6 -13 6 2.5389 0.0041
-6 -13 7 -3.7709 -0.0033
-6 -13 8 3.3393 0.0829
-6 -13 9 0.8420 -0.0682
-6 -13 10 -4.0781 0.0586
-6 -13 11 4.0811 0.2290
-6 -13 12 -2.5014 -0.5351
-6 -12 1 -1.4064 -0.0613
-6 -12 2 -7.2027 0.0633
-6 -12 3 9.7873 -0.0753
-6 -12 4 -5.9719 0.0494
-6 -12 5 2.3518 0.1733
-6 -12 6 1.2700 -0.0276
-6 -12 7 -2.6274 0.0297
-6 -12 8 4.4869 0.0090
-6 -12 9 -4.5725 0.0126
-6 -12 10 3.6140 0.3942
-6 -12 11 -0.2751 -0.2241
-6 -12 12 -2.7976 -0.0662
-6 -12 13 2.1469 0.1276
-6 -11 1 -2.6574 0.1621
-6 -11 2 -4.2367 -0.2001
-6 -11 3 2.5103 0.0504
-6 -11 4 3.1071 -0.0283
-6 -11 5 -1.8877 0.1237
-6 -11 6 -4.5373 0.0494
-6 -11 7 8.7222 -0.0378
-6 -11 8 -4.9471 0.0019
-6 -11 9 -1.2805 0.0795
-6 -11 10 7.0159 0.1654
-6 -11 11 -6.9476 0.0057
-6 -11 12 2.8443 -0.0053
-6 -11 13 0.3590 0.0113
-6 -11 14 -0.9218 -0.0708
-6 -10 1 11.1839 -0.0332
-6 -10 2 -3.2074 0.0447
-6 -10 3 -8.2803 -0.0348
-6 -10 4 13.7029 -0.0352
-6 -10 5 -10.1890 -0.0833
-6 -10 6 0.1094 0.1282
-6 -10 7 8.0247 -0.0180
-6 -10 8 -9.1299 -0.0460
-6 -10 9 5.8679 0.0468
-6 -10 10 0.0874 0.0262
-6 -10 11 -4.4486 -0.0176
-6 -10 12 4.4818 0.1358
-6 -10 13 -0.8260 -0.1023
-6 -10 14 -1.4080 -0.1691
-6 -10 15 -0.0394 0.0696
-6 -9 1 10.5652 -0.1234
-6 -9 2 -6.0348 0.0559
-6 -9 3 2.3805 0.0831
-6 -9 4 0.4453 -0.2073
-6 -9 5 -6.9694 -0.0013
-6 -9 6 10.2180 0.0886
-6 -9 7 -6.9691 -0.1053
-6 -9 8 -0.3989 0.0997
-6 -9 9 5.2333 -0.1775
-6 -9 10 -5.1029 0.0784
-6 -9 11 1.9907 0.0397
-6 -9 12 0.8489 -0.1837
-6 -9 13 0.0710 0.0618
-6 -9 14 -1.7063 0.0870
-6 -9 15 0.7260 -0.3567
-6 -8 1 -11.7994 0.0030
-6 -8 2 0.1757 -0.0087
-6 -8 3 15.5282 -0.0101
-6 -8 4 -20.7060 -0.1283
-6 -8 5 9.0293 0.1904
-6 -8 6 4.8529 -0.0431
-6 -8 7 -12.3690 -0.0906
-6 -8 8 9.3193 0.0247
-6 -8 9 -2.4892 -0.0652
-6 -8 10 -2.5196 0.0397
-6 -8 11 2.6712 0.0414
-6 -8 12 0.1735 -0.2448
-6 -8 13 -1.4590 0.0795
-6 -8 14 -1.0101 -0.0190
-6 -8 15 3.4283 0.0583
-6 -8 16 -3.2417 -0.5885
-6 -7 1 -12.0948 0.0176
-6 -7 2 12.9673 0.0172
-6 -7 3 -4.7423 -0.0147
-6 -7 4 -6.4719 -0.0078
-6 -7 5 12.1313 0.1789
-6 -7 6 -11.9049 -0.0013
-6 -7 7 1.7961 -0.0574
-6 -7 8 7.1435 -0.0250
-6 -7 9 -6.1347 -0.0215
-6 -7 10 -0.6282 0.1464
-6 -7 11 2.7003 -0.1277
-6 -7 12 0.6288 -0.0228
-6 -7 13 -4.7659 -0.0094
-6 -7 14 3.6091 -0.0876
-6 -7 15 1.4541 0.0513
-6 -7 16 -2.0292 0.2649
-6 -7 17 -4.6241 -1.1190
-6 -6 1 25.0272 0.0125
-6 -6 2 11.8751 0.0668
-6 -6 3 -32.5803 0.0712
-6 -6 4 22.9741 0.0364
-6 -6 5 0.9104 0.0413
-6 -6 6 -17.5265 0.0528
-6 -6 7 12.1909 0.0979
-6 -6 8 1.3958 -0.1089
-6 -6 9 -4.8523 0.0110
-6 -6 10 -1.1513 0.0595
-6 -6 11 5.2243 -0.0281
-6 -6 12 -3.9158 0.0251
-6 -6 13 -1.7645 -0.1051
-6 -6 14 5.3007 0.1210
-6 -6 15 -3.3805 0.0083
-6 -6 16 0.0324 0.0517
-6 -6 17 -0.0966 -0.1734
-6 -5 1 31.0526 0.0164
-6 -5 2 -0.5716 0.0496
-6 -5 3 -17.7227 0.0211
-6 -5 4 14.0476 0.0612
-6 -5 5 -1.9517 -0.0509
-6 -5 6 -4.0958 0.1122
-6 -5 7 0.8882 0.0522
-6 -5 8 3.8532 -0.0628
-6 -5 9 -4.5465 -0.0099
-6 -5 10 2.9255 -0.0366
-6 -5 11 1.5327 0.0063
-6 -5 12 -6.9744 -0.0503
-6 -5 13 6.6922 0.0923
-6 -5 14 -1.8192 0.0611
-6 -5 15 -3.6325 0.0264
-6 -5 16 4.8070 -0.1557
-6 -5 17 -1.0685 0.4441
-6 -4 1 -18.5021 0.0529
-6 -4 2 -2.6234 0.0005
-6 -4 3 24.9950 -0.0733
-6 -4 4 -22.4998 0.0119
-6 -4 5 5.6598 0.0251
-6 -4 6 7.6833 -0.0176
-6 -4 7 -8.1568 -0.0103
-6 -4 8 0.5731 -0.0320
-6 -4 9 2.9272 -0.0085
-6 -4 10 4.4673 -0.0590
-6 -4 11 -7.7639 -0.0936
-6 -4 12 0.9753 -0.0069
-6 -4 13 6.1164 0.0269
-6 -4 14 -7.5491 0.1929
-6 -4 15 2.1469 -0.1533
-6 -4 16 3.3901 0.1745
-6 -4 17 -2.6006 0.1009
-6 -4 18 -0.0579 -0.2744
-6 -3 1 -49.7433 -0.1763
-6 -3 2 8.2510 0.0281
-6 -3 3 31.3478 -0.0126
-6 -3 4 -23.6409 -0.0956
-6 -3 5 -2.3820 0.0605
-6 -3 6 12.6251 -0.1141
-6 -3 7 -3.6825 -0.0255
-6 -3 8 -8.2211 -0.0822
-6 -3 9 11.9314 -0.0153
-6 -3 10 -1.0095 0.0527
-6 -3 11 -9.2009 -0.1081
-6 -3 12 9.6865 -0.0852
-6 -3 13 -3.0845 -0.0646
-6 -3 14 -4.1821 0.1908
-6 -3 15 5.2858 0.1968
-6 -3 16 -2.2178 -0.0965
-6 -3 17 0.0531 -0.0198
-6 -3 18 1.1022 0.3059
-6 -2 1 -11.7697 -0.1415
-6 -2 2 -0.8897 0.0226
-6 -2 3 10.5226 -0.0273
-6 -2 4 4.4823 -0.0463
-6 -2 5 -17.2870 0.0066
-6 -2 6 14.4879 -0.0444
-6 -2 7 -0.4679 -0.0809
-6 -2 8 -10.2129 -0.1165
-6 -2 9 13.6032 0.0778
-6 -2 10 -7.3325 0.0604
-6 -2 11 0.3069 -0.0087
-6 -2 12 7.0484 -0.1394
-6 -2 13 -8.1237 0.0170
-6 -2 14 2.1465 0.1748
-6 -2 15 2.9976 0.0611
-6 -2 16 -3.4907 0.1248
-6 -2 17 0.8201 -0.0353
-6 -2 18 2.3960 0.2852
-6 -1 1 18.7501 -0.0425
-6 -1 2 -18.6735 0.0270
-6 -1 3 8.1080 -0.0883
-6 -1 4 6.0978 0.0622
-6 -1 5 -8.6459 0.0038
-6 -1 6 10.1689 -0.0734
-6 -1 7 -9.7350 -0.0093
-6 -1 8 3.9294 0.0406
-6 -1 9 3.5881 0.0002
-6 -1 10 -5.9562 0.0325
-6 -1 11 7.2572 0.1076
-6 -1 12 -1.4419 -0.0383
-6 -1 13 -3.5515 0.2151
-6 -1 14 2.7554 -0.0612
-6 -1 15 1.0418 0.1278
-6 -1 16 -2.9277 -0.1473
-6 -1 17 1.4515 0.5193
-6 -1 18 1.1818 0.0757
-6 -1 19 -0.2738 -0.4642
-6 0 1 -13.4421 0.1161
-6 0 2 -6.3760 -0.1004
-6 0 3 13.4548 0.0691
-6 0 4 -12.5328 0.0944
-6 0 5 15.1774 -0.1151
-6 0 6 -7.7242 -0.0252
-6 0 7 -6.2107 0.1492
-6 0 8 12.5343 0.0096
-6 0 9 -9.7756 0.0503
-6 0 10 3.7132 0.0856
-6 0 11 4.3444 0.0256
-6 0 12 -4.9449 0.1277
-6 0 13 2.7934 0.1737
-6 0 14 1.5025 0.1293
-6 0 15 -3.5203 -0.1269
-6 0 16 1.4735 -0.0709
-6 0 17 1.2588 0.2604
-6 0 18 -1.3350 0.4982
-6 0 19 0.8228 -0.7801
-6 1 1 -9.8474 -0.0539
-6 1 2 2.8930 0.0179
-6 1 3 -5.7675 0.0690
-6 1 4 5.0480 0.0234
-6 1 5 6.2786 -0.0202
-6 1 6 -17.7318 0.0386
-6 1 7 15.4624 -0.0521
-6 1 8 -2.3131 0.1184
-6 1 9 -10.9893 0.1085
-6 1 10 11.6133 0.1237
-6 1 11 -1.8558 -0.0153
-6 1 12 -4.0913 0.0062
-6 1 13 5.7629 0.2293
-6 1 14 0.3039 0.1048
-6 1 15 -6.1857 -0.0896
-6 1 16 4.7268 -0.0494
-6 1 17 1.1258 0.2614
-6 1 18 -4.1522 -0.5795
-6 1 19 2.6729 0.6284
-6 2 1 48.6286 0.0140
-6 2 2 -21.0792 0.0076
-6 2 3 -23.6633 -0.0868
-6 2 4 41.9732 0.1308
-6 2 5 -25.3891 -0.0226
-6 2 6 -6.7448 0.0196
-6 2 7 22.8150 -0.0460
-6 2 8 -16.4404 0.0000
-6 2 9 -1.7592 0.1202
-6 2 10 8.9355 0.1290
-6 2 11 -3.2706 0.0045
-6 2 12 -3.2238 -0.0491
-6 2 13 6.7449 0.0234
-6 2 14 -1.8871 0.0818
-6 2 15 -4.4943 -0.0002
-6 2 16 5.3526 0.1391
-6 2 17 -1.9124 -0.2532
-6 2 18 -2.0851 -0.3836
-6 2 19 2.5704 0.2696
-6 3 1 53.9929 0.0587
-6 3 2 -37.5027 0.0065
-6 3 3 -0.7464 -0.0740
-6 3 4 30.7755 0.0933
-6 3 5 -27.9160 -0.0885
-6 3 6 4.9039 0.0290
-6 3 7 8.0523 0.1043
-6 3 8 -8.9771 -0.2144
-6 3 9 0.9689 0.1269
-6 3 10 4.6206 0.0809
-6 3 11 -3.8645 0.0279
-6 3 12 -0.4898 -0.1047
-6 3 13 6.0850 -0.0470
-6 3 14 -5.5082 0.0540
-6 3 15 1.1569 0.0678
-6 3 16 2.4853 -0.1453
-6 3 17 -3.7207 -0.0495
-6 3 18 1.1926 0.2324
-6 3 19 0.6925 -0.6626
-6 4 1 -5.1455 0.0185
-6 4 2 -6.3168 -0.0890
-6 4 3 17.4343 0.1436
-6 4 4 -10.0703 -0.0128
-6 4 5 1.9633 -0.0744
-6 4 6 1.4892 0.0243
-6 4 7 -4.3843 0.0043
-6 4 8 3.5222 -0.0372
-6 4 9 -2.2488 0.0810
-6 4 10 0.8363 0.0143
-6 4 11 -0.9680 -0.0646
-6 4 12 2.3654 0.0183
-6 4 13 0.1296 -0.0782
-6 4 14 -2.7614 0.1489
-6 4 15 3.6597 -0.1606
-6 4 16 -2.1490 0.0126
-6 4 17 -1.3403 0.0940
-6 4 18 1.6413 0.3704
-6 4 19 -0.8531 -0.2988
-6 5 1 -32.3347 -0.1405
-6 5 2 30.3293 0.0077
-6 5 3 -4.0410 0.1382
-6 5 4 -19.2299 0.0031
-6 5 5 24.5684 0.0228
-6 5 6 -8.1330 -0.0587
-6 5 7 -7.3811 -0.0424
-6 5 8 11.5969 0.1540
-6 5 9 -3.5174 -0.0164
-6 5 10 -7.1362 0.0570
-6 5 11 8.5422 0.0316
-6 5 12 1.9220 -0.1279
-6 5 13 -8.0345 0.1739
-6 5 14 6.4387 -0.0643
-6 5 15 0.4405 0.0095
-6 5 16 -5.1067 0.1689
-6 5 17 2.8349 0.0702
-6 5 18 0.6875 0.1827
-6 5 19 -1.6178 0.5273
-6 6 1 6.7467 0.0945
-6 6 2 23.8978 0.0362
-6 6 3 -30.1674 -0.0165
-6 6 4 3.6788 0.0576
-6 6 5 19.8015 -0.0057
-6 6 6 -11.0965 0.0822
-6 6 7 -6.8457 -0.0259
-6 6 8 15.6863 0.0432
-6 6 9 -2.5917 0.0667
-6 6 10 -13.9636 0.1020
-6 6 11 15.1298 0.0688
-6 6 12 -0.8912 -0.0644
-6 6 13 -8.6716 0.0932
-6 6 14 9.6391 0.0265
-6 6 15 -2.7031 0.0323
-6 6 16 -3.8505 0.1572
-6 6 17 3.4724 0.1044
-6 6 18 0.1967 0.1841
-6 6 19 -1.9263 0.2706
-6 7 1 20.7901 0.1973
-6 7 2 12.3324 -0.0574
-6 7 3 -27.1427 -0.0242
-6 7 4 6.1097 0.0172
-6 7 5 13.8969 -0.0080
-6 7 6 -6.2104 0.0748
-6 7 7 -9.6388 0.0993
-6 7 8 16.8013 -0.0736
-6 7 9 -2.2562 0.1482
-6 7 10 -9.6391 0.0386
-6 7 11 9.2024 0.0664
-6 7 12 -1.0129 0.0573
-6 7 13 -3.3501 -0.0358
-6 7 14 4.5991 0.0657
-6 7 15 -1.2204 0.0647
-6 7 16 -1.2758 -0.1231
-6 7 17 1.7407 0.2103
-6 7 18 -1.2289 -0.0699
-6 7 19 -0.0207 0.1547
-6 8 1 -3.5921 0.0001
-6 8 2 7.8515 -0.0518
-6 8 3 -2.6772 0.0178
-6 8 4 -15.2753 -0.0365
-6 8 5 15.0680 -0.0044
-6 8 6 -1.0419 0.0293
-6 8 7 -6.0494 -0.0058
-6 8 8 5.5124 0.1253
-6 8 9 2.0735 -0.0345
-6 8 10 -0.1733 0.1091
-6 8 11 -3.8232 -0.0365
-6 8 12 2.0043 0.0596
-6 8 13 2.7384 -0.0905
-6 8 14 -3.0657 0.0346
-6 8 15 1.0644 -0.0168
-6 8 16 2.2918 -0.2326
-6 8 17 -1.8066 -0.0247
-6 8 18 -1.0795 -0.1736
-6 8 19 1.6441 -0.4669
-6 9 1 -20.7578 -0.1269
-6 9 2 8.0578 -0.0334
-6 9 3 5.9974 0.0171
-6 9 4 -13.4076 -0.0224
-6 9 5 -1.4568 0.0155
-6 9 6 6.1686 -0.1374
-6 9 7 5.8089 0.0976
-6 9 8 -12.6122 -0.0077
-6 9 9 9.4774 0.0225
-6 9 10 3.6747 0.0520
-6 9 11 -11.9745 -0.1255
-6 9 12 6.3469 0.0375
-6 9 13 4.2289 -0.0537
-6 9 14 -7.3117 -0.1794
-6 9 15 2.1579 -0.0233
-6 9 16 3.8440 -0.3658
-6 9 17 -3.4176 0.1530
-6 9 18 0.7060 -0.9776
-6 10 1 -10.8948 -0.0585
-6 10 2 -6.1616 -0.0907
-6 10 3 13.6671 0.0923
-6 10 4 -1.7846 0.0319
-6 10 5 -22.9729 -0.2258
-6 10 6 19.5055 0.0910
-6 10 7 3.5878 -0.0536
-6 10 8 -14.8355 0.0707
-6 10 9 12.3681 -0.1139
-6 10 10 -1.0550 -0.0219
-6 10 11 -9.4508 -0.0570
-6 10 12 7.3723 -0.0095
-6 10 13 1.0921 -0.0990
-6 10 14 -5.9264 -0.2094
-6 10 15 3.6292 -0.0397
-6 10 16 0.8126 -0.3310
-6 10 17 -2.5245 -0.1559
-6 10 18 2.6374 -0.5247
-6 11 1 0.4363 0.0279
-6 11 2 -18.7991 0.0477
-6 11 3 23.3476 0.0251
-6 11 4 -6.0098 -0.0131
-6 11 5 -17.4888 -0.1881
-6 11 6 18.1484 0.0663
-6 11 7 -4.9081 0.0482
-6 11 8 -3.6463 -0.0499
-6 11 9 8.1166 -0.0693
-6 11 10 -4.4514 -0.1469
-6 11 11 -4.6624 0.0824
-6 11 12 5.6524 -0.2214
-6 11 13 -2.2720 0.0016
-6 11 14 -2.8732 -0.1583
-6 11 15 4.9812 0.0199
-6 11 16 -2.8034 -0.2413
-6 11 17 -0.3703 -0.4868
-6 11 18 1.6932 0.1786
-6 12 1 -13.4913 0.1116
-6 12 2 -3.9241 -0.0959
-6 12 3 17.2786 0.1140
-6 12 4 -11.8512 0.0317
-6 12 5 1.1578 -0.2278
-6 12 6 3.2192 0.0491
-6 12 7 -2.8520 0.0930
-6 12 8 3.1814 -0.1076
-6 12 9 1.0154 0.0220
-6 12 10 -1.5496 -0.1158
-6 12 11 -2.8074 -0.0907
-6 12 12 3.1635 -0.1008
-6 12 13 -2.9695 -0.1264
-6 12 14 -0.3342 -0.0475
-6 12 15 2.2234 -0.0024
-6 12 16 -1.1904 0.0871
-6 12 17 0.7583 -0.4335
-6 13 1 -8.3571 0.0460
-6 13 2 7.6903 -0.1521
-6 13 3 -4.0092 0.2250
-6 13 4 3.2378 0.0243
-6 13 5 3.5049 -0.2020
-6 13 6 -8.4125 -0.0065
-6 13 7 7.3338 0.0138
-6 13 8 0.8090 0.0710
-6 13 9 -4.6217 -0.0738
-6 13 10 4.7644 -0.0396
-6 13 11 -0.9888 -0.0833
-6 13 12 -4.8866 -0.1094
-6 13 13 3.7692 -0.2016
-6 13 14 -0.7351 -0.1700
-6 13 15 -3.1405 0.1394
-6 13 16 3.5115 0.1180
-6 14 1 17.8625 0.0071
-6 14 2 -4.6250 0.1191
-6 14 3 -15.0638 0.0532
-6 14 4 21.6870 0.0123
-6 14 5 -5.2303 -0.0149
-6 14 6 -11.6488 -0.1448
-6 14 7 13.1769 0.0235
-6 14 8 -1.7577 0.0108
-6 14 9 -8.3413 -0.0423
-6 14 10 10.7099 0.0430
-6 14 11 -2.6224 -0.0014
-6 14 12 -7.8317 -0.1228
-6 14 13 7.4429 -0.4676
-6 14 14 -0.9773 0.0925
-6 14 15 -4.6144 -0.2015
-6 14 16 3.1753 0.1137
-6 15 1 21.2869 0.0791
-6 15 2 -14.9515 0.2024
-6 15 3 -4.5893 -0.1638
-6 15 4 16.3828 0.2563
-6 15 5 -9.0936 -0.1553
-6 15 6 -7.5861 0.0527
-6 15 7 12.3703 -0.1003
-6 15 8 -5.2018 -0.1495
-6 15 9 -4.6768 -0.0286
-6 15 10 7.1745 0.2316
-6 15 11 -1.0015 0.0254
-6 15 12 -5.1777 -0.2317
-6 15 13 4.1287 -0.2873
-6 15 14 -0.1265 -0.2095
-6 15 15 -2.4581 0.0293
-6 16 1 4.8957 0.2261
-6 16 2 -4.2087 -0.1353
-6 16 3 0.9418 0.1519
-6 16 4 0.1533 -0.0761
-6 16 5 -2.6467 0.1737
-6 16 6 -2.3460 -0.1195
-6 16 7 2.5158 -0.0343
-6 16 8 -1.2311 -0.2045
-6 16 9 -4.0045 -0.1199
-6 16 10 3.3321 0.1279
-6 16 11 0.8860 0.2595
-6 16 12 -1.5566 -0.2785
-6 16 13 -0.2443 -0.0969
-6 16 14 0.8055 -0.2480
-6 17 1 2.3648 0.0606
-6 17 2 -0.5356 -0.0352
-6 17 3 -0.6102 -0.0767
-6 17 4 -2.3761 0.1972
-6 17 5 3.6202 -0.0004
-6 17 6 -6.5841 -0.2517
-6 17 7 -1.6785 0.1605
-6 17 8 2.1702 -0.1838
-6 17 9 -0.5296 -0.1967
-6 17 10 -3.2645 -0.2671
-6 17 11 3.0392 0.4300
-6 17 12 0.8121 0.0540
-6 17 13 -1.9591 -0.1972
-6 18 1 -11.6098 -0.2485
-6 18 2 3.1287 -0.1031
-6 18 3 -1.2020 -0.0726
-6 18 4 13.1306 0.2184
-6 18 5 -9.9582 0.1155
-6 18 6 -5.1828 -0.4234
-6 18 7 -1.2969 -0.0195
-6 18 8 5.4931 0.3167
-6 18 9 -1.6111 -0.7280
-6 18 10 -5.6051 -0.0882
-6 18 11 4.0879 0.1863
-6 19 1 -3.1228 -0.6887
-6 19 2 -10.3486 0.0928
-6 19 3 23.1050 -0.3148
-6 19 4 0.8354 -0.0043
-6 19 5 -10.3773 0.5541
-6 19 6 0.4665 -0.2345
-6 19 7 -2.0119 -0.5582
-6 19 8 4.5642 0.2529
-6 19 9 -3.3524 -0.1771
-6 19 10 -2.1015 -0.4650
-6 20 1 1.5739 -0.2463
-6 20 2 -3.4416 0.1246
-6 20 3 20.2086 -0.4104
-6 20 4 -10.2245 -0.0525
-6 20 5 2.8050 0.2373
-6 20 6 2.7700 0.5171
-6 20 7 -4.1478 -0.7717
-5 -20 1 2.2776 -0.4065
-5 -20 2 -0.3604 0.1819
-5 -19 1 -3.7815 0.4123
-5 -19 2 1.4136 -0.0252
-5 -19 3 1.9880 -0.0011
-5 -19 4 -4.4842 0.3076
-5 -19 5 1.1835 0.0465
-5 -18 1 -10.5896 0.1816
-5 -18 2 3.7387 0.1396
-5 -18 3 4.5183 0.0738
-5 -18 4 -8.8135 0.1709
-5 -18 5 3.0278 0.1454
-5 -18 6 -0.7624 -0.1372
-5 -18 7 0.2555 0.2940
-5 -17 1 -3.8501 0.0986
-5 -17 2 2.6724 -0.1515
-5 -17 3 -1.1876 0.4050
-5 -17 4 -0.6500 -0.1013
-5 -17 5 -2.2448 0.0096
-5 -17 6 -1.7367 0.2671
-5 -17 7 3.9500 -0.1314
-5 -17 8 -3.1687 0.4593
-5 -16 1 7.9634 0.2572
-5 -16 2 -4.3614 -0.1305
-5 -16 3 -2.7788 0.0373
-5 -16 4 5.3627 0.0349
-5 -16 5 -6.5565 0.0921
-5 -16 6 1.5402 0.0928
-5 -16 7 0.0205 0.1373
-5 -16 8 -0.3863 -0.1356
-5 -16 9 0.8290 0.4054
-5 -16 10 -0.6259 0.0997
-5 -15 1 5.8423 -0.0341
-5 -15 2 -8.8609 0.0654
-5 -15 3 5.5321 -0.0553
-5 -15 4 -1.7515 -0.0077
-5 -15 5 -2.0784 0.2080
-5 -15 6 2.4058 0.0205
-5 -15 7 -3.8427 -0.0645
-5 -15 8 3.0394 0.0443
-5 -15 9 -1.2033 0.2974
-5 -15 10 0.8840 0.2654
-5 -15 11 0.4977 -0.5121
-5 -14 1 -5.3466 -0.1498
-5 -14 2 -2.0867 0.0045
-5 -14 3 5.5727 0.0653
-5 -14 4 -4.7101 0.1135
-5 -14 5 0.8150 0.0077
-5 -14 6 -0.5387 -0.0292
-5 -14 7 1.6732 0.0406
-5 -14 8 -1.6679 -0.1145
-5 -14 9 -0.7343 0.5237
-5 -14 10 5.1671 -0.2278
-5 -14 11 -4.3941 -0.3477
-5 -14 12 2.4521 0.8626
-5 -13 1 -0.0023 -0.1620
-5 -13 2 2.8152 0.0727
-5 -13 3 -4.6493 0.0167
-5 -13 4 4.4323 0.1255
-5 -13 5 -4.2270 -0.0697
-5 -13 6 0.2107 -0.0399
-5 -13 7 5.3538 0.0479
-5 -13 8 -7.3469 0.1117
-5 -13 9 5.5817 -0.0888
-5 -13 10 -0.1990 -0.1471
-5 -13 11 -2.4630 0.1547
-5 -13 12 3.7463 0.3343
-5 -13 13 -1.2108 -0.5285
-5 -12 1 8.7328 0.0464
-5 -12 2 1.8281 0.0817
-5 -12 3 -6.5769 -0.0483
-5 -12 4 3.9158 -0.0392
-5 -12 5 -2.5942 0.0222
-5 -12 6 3.9343 -0.0412
-5 -12 7 -4.4073 0.1260
-5 -12 8 1.9601 -0.0443
-5 -12 9 3.4482 -0.1942
-5 -12 10 -5.5906 -0.1409
-5 -12 11 5.1031 0.3345
-5 -12 12 -0.7006 -0.2101
-5 -12 13 -0.3288 -0.0929
-5 -12 14 0.6809 0.2039
-5 -11 1 -4.2729 0.0189
-5 -11 2 4.8032 0.0668
-5 -11 3 3.6900 -0.1697
-5 -11 4 -12.5047 0.0718
-5 -11 5 10.8968 -0.0269
-5 -11 6 0.3594 -0.0300
-5 -11 7 -10.4789 0.0706
-5 -11 8 11.3518 -0.0751
-5 -11 9 -4.3912 -0.1427
-5 -11 10 -1.9130 0.0682
-5 -11 11 5.9553 -0.2469
-5 -11 12 -4.5878 0.0500
-5 -11 13 1.9328 0.2594
-5 -11 14 0.8465 -0.3802
-5 -11 15 -0.0345 0.1092
-5 -10 1 -18.7821 0.0843
-5 -10 2 12.3872 -0.2406
-5 -10 3 1.0376 0.0697
-5 -10 4 -10.0633 0.0528
-5 -10 5 12.6314 0.0179
-5 -10 6 -8.3743 -0.1377
-5 -10 7 1.1349 0.0525
-5 -10 8 4.8062 -0.0500
-5 -10 9 -5.6535 0.1082
-5 -10 10 4.1379 -0.1889
-5 -10 11 -0.2489 -0.1004
-5 -10 12 -1.4993 0.0868
-5 -10 13 0.3307 -0.0096
-5 -10 14 2.7468 -0.0783
-5 -10 15 -0.8005 0.1496
-5 -9 1 0.9845 -0.1357
-5 -9 2 3.5348 0.0449
-5 -9 3 -10.5953 0.0043
-5 -9 4 14.5535 0.0587
-5 -9 5 -5.9719 -0.0467
-5 -9 6 -7.3270 -0.0141
-5 -9 7 13.6841 -0.0158
-5 -9 8 -8.2102 0.0120
-5 -9 9 0.3521 0.1185
-5 -9 10 3.8222 -0.1471
-5 -9 11 -2.5147 -0.0103
-5 -9 12 -0.0747 0.0843
-5 -9 13 0.6521 -0.0928
-5 -9 14 2.2249 0.0012
-5 -9 15 -2.1359 0.2403
-5 -9 16 2.5397 -0.0920
-5 -8 1 23.4550 -0.0471
-5 -8 2 -14.6127 0.1894
-5 -8 3 -3.9151 -0.0142
-5 -8 4 19.0945 -0.0566
-5 -8 5 -16.9061 -0.0270
-5 -8 6 6.6196 0.0849
-5 -8 7 5.2917 -0.0142
-5 -8 8 -9.1300 0.0532
-5 -8 9 5.2634 -0.0253
-5 -8 10 1.3093 -0.0379
-5 -8 11 -2.1916 0.0934
-5 -8 12 -1.1264 0.0375
-5 -8 13 4.4781 -0.0243
-5 -8 14 -2.2435 0.0928
-5 -8 15 -1.7891 -0.1744
-5 -8 16 4.4070 0.4351
-5 -8 17 1.7377 -0.2159
-5 -7 1 -6.3330 0.1309
-5 -7 2 -9.7316 0.0549
-5 -7 3 21.5179 -0.0842
-5 -7 4 -13.7728 0.0444
-5 -7 5 -0.2277 -0.0294
-5 -7 6 13.2532 -0.0134
-5 -7 7 -11.0716 0.0758
-5 -7 8 -0.3733 0.0290
-5 -7 9 5.3360 -0.0716
-5 -7 10 1.2196 -0.0284
-5 -7 11 -5.5994 0.1476
-5 -7 12 2.7882 0.0194
-5 -7 13 4.2531 -0.0010
-5 -7 14 -6.9610 0.0512
-5 -7 15 3.5706 0.0137
-5 -7 16 1.9496 -0.1753
-5 -7 17 1.0450 0.8191
-5 -6 1 -46.6072 0.1659
-5 -6 2 11.0996 -0.1503
-5 -6 3 26.8219 0.0243
-5 -6 4 -27.9157 0.0440
-5 -6 5 8.6307 -0.0516
-5 -6 6 10.1436 -0.0250
-5 -6 7 -9.8130 -0.0898
-5 -6 8 -1.0538 0.1491
-5 -6 9 7.4289 -0.0294
-5 -6 10 -2.4827 -0.0539
-5 -6 11 -4.7362 0.0690
-5 -6 12 8.5638 0.0282
-5 -6 13 -4.6879 0.0047
-5 -6 14 -1.2905 0.0665
-5 -6 15 4.7508 -0.0863
-5 -6 16 -2.5822 0.2366
-5 -6 17 0.3464 -0.0784
-5 -6 18 2.9217 0.5016
-5 -5 1 -11.0170 -0.1284
-5 -5 2 5.3602 0.0513
-5 -5 3 -0.1576 0.0656
-5 -5 4 5.6734 -0.1085
-5 -5 5 -6.4989 0.0378
-5 -5 6 2.7776 -0.0977
-5 -5 7 4.7661 -0.0803
-5 -5 8 -6.6711 0.1120
-5 -5 9 4.8679 0.0239
-5 -5 10 -5.1926 -0.0183
-5 -5 11 5.1123 0.0463
-5 -5 12 2.3979 0.0171
-5 -5 13 -8.1010 -0.0475
-5 -5 14 7.4332 0.0387
-5 -5 15 -0.4735 0.1221
-5 -5 16 -4.7765 0.0400
-5 -5 17 3.8945 0.0102
-5 -5 18 0.8206 0.2698
-5 -4 1 50.2514 -0.0950
-5 -4 2 -19.8043 0.0306
-5 -4 3 -23.0143 0.0535
-5 -4 4 35.2873 -0.0701
-5 -4 5 -12.4710 -0.0588
-5 -4 6 -6.0983 0.0753
-5 -4 7 8.1667 -0.0933
-5 -4 8 1.9563 0.0607
-5 -4 9 -9.3733 0.0186
-5 -4 10 2.5416 -0.0167
-5 -4 11 9.7218 0.2202
-5 -4 12 -9.4321 -0.0867
-5 -4 13 1.0144 0.0539
-5 -4 14 6.5667 -0.0587
-5 -4 15 -5.0242 0.0889
-5 -4 16 -0.2231 0.1326
-5 -4 17 1.9635 0.0747
-5 -4 18 -0.1469 0.1112
-5 -3 1 40.2028 0.1305
-5 -3 2 -16.8581 -0.0600
-5 -3 3 -17.0370 -0.0648
-5 -3 4 16.6882 0.0459
-5 -3 5 11.4090 -0.0167
-5 -3 6 -20.1524 0.0351
-5 -3 7 6.2570 0.0783
-5 -3 8 10.6664 0.0122
-5 -3 9 -17.0131 -0.0137
-5 -3 10 9.1448 -0.0099
-5 -3 11 3.4798 0.1965
-5 -3 12 -9.5598 0.1228
-5 -3 13 8.3920 -0.0041
-5 -3 14 -0.2611 -0.0518
-5 -3 15 -4.2105 -0.0568
-5 -3 16 3.4798 0.2007
-5 -3 17 -0.5416 0.2527
-5 -3 18 -1.8335 -0.2112
-5 -3 19 1.6190 0.5993
-5 -2 1 -9.7035 0.0803
-5 -2 2 18.8219 -0.0390
-5 -2 3 -16.8138 0.0398
-5 -2 4 -1.7799 -0.0601
-5 -2 5 19.9588 0.0329
-5 -2 6 -20.9029 0.1089
-5 -2 7 9.8063 0.0125
-5 -2 8 3.0057 0.1031
-5 -2 9 -10.1360 0.0081
-5 -2 10 8.1836 -0.0441
-5 -2 11 -5.0700 0.0776
-5 -2 12 -0.0355 0.2271
-5 -2 13 5.9957 -0.0709
-5 -2 14 -3.6470 0.0194
-5 -2 15 -1.4247 0.0668
-5 -2 16 4.0694 -0.0554
-5 -2 17 -1.7197 0.0442
-5 -2 18 -2.1115 0.3026
-5 -2 19 2.1537 -0.1411
-5 -1 1 4.5845 -0.1109
-5 -1 2 15.1365 0.0823
-5 -1 3 -19.7756 0.0534
-5 -1 4 10.5844 -0.0797
-5 -1 5 -6.3039 0.1158
-5 -1 6 1.5353 0.0486
-5 -1 7 8.8905 -0.0471
-5 -1 8 -12.9964 0.0934
-5 -1 9 6.4745 0.0758
-5 -1 10 -0.8483 -0.0502
-5 -1 11 -5.1899 -0.0087
-5 -1 12 5.1770 0.0545
-5 -1 13 -0.1926 -0.0914
-5 -1 14 -1.6442 0.1385
-5 -1 15 1.1121 0.0822
-5 -1 16 1.5100 -0.0603
-5 -1 17 -2.0150 -0.2237
-5 -1 18 0.5411 0.0364
-5 -1 19 -0.0138 0.4413
-5 0 1 34.7424 -0.2194
-5 0 2 -15.0483 0.0950
-5 0 3 -0.9772 -0.0345
-5 0 4 7.8169 0.0095
-5 0 5 -17.1809 0.1665
-5 0 6 20.1311 -0.0382
-5 0 7 -10.0251 -0.0495
-5 0 8 -5.4586 0.0326
-5 0 9 11.7045 -0.0163
-5 0 10 -9.8102 -0.0056
-5 0 11 0.2660 -0.0349
-5 0 12 3.9518 -0.0672
-5 0 13 -3.5519 -0.1321
-5 0 14 -0.0225 0.0230
-5 0 15 4.9854 0.1842
-5 0 16 -4.1361 -0.1008
-5 0 17 -0.0907 -0.1513
-5 0 18 3.0079 -0.1016
-5 0 19 -2.5897 0.1343
-5 1 1 -21.3157 0.1566
-5 1 2 12.7267 -0.0668
-5 1 3 17.5676 -0.0223
-5 1 4 -32.3525 -0.0078
-5 1 5 18.8554 0.1153
-5 1 6 7.4132 -0.0217
-5 1 7 -22.9459 0.0432
-5 1 8 15.8148 -0.1005
-5 1 9 1.4690 -0.0406
-5 1 10 -10.6703 -0.1120
-5 1 11 3.1838 -0.0480
-5 1 12 3.5198 0.0635
-5 1 13 -5.5789 -0.2199
-5 1 14 1.4069 -0.0218
-5 1 15 5.6123 -0.0064
-5 1 16 -6.3100 0.0379
-5 1 17 1.6239 -0.0226
-5 1 18 3.3166 0.2972
-5 1 19 -4.0923 -0.6687
-5 1 20 1.5861 -0.0074
-5 2 1 -74.6961 0.2041
-5 2 2 57.0391 0.0429
-5 2 3 4.5474 0.0106
-5 2 4 -45.2202 -0.0701
-5 2 5 41.4615 0.0413
-5 2 6 -9.4206 0.0014
-5 2 7 -15.0427 0.0063
-5 2 8 16.8674 0.1016
-5 2 9 -3.6032 -0.2262
-5 2 10 -7.1259 -0.1091
-5 2 11 3.9355 -0.0444
-5 2 12 2.4024 0.0662
-5 2 13 -6.8721 -0.0451
-5 2 14 4.9832 -0.1116
-5 2 15 1.3141 -0.0434
-5 2 16 -4.4357 0.0175
-5 2 17 3.8501 0.2876
-5 2 18 -0.4901 -0.0482
-5 2 19 -1.6329 0.1636
-5 2 20 1.4574 -0.6867
-5 3 1 -29.0940 -0.0429
-5 3 2 29.2653 0.1838
-5 3 3 -15.9916 -0.0370
-5 3 4 -4.6327 0.0101
-5 3 5 14.4183 -0.0041
-5 3 6 -4.6995 -0.0026
-5 3 7 -1.2630 0.0120
-5 3 8 2.2601 0.0238
-5 3 9 1.1555 -0.0538
-5 3 10 -4.8734 -0.0849
-5 3 11 4.8337 -0.0525
-5 3 12 -2.1696 0.0264
-5 3 13 -3.1758 0.0619
-5 3 14 6.3710 -0.0893
-5 3 15 -3.9861 0.0854
-5 3 16 0.4996 0.0353
-5 3 17 2.6370 0.1181
-5 3 18 -2.1826 -0.0605
-5 3 19 0.5671 0.3812
-5 3 20 0.4954 0.1967
-5 4 1 31.8130 -0.0145
-5 4 2 -28.3996 0.0449
-5 4 3 -3.2313 -0.1204
-5 4 4 23.0929 0.0607
-5 4 5 -19.9707 0.1177
-5 4 6 9.9227 -0.0155
-5 4 7 3.5352 -0.0658
-5 4 8 -6.4120 -0.0409
-5 4 9 3.9831 0.0643
-5 4 10 1.1090 0.0049
-5 4 11 -1.9578 -0.0665
-5 4 12 -2.2234 0.0626
-5 4 13 4.6228 0.0311
-5 4 14 -1.7590 -0.0539
-5 4 15 -1.4948 0.1954
-5 4 16 3.9607 -0.0702
-5 4 17 -1.3721 0.1127
-5 4 18 -0.9065 -0.1401
-5 4 19 1.3941 -0.0057
-5 4 20 0.0321 1.0918
-5 5 1 20.8534 0.1455
-5 5 2 -36.3072 -0.0970
-5 5 3 23.8884 -0.1098
-5 5 4 3.5227 0.0480
-5 5 5 -21.4939 0.0968
-5 5 6 14.0811 -0.0612
-5 5 7 5.5918 0.0443
-5 5 8 -12.4727 -0.0670
-5 5 9 6.0274 -0.0272
-5 5 10 8.9997 0.0410
-5 5 11 -13.7342 -0.0275
-5 5 12 3.0385 0.0871
-5 5 13 8.5795 -0.0169
-5 5 14 -9.6975 0.0013
-5 5 15 3.7179 0.0153
-5 5 16 4.2436 -0.0103
-5 5 17 -4.2960 -0.1202
-5 5 18 0.1095 0.0304
-5 5 19 2.6390 -0.2831
-5 5 20 -0.5560 0.0499
-5 6 1 -28.7130 -0.0352
-5 6 2 -6.0970 0.0683
-5 6 3 29.0866 -0.0339
-5 6 4 -15.1977 -0.0785
-5 6 5 -12.2581 0.0036
-5 6 6 11.9059 -0.0474
-5 6 7 6.9050 0.0779
-5 6 8 -18.0718 -0.0013
-5 6 9 9.1163 -0.1463
-5 6 10 11.1208 0.0056
-5 6 11 -16.3643 0.0129
-5 6 12 5.3897 -0.0484
-5 6 13 5.6547 0.1112
-5 6 14 -7.9268 -0.1032
-5 6 15 3.7970 -0.0715
-5 6 16 2.7346 -0.0641
-5 6 17 -3.8234 -0.2431
-5 6 18 1.4625 0.0790
-5 6 19 1.7523 -0.4578
-5 6 20 -0.9573 -1.0062
-5 7 1 -16.1549 -0.1344
-5 7 2 -7.5827 0.1105
-5 7 3 19.8405 -0.0336
-5 7 4 -2.7184 -0.0453
-5 7 5 -19.9035 -0.1112
-5 7 6 12.1090 0.0752
-5 7 7 5.6790 -0.0316
-5 7 8 -16.0638 -0.0700
-5 7 9 7.5613 0.0121
-5 7 10 4.5806 -0.1507
-5 7 11 -4.7206 0.0074
-5 7 12 0.3868 -0.0030
-5 7 13 0.8723 -0.0610
-5 7 14 -0.9672 -0.0034
-5 7 15 0.1853 -0.1514
-5 7 16 0.3542 0.0249
-5 7 17 -0.5289 -0.2951
-5 7 18 1.9056 -0.0486
-5 7 19 -1.2362 -0.2967
-5 8 1 12.8888 -0.0923
-5 8 2 -14.0540 0.0687
-5 8 3 6.7950 -0.1126
-5 8 4 11.5079 -0.0128
-5 8 5 -18.0822 -0.0236
-5 8 6 4.6594 0.1096
-5 8 7 -1.8753 -0.1346
-5 8 8 2.8637 -0.0665
-5 8 9 -5.7464 -0.0197
-5 8 10 0.7392 -0.0670
-5 8 11 8.3530 0.0103
-5 8 12 -6.6069 -0.1070
-5 8 13 -2.1781 -0.0094
-5 8 14 5.9491 0.0116
-5 8 15 -3.3172 -0.0612
-5 8 16 -2.6933 0.0722
-5 8 17 4.2740 -0.2126
-5 8 18 -0.8294 0.1810
-5 8 19 -1.4414 -0.0405
-5 9 1 15.6845 0.1707
-5 9 2 -6.6991 -0.0947
-5 9 3 -2.9986 -0.1046
-5 9 4 5.3424 -0.0161
-5 9 5 9.9086 0.1411
-5 9 6 -18.9026 -0.0291
-5 9 7 -1.5501 -0.0781
-5 9 8 15.5881 -0.0415
-5 9 9 -14.7521 -0.0112
-5 9 10 2.2225 -0.0079
-5 9 11 10.5026 -0.0296
-5 9 12 -9.3055 -0.1220
-5 9 13 -1.0979 0.0963
-5 9 14 7.3323 0.1121
-5 9 15 -4.8985 -0.0678
-5 9 16 -2.2684 0.2469
-5 9 17 4.2574 -0.0681
-5 9 18 -2.7731 0.5966
-5 9 19 0.8200 0.1488
-5 10 1 7.7717 0.0429
-5 10 2 14.2281 -0.0531
-5 10 3 -24.2996 0.0794
-5 10 4 11.2263 -0.0341
-5 10 5 19.9901 0.0921
-5 10 6 -29.0447 -0.0921
-5 10 7 5.8128 0.0209
-5 10 8 8.4402 -0.0164
-5 10 9 -10.3969 0.0818
-5 10 10 4.5198 -0.0533
-5 10 11 5.9989 -0.0552
-5 10 12 -7.6577 0.0481
-5 10 13 1.5453 0.0406
-5 10 14 4.2761 0.1480
-5 10 15 -5.6278 0.0643
-5 10 16 2.0636 0.3430
-5 10 17 0.9481 0.2636
-5 10 18 -2.8871 0.3274
-5 10 19 1.9345 1.0922
-5 11 1 15.2866 -0.2217
-5 11 2 9.9035 0.1726
-5 11 3 -24.8462 0.2015
-5 11 4 18.4891 -0.1158
-5 11 5 4.7517 0.0860
-5 11 6 -13.0526 -0.0163
-5 11 7 4.8282 -0.0753
-5 11 8 -1.5768 0.0895
-5 11 9 -2.7488 0.0277
-5 11 10 4.8266 0.0582
-5 11 11 2.7073 -0.0681
-5 11 12 -6.0518 0.1523
-5 11 13 4.3674 0.0013
-5 11 14 -0.0160 0.1156
-5 11 15 -4.2211 0.1221
-5 11 16 3.8323 0.3074
-5 11 17 -1.4639 0.4767
-5 11 18 -0.3591 0.3901
-5 12 1 19.5191 -0.1230
-5 12 2 -9.1222 0.2427
-5 12 3 -3.9268 -0.0416
-5 12 4 9.0419 0.0034
-5 12 5 -4.0827 0.2711
-5 12 6 3.5540 -0.0843
-5 12 7 -4.5127 -0.0958
-5 12 8 -1.6986 -0.0273
-5 12 9 2.2563 0.1502
-5 12 10 0.8010 0.0355
-5 12 11 0.9195 0.0233
-5 12 12 -0.3946 0.0904
-5 12 13 0.9451 0.1506
-5 12 14 -0.9605 0.0287
-5 12 15 0.2525 -0.0119
-5 12 16 -1.4906 0.2319
-5 12 17 0.4168 0.4410
-5 12 18 1.5838 0.4171
-5 13 1 -5.9600 0.0359
-5 13 2 -2.1254 0.0346
-5 13 3 11.2163 -0.0757
-5 13 4 -14.6607 0.1326
-5 13 5 6.7787 0.1295
-5 13 6 8.1152 0.1716
-5 13 7 -13.7738 -0.2279
-5 13 8 3.5927 -0.0390
-5 13 9 5.8080 0.1065
-5 13 10 -8.0412 0.0578
-5 13 11 3.3462 0.0154
-5 13 12 6.3697 0.1511
-5 13 13 -7.7703 0.1584
-5 13 14 2.6348 0.0577
-5 13 15 2.9325 0.0257
-5 13 16 -5.0738 -0.0969
-5 13 17 1.4535 0.1453
-5 14 1 -26.5206 -0.0275
-5 14 2 18.1253 -0.1758
-5 14 3 4.3796 0.2221
-5 14 4 -20.9852 -0.0636
-5 14 5 12.8891 0.0579
-5 14 6 7.7576 0.1105
-5 14 7 -15.6878 0.0898
-5 14 8 5.9668 -0.1560
-5 14 9 5.0883 0.0256
-5 14 10 -10.2658 0.0256
-5 14 11 5.0073 -0.0183
-5 14 12 5.8570 0.1351
-5 14 13 -7.7961 0.4084
-5 14 14 1.7720 -0.1473
-5 14 15 3.7523 0.2429
-5 14 16 -3.4046 -0.2978
-5 15 1 -12.4056 -0.2032
-5 15 2 12.7228 -0.1343
-5 15 3 -1.7908 0.2032
-5 15 4 -8.6319 -0.0222
-5 15 5 8.1741 -0.1673
-5 15 6 2.2964 0.1287
-5 15 7 -7.5362 0.1692
-5 15 8 3.7618 -0.0664
-5 15 9 2.6220 0.0835
-5 15 10 -6.0540 -0.1936
-5 15 11 1.4404 -0.1026
-5 15 12 4.0744 0.3613
-5 15 13 -3.4553 0.1696
-5 15 14 0.0600 0.2361
-5 15 15 2.1589 -0.1818
-5 15 16 -0.7905 0.3941
-5 16 1 0.3692 -0.2834
-5 16 2 1.7191 0.0073
-5 16 3 0.3105 -0.0990
-5 16 4 4.4494 0.1067
-5 16 5 -3.6348 -0.2431
-5 16 6 3.3918 0.2350
-5 16 7 0.2738 -0.0033
-5 16 8 -1.2072 0.0162
-5 16 9 2.2752 0.1039
-5 16 10 -1.9251 0.0127
-5 16 11 -1.3168 -0.3127
-5 16 12 1.0840 0.2058
-5 16 13 1.4946 0.2647
-5 16 14 -1.7700 0.0172
-5 16 15 0.7047 0.6647
-5 17 1 10.2998 -0.0183
-5 17 2 -5.4604 -0.2537
-5 17 3 5.7761 -0.1105
-5 17 4 -1.6894 -0.0719
-5 17 5 2.9793 0.1198
-5 17 6 4.0201 -0.0038
-5 17 7 1.1551 0.2164
-5 17 8 -4.6599 -0.2208
-5 17 9 1.9496 0.1713
-5 17 10 4.5847 0.3017
-5 17 11 -6.2060 -0.3408
-5 17 12 0.8030 -0.0853
-5 17 13 2.5899 0.0816
-5 17 14 -1.5729 0.4755
-5 18 1 19.3632 0.3139
-5 18 2 -2.2326 -0.3628
-5 18 3 -14.1320 -0.1296
-5 18 4 5.0677 0.1158
-5 18 5 14.7064 -0.2103
-5 18 6 -4.1850 0.1736
-5 18 7 2.9397 0.4226
-5 18 8 -6.6096 -0.1372
-5 18 9 5.2618 -0.0119
-5 18 10 3.6122 0.2588
-5 18 11 -6.1074 0.0191
-5 18 12 0.3983 -0.2532
-5 19 1 1.4544 0.5661
-5 19 2 7.0154 -0.4045
-5 19 3 -33.0876 0.4010
-5 19 4 24.9377 -0.2577
-5 19 5 2.1597 -0.0928
-5 19 6 -4.3802 -0.0293
-5 19 7 6.4638 0.6808
-5 19 8 -3.8074 0.2950
-5 19 9 1.4004 -0.4618
-5 19 10 2.4976 0.4220
-5 19 11 -3.2962 -0.0040
-5 20 1 -0.3522 -0.4398
-5 20 2 -10.9460 0.7692
-5 20 3 -3.0584 -0.4829
-5 20 4 7.0353 0.3365
-5 20 5 -5.4262 0.0084
-5 20 6 1.9652 -0.1591
-5 20 7 5.7199 0.3354
-5 20 8 -0.0379 0.6051
-5 21 1 -2.9241 -0.7425
-5 21 2 -5.2973 1.2126
-5 21 3 5.3909 -0.9819
-5 21 4 -8.0943 0.3794
-4 -20 1 -0.0944 -0.1141
-4 -20 2 -0.2958 0.4821
-4 -20 3 -0.4500 -0.2421
-4 -19 1 6.8030 -0.7871
-4 -19 2 -3.9456 0.2255
-4 -19 3 -2.8410 0.2079
-4 -19 4 6.6929 -0.8212
-4 -19 5 -4.6377 0.3173
-4 -18 1 8.3697 -0.1348
-4 -18 2 -5.3737 -0.0790
-4 -18 3 -0.9655 -0.3735
-4 -18 4 5.4179 0.0450
-4 -18 5 -2.4375 -0.2353
-4 -18 6 -0.1340 -0.0692
-4 -18 7 -1.9698 -0.3446
-4 -17 1 -3.8402 -0.0884
-4 -17 2 1.9606 0.0198
-4 -17 3 1.9074 -0.1401
-4 -17 4 -2.9139 -0.0898
-4 -17 5 5.4126 -0.2082
-4 -17 6 -3.0780 -0.2629
-4 -17 7 -1.2753 0.0879
-4 -17 8 1.5430 -0.5000
-4 -17 9 -1.5279 -0.0888
-4 -16 1 -7.5449 -0.2589
-4 -16 2 8.7849 0.1158
-4 -16 3 -2.6970 0.2754
-4 -16 4 -1.2361 -0.3660
-4 -16 5 4.0398 -0.1554
-4 -16 6 -2.4616 -0.0226
-4 -16 7 2.4308 -0.1550
-4 -16 8 -3.8735 0.0526
-4 -16 9 1.7982 -0.5578
-4 -16 10 -0.0771 0.0924
-4 -15 1 3.5331 -0.0762
-4 -15 2 3.6148 0.0746
-4 -15 3 -5.0512 0.0006
-4 -15 4 4.2323 -0.0751
-4 -15 5 -1.7917 -0.0438
-4 -15 6 1.6058 -0.0615
-4 -15 7 -0.5365 0.0338
-4 -15 8 -1.1494 -0.1261
-4 -15 9 1.7481 -0.4177
-4 -15 10 -3.2587 0.0443
-4 -15 11 2.6936 0.7349
-4 -14 1 3.9432 0.1653
-4 -14 2 -1.4931 -0.1899
-4 -14 3 0.6700 -0.0921
-4 -14 4 -0.5469 -0.0086
-4 -14 5 2.0748 0.0165
-4 -14 6 -0.5361 0.1828
-4 -14 7 -4.7194 -0.2387
-4 -14 8 7.4593 -0.0488
-4 -14 9 -5.4703 -0.2091
-4 -14 10 -1.2916 0.3111
-4 -14 11 4.9262 -0.0117
-4 -14 12 -4.3507 -0.6099
-4 -13 1 -9.4264 0.0598
-4 -13 2 2.0935 -0.2273
-4 -13 3 4.6423 0.0167
-4 -13 4 -6.6961 -0.0612
-4 -13 5 7.0014 -0.0588
-4 -13 6 -6.1290 0.1468
-4 -13 7 0.8168 -0.1369
-4 -13 8 3.3905 -0.1031
-4 -13 9 -6.2510 0.3078
-4 -13 10 4.6448 -0.1657
-4 -13 11 -1.6628 -0.2250
-4 -13 12 -0.9668 0.2180
-4 -13 13 0.5454 0.1282
-4 -12 1 -7.4090 -0.2571
-4 -12 2 -0.6040 0.0363
-4 -12 3 0.1900 0.0720
-4 -12 4 4.7534 -0.1316
-4 -12 5 -6.1271 -0.0927
-4 -12 6 -1.5764 0.0029
-4 -12 7 8.6224 -0.0514
-4 -12 8 -10.5379 0.2227
-4 -12 9 3.4776 -0.0440
-4 -12 10 2.5637 -0.0241
-4 -12 11 -5.4150 0.0465
-4 -12 12 3.5845 0.0303
-4 -12 13 -1.7185 -0.2874
-4 -12 14 0.5128 0.4456
-4 -11 1 14.5168 -0.1159
-4 -11 2 -15.6560 0.1331
-4 -11 3 0.9472 -0.0464
-4 -11 4 13.6171 -0.0707
-4 -11 5 -17.8448 -0.0133
-4 -11 6 8.2453 -0.0820
-4 -11 7 3.8348 0.1103
-4 -11 8 -10.5630 -0.0017
-4 -11 9 6.4055 0.0189
-4 -11 10 -1.6966 0.1195
-4 -11 11 -1.9997 0.1663
-4 -11 12 2.6056 -0.2924
-4 -11 13 -0.8269 -0.0148
-4 -11 14 -2.0289 0.5012
-4 -11 15 1.1140 -0.5123
-4 -10 1 13.1443 0.1207
-4 -10 2 -14.7958 0.0168
-4 -10 3 8.9848 -0.1085
-4 -10 4 -3.8547 0.0894
-4 -10 5 -2.9660 -0.0475
-4 -10 6 8.3805 0.0912
-4 -10 7 -10.3228 -0.0211
-4 -10 8 4.2599 -0.0273
-4 -10 9 0.6152 -0.0348
-4 -10 10 -3.3686 0.2583
-4 -10 11 1.7942 -0.0571
-4 -10 12 -0.1216 0.0498
-4 -10 13 0.3522 0.0149
-4 -10 14 -3.7880 -0.1363
-4 -10 15 2.9326 0.1556
-4 -10 16 -0.5786 0.2705
-4 -9 1 -18.2534 0.3154
-4 -9 2 12.2658 -0.2439
-4 -9 3 4.4040 0.1007
-4 -9 4 -20.2878 0.1084
-4 -9 5 18.9942 -0.0623
-4 -9 6 -4.4928 0.0249
-4 -9 7 -10.0408 0.1304
-4 -9 8 11.1834 -0.1770
-4 -9 9 -4.3469 0.0956
-4 -9 10 -2.2009 0.0179
-4 -9 11 1.9388 0.0572
-4 -9 12 1.2680 0.0855
-4 -9 13 -3.3730 -0.1665
-4 -9 14 0.6491 0.1288
-4 -9 15 1.7762 0.0509
-4 -9 16 -3.3093 -0.0346
-4 -8 1 -16.6721 0.0168
-4 -8 2 20.4236 -0.0773
-4 -8 3 -13.6079 0.1989
-4 -8 4 -1.6522 -0.0147
-4 -8 5 9.3411 -0.0558
-4 -8 6 -10.1763 0.0306
-4 -8 7 4.4183 -0.0061
-4 -8 8 2.2686 0.0442
-4 -8 9 -4.0837 0.0185
-4 -8 10 -1.6800 -0.0287
-4 -8 11 4.5982 -0.0586
-4 -8 12 -1.2106 -0.0180
-4 -8 13 -5.2133 0.1558
-4 -8 14 6.5568 -0.1310
-4 -8 15 -3.0296 0.2419
-4 -8 16 -3.2218 -0.1839
-4 -8 17 1.6895 0.2170
-4 -7 1 35.0643 -0.2313
-4 -7 2 -13.7612 0.1938
-4 -7 3 -21.1087 0.0270
-4 -7 4 27.9123 -0.0924
-4 -7 5 -13.4468 0.0639
-4 -7 6 -5.7706 -0.0521
-4 -7 7 12.1325 -0.0011
-4 -7 8 -3.1049 0.0275
-4 -7 9 -5.9798 0.0385
-4 -7 10 1.9968 -0.0501
-4 -7 11 6.4538 -0.0921
-4 -7 12 -8.5489 0.0338
-4 -7 13 1.9710 0.0473
-4 -7 14 4.9476 -0.0463
-4 -7 15 -6.5206 0.1368
-4 -7 16 1.3516 0.1368
-4 -7 17 0.6860 -0.4723
-4 -7 18 -0.8317 0.8654
-4 -6 1 41.5084 -0.1972
-4 -6 2 -25.3619 0.0497
-4 -6 3 -10.4447 -0.1159
-4 -6 4 17.4076 0.0200
-4 -6 5 -3.9129 0.0533
-4 -6 6 -8.3470 -0.0019
-4 -6 7 5.6716 0.0211
-4 -6 8 4.5844 -0.1121
-4 -6 9 -10.6747 0.0005
-4 -6 10 8.0481 0.1003
-4 -6 11 -1.4091 -0.0590
-4 -6 12 -6.7786 -0.0234
-4 -6 13 9.1154 0.0207
-4 -6 14 -5.3892 -0.0450
-4 -6 15 -1.0837 0.2329
-4 -6 16 3.8051 -0.2449
-4 -6 17 -2.8212 0.2308
-4 -6 18 -1.1312 -0.0230
-4 -5 1 -23.3689 0.1048
-4 -5 2 15.9633 -0.3219
-4 -5 3 2.0549 -0.0282
-4 -5 4 -21.4843 0.0945
-4 -5 5 19.5445 -0.0246
-4 -5 6 -6.8680 0.0733
-4 -5 7 -4.2649 -0.0132
-4 -5 8 5.9306 -0.0842
-4 -5 9 -1.0228 0.0136
-4 -5 10 1.2695 0.0473
-4 -5 11 -8.0696 -0.0644
-4 -5 12 6.2711 0.0865
-4 -5 13 2.2185 -0.0076
-4 -5 14 -8.0009 0.0105
-4 -5 15 4.5970 -0.0640
-4 -5 16 2.5421 0.0968
-4 -5 17 -4.6343 -0.0808
-4 -5 18 0.7007 0.1956
-4 -4 1 -52.5910 0.0610
-4 -4 2 37.5806 -0.0871
-4 -4 3 6.8415 -0.0323
-4 -4 4 -31.8945 0.0212
-4 -4 5 9.6974 0.0127
-4 -4 6 12.7723 -0.0416
-4 -4 7 -10.2978 0.0545
-4 -4 8 -5.7432 0.0551
-4 -4 9 16.1115 -0.0500
-4 -4 10 -11.7623 -0.0058
-4 -4 11 -4.1107 -0.1396
-4 -4 12 11.7188 0.1686
-4 -4 13 -7.9551 -0.0452
-4 -4 14 -1.5322 0.0117
-4 -4 15 5.0912 0.0598
-4 -4 16 -1.9546 -0.2477
-4 -4 17 -0.8317 0.0850
-4 -4 18 0.8993 -0.0327
-4 -4 19 -0.3600 -0.1526
-4 -3 1 -12.4018 -0.0531
-4 -3 2 -0.0510 0.0580
-4 -3 3 17.7742 0.0968
-4 -3 4 -14.2276 -0.0237
-4 -3 5 -17.6641 -0.0774
-4 -3 6 31.8318 0.0276
-4 -3 7 -17.2112 0.0100
-4 -3 8 -6.0629 0.0100
-4 -3 9 16.6243 0.0381
-4 -3 10 -12.5445 -0.0371
-4 -3 11 2.2597 -0.0950
-4 -3 12 3.6622 -0.1016
-4 -3 13 -7.4763 0.0599
-4 -3 14 3.6076 0.0624
-4 -3 15 2.3542 -0.0858
-4 -3 16 -4.4450 -0.0626
-4 -3 17 2.2633 -0.2874
-4 -3 18 2.1075 0.0351
-4 -3 19 -3.5135 0.0082
-4 -2 1 -1.0014 -0.1154
-4 -2 2 -22.3749 0.0962
-4 -2 3 28.9787 -0.0141
-4 -2 4 -15.3147 0.0918
-4 -2 5 -6.1533 -0.0032
-4 -2 6 13.3566 -0.0824
-4 -2 7 -13.4074 0.0582
-4 -2 8 7.4465 -0.1400
-4 -2 9 0.1530 0.0717
-4 -2 10 -3.4863 0.0253
-4 -2 11 4.2856 -0.1059
-4 -2 12 -4.6987 -0.1332
-4 -2 13 -1.3528 0.0035
-4 -2 14 3.2088 -0.0733
-4 -2 15 -0.1815 -0.0806
-4 -2 16 -3.5291 0.0655
-4 -2 17 3.2952 -0.1739
-4 -2 18 0.2954 -0.3651
-4 -2 19 -2.0802 0.3418
-4 -1 1 -38.8790 0.2184
-4 -1 2 16.3994 -0.1172
-4 -1 3 7.4005 -0.0493
-4 -1 4 -16.3100 0.0998
-4 -1 5 18.3390 -0.0280
-4 -1 6 -19.3762 0.0204
-4 -1 7 6.0553 -0.0561
-4 -1 8 9.8025 -0.0401
-4 -1 9 -13.1237 -0.0372
-4 -1 10 7.8419 -0.0718
-4 -1 11 0.1148 0.0765
-4 -1 12 -4.6828 -0.0639
-4 -1 13 1.5549 -0.1016
-4 -1 14 0.7511 -0.1685
-4 -1 15 -2.4371 -0.0534
-4 -1 16 1.0231 0.0990
-4 -1 17 1.1305 -0.1088
-4 -1 18 -2.0444 0.0792
-4 -1 19 1.5017 -0.4962
-4 -1 20 -0.7694 0.3123
-4 0 1 -18.4158 0.1895
-4 0 2 14.4052 -0.0294
-4 0 3 -17.2434 0.0189
-4 0 4 16.4847 -0.0347
-4 0 5 -3.6678 -0.1253
-4 0 6 -14.6300 0.0827
-4 0 7 21.3187 0.0204
-4 0 8 -9.9920 -0.0486
-4 0 9 -4.1297 -0.0620
-4 0 10 9.8605 -0.0242
-4 0 11 -2.7505 0.0697
-4 0 12 -3.8312 -0.0727
-4 0 13 3.5994 0.0275
-4 0 14 -0.5129 -0.1294
-4 0 15 -5.1772 -0.0265
-4 0 16 6.0758 -0.0635
-4 0 17 -2.2346 0.0799
-4 0 18 -2.6264 0.0586
-4 0 19 3.7154 0.0900
-4 0 20 -2.2080 -0.2126
-4 1 1 57.0841 -0.2635
-4 1 2 -60.0139 0.2049
-4 1 3 1.1752 0.0896
-4 1 4 45.8379 -0.1088
-4 1 5 -44.4775 -0.0937
-4 1 6 13.5510 0.0633
-4 1 7 16.3681 -0.0982
-4 1 8 -20.9646 0.0439
-4 1 9 7.0014 0.0666
-4 1 10 7.8087 0.0121
-4 1 11 -4.5914 0.0176
-4 1 12 -3.7560 -0.1156
-4 1 13 6.7660 0.1092
-4 1 14 -3.7972 0.0368
-4 1 15 -3.3615 -0.0087
-4 1 16 6.0983 -0.0767
-4 1 17 -3.9053 -0.0510
-4 1 18 -0.6996 0.1155
-4 1 19 2.6430 0.2941
-4 1 20 -2.7595 0.3231
-4 2 1 64.3889 -0.1849
-4 2 2 -71.0594 -0.0280
-4 2 3 21.7405 0.0792
-4 2 4 24.9949 -0.0013
-4 2 5 -34.4151 0.0698
-4 2 6 14.9499 -0.1580
-4 2 7 6.9037 -0.0697
-4 2 8 -10.1462 0.0855
-4 2 9 3.0885 0.0755
-4 2 10 7.6976 0.0562
-4 2 11 -7.3132 0.0415
-4 2 12 1.0954 -0.0456
-4 2 13 5.3675 -0.0213
-4 2 14 -7.4897 0.0902
-4 2 15 3.2580 0.0380
-4 2 16 1.2156 0.0358
-4 2 17 -3.4164 -0.2153
-4 2 18 2.0046 0.1097
-4 2 19 -0.5909 0.1317
-4 2 20 -0.9367 0.4033
-4 3 1 -3.8471 0.2384
-4 3 2 8.7078 -0.2254
-4 3 3 5.5659 0.0110
-4 3 4 -14.4169 0.0341
-4 3 5 9.8999 -0.0488
-4 3 6 -6.3575 -0.0163
-4 3 7 3.0418 0.0195
-4 3 8 1.5393 0.0070
-4 3 9 -2.2223 -0.0675
-4 3 10 3.9229 0.1259
-4 3 11 -4.2253 0.0795
-4 3 12 4.5348 -0.0161
-4 3 13 -1.8879 -0.0761
-4 3 14 -3.1276 0.0280
-4 3 15 4.1217 -0.0393
-4 3 16 -2.8495 0.0637
-4 3 17 -0.1917 -0.1942
-4 3 18 1.4919 0.1530
-4 3 19 -1.3486 -0.0961
-4 3 20 -0.1963 -0.5696
-4 4 1 -33.1133 0.1157
-4 4 2 51.6590 0.0714
-4 4 3 -22.2183 -0.0694
-4 4 4 -13.1968 -0.1188
-4 4 5 23.5672 -0.1014
-4 4 6 -16.0370 0.1405
-4 4 7 -0.6475 0.0236
-4 4 8 7.8013 -0.0904
-4 4 9 -4.1585 0.0512
-4 4 10 -3.7348 -0.0639
-4 4 11 7.6195 0.0876
-4 4 12 -2.1948 -0.0144
-4 4 13 -6.2682 -0.0626
-4 4 14 6.8523 0.0050
-4 4 15 -3.0490 -0.1438
-4 4 16 -3.0967 -0.0709
-4 4 17 3.5575 0.0488
-4 4 18 -0.3079 -0.0437
-4 4 19 -2.2237 -0.1722
-4 4 20 0.6692 -0.6025
-4 5 1 7.5617 -0.3645
-4 5 2 18.7890 0.1325
-4 5 3 -27.8516 0.0318
-4 5 4 13.0598 -0.1062
-4 5 5 9.5855 -0.0145
-4 5 6 -13.7154 -0.0009
-4 5 7 -5.8406 -0.0911
-4 5 8 16.0204 0.0949
-4 5 9 -11.2770 0.0299
-4 5 10 -7.1739 -0.0854
-4 5 11 17.4634 -0.0249
-4 5 12 -9.7748 0.0177
-4 5 13 -5.3382 -0.1230
-4 5 14 9.8851 0.0544
-4 5 15 -6.1759 -0.1087
-4 5 16 -2.7725 -0.0779
-4 5 17 5.4660 0.0659
-4 5 18 -1.9054 -0.2601
-4 5 19 -2.9099 0.1641
-4 5 20 2.2115 0.1563
-4 6 1 39.5858 -0.2675
-4 6 2 -9.5539 -0.1255
-4 6 3 -21.1212 0.0752
-4 6 4 15.4009 0.0948
-4 6 5 13.0047 0.0111
-4 6 6 -20.1659 -0.1848
-4 6 7 -3.0438 -0.0078
-4 6 8 19.1719 0.0629
-4 6 9 -17.4874 0.0176
-4 6 10 -3.8443 0.0547
-4 6 11 13.3885 -0.1459
-4 6 12 -7.5026 0.0058
-4 6 13 -2.7634 -0.0079
-4 6 14 4.9497 -0.0771
-4 6 15 -3.1771 0.1204
-4 6 16 -1.7998 -0.0588
-4 6 17 3.3546 0.0546
-4 6 18 -3.1989 -0.1249
-4 6 19 0.2102 0.4336
-4 6 20 0.8716 0.5519
-4 7 1 3.1647 0.0838
-4 7 2 13.0730 -0.2321
-4 7 3 -23.1755 0.1211
-4 7 4 4.3778 0.0050
-4 7 5 23.9147 0.0519
-4 7 6 -22.6513 -0.1703
-4 7 7 3.0967 0.0479
-4 7 8 7.0938 0.0765
-4 7 9 -7.4674 -0.0308
-4 7 10 -1.7396 0.0260
-4 7 11 -0.8276 -0.0269
-4 7 12 3.3136 -0.0204
-4 7 13 -1.0532 0.1110
-4 7 14 -2.2975 -0.1055
-4 7 15 1.7433 0.1010
-4 7 16 0.3011 0.1090
-4 7 17 -2.3190 0.1677
-4 7 18 0.0167 0.0284
-4 7 19 1.5389 0.3693
-4 7 20 -1.3540 1.3156
-4 8 1 -12.4103 0.1277
-4 8 2 14.5281 0.0203
-4 8 3 -10.8619 0.1131
-4 8 4 -1.7580 -0.1015
-4 8 5 8.8396 -0.0780
-4 8 6 2.3653 0.0192
-4 8 7 -1.0727 0.0856
-4 8 8 -10.3032 0.0257
-4 8 9 11.6642 -0.0054
-4 8 10 -6.2045 -0.0605
-4 8 11 -8.6945 0.1114
-4 8 12 10.0504 0.0551
-4 8 13 -0.4180 -0.0213
-4 8 14 -7.1855 0.0220
-4 8 15 5.8232 0.0726
-4 8 16 1.4313 0.1059
-4 8 17 -5.9452 0.2503
-4 8 18 3.5953 -0.0384
-4 8 19 -0.4069 0.5459
-4 8 20 -1.4130 1.4362
-4 9 1 -11.8273 -0.0109
-4 9 2 0.0286 0.2892
-4 9 3 13.6350 -0.0890
-4 9 4 -10.1967 0.0212
-4 9 5 -11.7881 -0.0757
-4 9 6 32.4861 0.0678
-4 9 7 -13.0534 -0.0069
-4 9 8 -11.8404 0.0464
-4 9 9 14.6735 -0.0483
-4 9 10 -6.9437 0.1015
-4 9 11 -7.3901 0.0156
-4 9 12 9.4486 0.0781
-4 9 13 -1.6592 -0.0488
-4 9 14 -5.7648 -0.0034
-4 9 15 6.6750 0.0626
-4 9 16 -0.7742 -0.0397
-4 9 17 -3.0229 0.1673
-4 9 18 3.1546 -0.0607
-4 9 19 -1.8733 0.2063
-4 10 1 -18.2525 0.0107
-4 10 2 -8.7255 -0.0600
-4 10 3 32.5414 -0.0977
-4 10 4 -25.9750 0.2121
-4 10 5 -4.9595 0.0622
-4 10 6 27.7351 -0.1179
-4 10 7 -11.1245 0.0243
-4 10 8 -4.0710 -0.0181
-4 10 9 5.8535 0.0439
-4 10 10 -5.5699 0.0409
-4 10 11 -3.5273 0.0342
-4 10 12 7.5075 0.0226
-4 10 13 -4.4689 -0.0252
-4 10 14 -0.9108 -0.0911
-4 10 15 5.2104 -0.0084
-4 10 16 -4.3269 -0.2193
-4 10 17 1.6099 -0.0248
-4 10 18 1.3371 -0.2392
-4 10 19 -1.4226 -0.1023
-4 11 1 -27.0004 0.1232
-4 11 2 7.6187 -0.2316
-4 11 3 13.2909 -0.0922
-4 11 4 -18.3272 0.2057
-4 11 5 5.1887 -0.0254
-4 11 6 5.4594 0.0249
-4 11 7 1.7509 -0.0155
-4 11 8 -0.3013 0.0647
-4 11 9 -1.6418 -0.1392
-4 11 10 -4.1520 0.0855
-4 11 11 0.4550 0.0578
-4 11 12 3.4868 -0.1109
-4 11 13 -4.2687 0.0080
-4 11 14 2.6741 -0.0470
-4 11 15 1.0626 -0.1300
-4 11 16 -1.9538 -0.3548
-4 11 17 1.2532 -0.3181
-4 11 18 -0.4698 -0.3011
-4 11 19 0.6901 -0.3086
-4 12 1 -9.9638 0.2391
-4 12 2 9.8762 -0.0789
-4 12 3 -7.8223 -0.0550
-4 12 4 2.1999 -0.1287
-4 12 5 -1.9752 -0.0354
-4 12 6 -2.5630 0.0797
-4 12 7 12.0173 0.1686
-4 12 8 -5.1954 -0.0718
-4 12 9 -3.8510 -0.0900
-4 12 10 3.3912 -0.0170
-4 12 11 -2.2817 0.0259
-4 12 12 -2.5649 -0.1025
-4 12 13 3.9309 0.0048
-4 12 14 -0.8443 -0.0893
-4 12 15 -1.2827 -0.0975
-4 12 16 3.6681 -0.3573
-4 12 17 -2.4716 -0.2761
-4 12 18 -1.0964 -0.5977
-4 13 1 19.0854 0.0415
-4 13 2 -13.7793 0.0549
-4 13 3 -5.7847 -0.0845
-4 13 4 17.1970 -0.1809
-4 13 5 -16.2921 -0.0658
-4 13 6 -1.3511 0.0120
-4 13 7 16.0918 0.1053
-4 13 8 -9.6986 0.0841
-4 13 9 -3.1688 -0.0748
-4 13 10 9.8293 -0.1518
-4 13 11 -7.5557 0.0651
-4 13 12 -4.6628 -0.0591
-4 13 13 9.9900 -0.1374
-4 13 14 -4.2517 -0.0453
-4 13 15 -2.2906 -0.2025
-4 13 16 5.0775 0.2608
-4 13 17 -1.9761 -0.5454
-4 13 18 -1.5428 -0.6608
-4 14 1 21.6095 -0.1729
-4 14 2 -24.4691 0.0763
-4 14 3 6.1434 -0.2527
-4 14 4 11.7824 0.0094
-4 14 5 -14.4749 0.0058
-4 14 6 -2.3676 -0.0386
-4 14 7 12.2464 -0.1943
-4 14 8 -5.2818 0.2406
-4 14 9 -3.5502 -0.0596
-4 14 10 8.5027 -0.0189
-4 14 11 -5.7383 0.0205
-4 14 12 -3.6879 -0.1412
-4 14 13 7.2092 -0.2777
-4 14 14 -1.9729 0.1148
-4 14 15 -3.0035 -0.0308
-4 14 16 3.5213 -0.0458
-4 14 17 -0.3562 0.1463
-4 15 1 0.2511 -0.1099
-4 15 2 -5.7069 -0.1235
-4 15 3 1.4519 -0.1500
-4 15 4 1.8467 -0.0407
-4 15 5 -3.1685 0.1975
-4 15 6 -1.9009 -0.1594
-4 15 7 2.9990 -0.0847
-4 15 8 0.1609 -0.0363
-4 15 9 -2.7229 0.0972
-4 15 10 4.7475 0.0760
-4 15 11 -0.9822 0.0107
-4 15 12 -3.0494 -0.2390
-4 15 13 2.4264 -0.1395
-4 15 14 0.5741 -0.0016
-4 15 15 -1.6343 -0.0668
-4 15 16 0.5794 -0.0379
-4 16 1 -3.1659 0.0259
-4 16 2 0.9325 -0.0457
-4 16 3 -5.6421 0.0379
-4 16 4 -0.9056 -0.1417
-4 16 5 3.4324 0.0104
-4 16 6 -3.8673 0.0896
-4 16 7 -0.2142 -0.0954
-4 16 8 2.5081 0.0902
-4 16 9 -1.4133 -0.0546
-4 16 10 -0.2219 -0.0761
-4 16 11 3.8691 0.1609
-4 16 12 -2.4129 0.0016
-4 16 13 -1.5781 -0.1946
-4 16 14 3.1638 -0.1837
-4 16 15 -1.4770 -0.4233
-4 17 1 -16.7142 0.2043
-4 17 2 8.6578 0.2663
-4 17 3 -4.5583 0.0878
-4 17 4 -1.6278 -0.2041
-4 17 5 -7.8253 -0.0425
-4 17 6 5.2650 0.1919
-4 17 7 -3.1115 -0.1816
-4 17 8 5.9075 0.1507
-4 17 9 -4.4546 0.1501
-4 17 10 -2.9082 -0.3013
-4 17 11 8.2330 0.0485
-4 17 12 -3.4187 0.2292
-4 17 13 -1.7720 0.0703
-4 17 14 2.1319 -0.8110
-4 18 1 -17.7971 -0.0878
-4 18 2 4.2641 0.4112
-4 18 3 23.1620 -0.0091
-4 18 4 -33.0561 0.0799
-4 18 5 1.8874 -0.0130
-4 18 6 7.3799 0.0389
-4 18 7 -6.4129 -0.2859
-4 18 8 7.6559 -0.0557
-4 18 9 -5.7856 0.5781
-4 18 10 -2.1490 -0.2839
-4 18 11 6.8067 -0.1832
-4 18 12 -1.6672 0.1875
-4 18 13 -2.9409 -0.0684
-4 19 1 0.3450 -0.2159
-4 19 2 7.2539 0.0971
-4 19 3 12.1634 0.0422
-4 19 4 -26.5216 0.2709
-4 19 5 8.9449 -0.1069
-4 19 6 -1.7063 -0.0835
-4 19 7 -5.9960 -0.1761
-4 19 8 5.6481 -0.3123
-4 19 9 -0.1402 0.2458
-4 19 10 -3.7535 0.3371
-4 19 11 4.2952 -0.1788
-4 19 12 -1.0782 -0.4145
-4 20 1 3.3028 0.6861
-4 20 2 12.5443 -1.0244
-4 20 3 -11.2401 0.9123
-4 20 4 5.4332 -0.4831
-4 20 5 -1.3905 -0.0478
-4 20 6 -4.3504 -0.1004
-4 20 7 -3.0036 0.1162
-4 20 8 1.1212 -0.5939
-4 20 9 3.1635 -0.3665
-4 20 10 -1.6208 0.9681
-4 21 1 3.2043 0.3938
-4 21 2 0.5866 -0.5069
-4 21 3 1.5800 0.1952
-4 21 4 3.0645 0.0778
-4 21 5 -4.2319 -0.7847
-4 21 6 2.2984 0.2190
-3 -21 1 0.4083 -0.8651
-3 -20 1 -2.0533 0.8398
-3 -20 2 1.3354 -1.1190
-3 -20 3 1.5617 0.0844
-3 -20 4 -2.9671 0.7735
-3 -19 1 -7.0004 0.3161
-3 -19 2 6.1074 -0.0645
-3 -19 3 0.9501 -0.1354
-3 -19 4 -5.2029 0.5103
-3 -19 5 4.6608 -0.3359
-3 -19 6 -0.8404 0.1122
-3 -18 1 -1.7305 -0.1609
-3 -18 2 2.5869 0.3371
-3 -18 3 -1.2638 0.1258
-3 -18 4 0.2958 -0.0180
-3 -18 5 -1.4239 0.4452
-3 -18 6 3.0933 -0.1367
-3 -18 7 0.9907 0.3137
-3 -18 8 -1.7259 0.3113
-3 -17 1 8.0475 0.0393
-3 -17 2 -7.6917 -0.0350
-3 -17 3 2.3432 -0.1049
-3 -17 4 2.4089 0.6843
-3 -17 5 -4.6987 0.0110
-3 -17 6 4.4722 0.1952
-3 -17 7 -1.1483 0.0448
-3 -17 8 2.3272 0.2881
-3 -17 9 -1.2074 0.0868
-3 -16 1 -0.2390 0.1683
-3 -16 2 -5.2597 -0.2972
-3 -16 3 4.8716 0.0863
-3 -16 4 -2.2940 0.2662
-3 -16 5 0.9082 0.2615
-3 -16 6 -1.5122 0.0681
-3 -16 7 1.2267 0.0368
-3 -16 8 3.4978 0.1985
-3 -16 9 -3.8135 0.3744
-3 -16 10 2.6327 -0.3261
-3 -16 11 -0.4162 -0.8889
-3 -15 1 -6.6411 0.1512
-3 -15 2 1.1503 -0.0613
-3 -15 3 0.9183 0.1027
-3 -15 4 -0.8241 -0.1014
-3 -15 5 0.5620 0.1185
-3 -15 6 -1.8156 0.0392
-3 -15 7 4.4505 0.1924
-3 -15 8 -4.6486 0.2115
-3 -15 9 3.0710 0.0918
-3 -15 10 1.4252 -0.2739
-3 -15 11 -4.2410 -0.3209
-3 -15 12 3.4694 0.6270
-3 -14 1 4.3853 -0.0555
-3 -14 2 -3.1217 0.2679
-3 -14 3 -1.6522 -0.0623
-3 -14 4 5.1550 -0.0991
-3 -14 5 -6.9164 0.0315
-3 -14 6 6.4266 -0.1668
-3 -14 7 -0.1729 0.3907
-3 -14 8 -6.6281 -0.0144
-3 -14 9 8.6804 -0.0569
-3 -14 10 -4.7589 -0.0490
-3 -14 11 -0.8566 0.0772
-3 -14 12 2.7900 -0.0125
-3 -14 13 -1.3143 -0.3235
-3 -13 1 13.0758 0.0002
-3 -13 2 -5.4425 0.0096
-3 -13 3 -0.4088 0.0134
-3 -13 4 1.6816 0.1199
-3 -13 5 -1.8736 -0.0316
-3 -13 6 5.7682 -0.0256
-3 -13 7 -7.1373 -0.0687
-3 -13 8 5.3201 0.0291
-3 -13 9 -0.8569 0.0648
-3 -13 10 -3.5956 0.0333
-3 -13 11 3.4033 -0.0997
-3 -13 12 -1.9739 -0.0440
-3 -13 13 0.8700 0.2858
-3 -13 14 -1.8008 -0.4113
-3 -12 1 0.1851 0.0622
-3 -12 2 10.0475 -0.1410
-3 -12 3 -3.0761 0.1603
-3 -12 4 -9.6705 0.1130
-3 -12 5 16.8814 0.0668
-3 -12 6 -8.5898 0.0322
-3 -12 7 -4.8757 -0.2025
-3 -12 8 12.8636 -0.0273
-3 -12 9 -9.0123 0.1865
-3 -12 10 0.6474 -0.2298
-3 -12 11 2.9321 0.0317
-3 -12 12 -3.2518 0.2498
-3 -12 13 0.8049 -0.0706
-3 -12 14 0.6344 -0.6366
-3 -12 15 -0.8312 0.8802
-3 -11 1 -16.3091 0.1199
-3 -11 2 24.9550 0.0938
-3 -11 3 -12.6818 0.0734
-3 -11 4 -2.9544 0.0003
-3 -11 5 13.0188 0.0891
-3 -11 6 -11.8091 0.0790
-3 -11 7 5.0646 -0.1330
-3 -11 8 2.5449 0.1037
-3 -11 9 -3.5260 -0.1658
-3 -11 10 0.8838 -0.0568
-3 -11 11 0.0463 0.0742
-3 -11 12 -1.0043 0.0258
-3 -11 13 -0.9316 -0.0981
-3 -11 14 3.9737 0.0588
-3 -11 15 -3.9319 -0.0762
-3 -11 16 -0.7037 -0.3302
-3 -10 1 3.2076 0.0376
-3 -10 2 0.8602 0.2578
-3 -10 3 -6.2877 -0.0115
-3 -10 4 12.9815 -0.1024
-3 -10 5 -11.9030 0.1166
-3 -10 6 2.3392 -0.0709
-3 -10 7 9.7905 0.0824
-3 -10 8 -10.7415 0.0141
-3 -10 9 4.3197 -0.0853
-3 -10 10 1.0701 -0.0504
-3 -10 11 -1.7137 -0.0947
-3 -10 12 -0.8015 -0.0754
-3 -10 13 1.4390 0.2816
-3 -10 14 1.6250 -0.0933
-3 -10 15 -3.4305 -0.4020
-3 -10 16 1.5610 0.0045
-3 -9 1 20.7682 -0.2237
-3 -9 2 -27.8197 0.1919
-3 -9 3 13.1755 -0.0987
-3 -9 4 9.0421 -0.0105
-3 -9 5 -19.0516 0.0541
-3 -9 6 12.2040 -0.0738
-3 -9 7 0.4336 -0.0737
-3 -9 8 -6.2971 0.1312
-3 -9 9 3.2916 -0.1019
-3 -9 10 2.4664 0.0337
-3 -9 11 -3.7768 -0.1317
-3 -9 12 -0.4541 0.0335
-3 -9 13 5.0806 0.0397
-3 -9 14 -5.1589 -0.1665
-3 -9 15 1.9802 -0.0614
-3 -9 16 2.1828 0.0025
-3 -9 17 -3.5268 -0.6151
-3 -8 1 -10.7402 -0.1004
-3 -8 2 -3.9789 -0.1619
-3 -8 3 18.1360 -0.1310
-3 -8 4 -17.0475 0.1557
-3 -8 5 6.1273 -0.0196
-3 -8 6 2.5044 -0.1057
-3 -8 7 -6.3758 0.0090
-3 -8 8 2.6658 -0.1616
-3 -8 9 2.4406 0.1326
-3 -8 10 0.1238 0.0401
-3 -8 11 -6.3667 -0.0154
-3 -8 12 6.6002 -0.0161
-3 -8 13 0.5327 -0.2222
-3 -8 14 -6.6099 0.1795
-3 -8 15 7.2482 -0.2790
-3 -8 16 -0.9276 0.0368
-3 -8 17 -3.0868 -0.0739
-3 -7 1 -46.7427 0.1392
-3 -7 2 38.3993 -0.2975
-3 -7 3 3.3152 0.0383
-3 -7 4 -26.0627 -0.0300
-3 -7 5 15.4631 -0.0512
-3 -7 6 2.0507 0.0449
-3 -7 7 -9.9558 -0.0751
-3 -7 8 1.1054 -0.0335
-3 -7 9 9.0638 0.0220
-3 -7 10 -8.7279 0.0497
-3 -7 11 -1.2895 -0.0042
-3 -7 12 9.6255 -0.0237
-3 -7 13 -8.6857 0.0440
-3 -7 14 1.7987 -0.1852
-3 -7 15 4.2358 -0.1103
-3 -7 16 -3.7045 0.0258
-3 -7 17 0.8782 0.0468
-3 -7 18 0.4891 -0.7044
-3 -6 1 -12.5860 0.2318
-3 -6 2 10.6622 0.1030
-3 -6 3 4.5109 -0.0737
-3 -6 4 -4.4658 -0.0906
-3 -6 5 -8.9378 -0.0738
-3 -6 6 13.7327 0.0134
-3 -6 7 -7.6492 0.1325
-3 -6 8 -5.2262 -0.0497
-3 -6 9 10.2377 0.0016
-3 -6 10 -9.2422 -0.0840
-3 -6 11 6.7601 0.0475
-3 -6 12 -0.9407 0.0596
-3 -6 13 -5.9538 -0.0640
-3 -6 14 8.3497 -0.0585
-3 -6 15 -3.9335 -0.1843
-3 -6 16 -2.1237 0.1100
-3 -6 17 4.4025 -0.2496
-3 -6 18 -1.2444 -0.1919
-3 -6 19 -1.1449 0.1240
-3 -5 1 35.6633 -0.0391
-3 -5 2 -40.7838 0.3217
-3 -5 3 12.8719 -0.0185
-3 -5 4 20.4351 -0.0753
-3 -5 5 -24.0374 -0.0123
-3 -5 6 4.6402 0.0057
-3 -5 7 3.9680 0.0511
-3 -5 8 -1.4393 -0.0062
-3 -5 9 -7.0928 0.0043
-3 -5 10 7.1766 0.0172
-3 -5 11 3.5249 -0.0296
-3 -5 12 -10.6982 -0.1234
-3 -5 13 5.9190 0.0693
-3 -5 14 3.1995 -0.0984
-3 -5 15 -5.7442 -0.0199
-3 -5 16 0.2824 -0.1294
-3 -5 17 3.7216 -0.0858
-3 -5 18 -1.9438 -0.1188
-3 -5 19 -0.6061 0.1241
-3 -4 1 28.2686 -0.1526
-3 -4 2 -26.2639 0.1116
-3 -4 3 -3.3491 0.0436
-3 -4 4 24.2958 0.0919
-3 -4 5 -2.9295 0.0634
-3 -4 6 -27.6379 -0.0628
-3 -4 7 22.3636 -0.0585
-3 -4 8 2.7299 -0.0323
-3 -4 9 -19.8606 0.1059
-3 -4 10 17.6126 0.0054
-3 -4 11 -2.9090 -0.0659
-3 -4 12 -7.6754 -0.1056
-3 -4 13 8.9696 -0.0023
-3 -4 14 -2.9443 -0.0983
-3 -4 15 -3.1739 -0.0558
-3 -4 16 3.5855 0.1103
-3 -4 17 -1.6495 -0.1893
-3 -4 18 -1.0069 0.0536
-3 -4 19 2.4298 -0.2046
-3 -3 1 4.2447 0.1287
-3 -3 2 14.8924 -0.1276
-3 -3 3 -32.4811 -0.0248
-3 -3 4 25.4582 0.1306
-3 -3 5 7.2963 0.0284
-3 -3 6 -31.4068 -0.0202
-3 -3 7 25.6111 -0.0642
-3 -3 8 -5.3616 0.0621
-3 -3 9 -9.0567 -0.1446
-3 -3 10 9.8001 0.0704
-3 -3 11 -3.5610 -0.0088
-3 -3 12 1.0258 -0.0191
-3 -3 13 2.6079 -0.0530
-3 -3 14 -3.6320 -0.1609
-3 -3 15 -0.5439 0.0874
-3 -3 16 4.2517 -0.0532
-3 -3 17 -4.5583 0.2254
-3 -3 18 -0.1726 -0.1438
-3 -3 19 3.8841 -0.2354
-3 -3 20 -2.2143 0.5036
-3 -2 1 31.9426 0.2734
-3 -2 2 -10.3136 -0.1100
-3 -2 3 -17.5798 0.0680
-3 -2 4 25.2341 -0.1470
-3 -2 5 -13.8597 -0.0743
-3 -2 6 7.2541 0.1538
-3 -2 7 0.4659 0.0035
-3 -2 8 -8.5211 -0.0568
-3 -2 9 9.3722 -0.0897
-3 -2 10 -4.2901 0.0287
-3 -2 11 0.2722 -0.0486
-3 -2 12 4.2622 0.0317
-3 -2 13 -1.1926 0.0637
-3 -2 14 -2.3008 -0.0218
-3 -2 15 1.2813 -0.1006
-3 -2 16 1.6562 0.0719
-3 -2 17 -3.1812 0.1454
-3 -2 18 1.3256 0.0705
-3 -2 19 0.3773 -0.0217
-3 -2 20 -0.1739 0.1946
-3 -1 1 38.1774 -0.0670
-3 -1 2 -37.4740 0.1903
-3 -1 3 18.7671 -0.0065
-3 -1 4 -1.1220 -0.1558
-3 -1 5 -9.5994 -0.0042
-3 -1 6 22.5558 -0.0438
-3 -1 7 -20.5728 0.0535
-3 -1 8 4.9866 -0.0301
-3 -1 9 9.0306 0.0240
-3 -1 10 -9.8990 0.0235
-3 -1 11 3.2236 -0.1923
-3 -1 12 3.8879 0.1179
-3 -1 13 -2.1562 0.1320
-3 -1 14 -0.9322 0.0469
-3 -1 15 3.5401 -0.0718
-3 -1 16 -3.5718 0.0709
-3 -1 17 0.8753 0.1316
-3 -1 18 1.8262 -0.1511
-3 -1 19 -2.8616 0.5178
-3 -1 20 2.0783 -0.1017
-3 0 1 -15.4529 -0.1145
-3 0 2 26.9533 -0.0974
-3 0 3 4.2987 0.0136
-3 0 4 -33.9233 0.0961
-3 0 5 34.6571 -0.0082
-3 0 6 -8.0015 -0.1780
-3 0 7 -15.4087 0.0446
-3 0 8 19.1357 0.0361
-3 0 9 -5.7079 0.0140
-3 0 10 -5.9843 -0.0123
-3 0 11 3.9340 -0.0482
-3 0 12 4.8703 0.0960
-3 0 13 -6.1067 -0.0061
-3 0 14 2.1816 0.0766
-3 0 15 4.4272 0.0136
-3 0 16 -7.3096 0.1730
-3 0 17 4.5943 -0.0976
-3 0 18 0.4890 -0.0546
-3 0 19 -2.8532 0.1371
-3 0 20 2.8204 0.2589
-3 1 1 -56.6289 -0.0267
-3 1 2 101.4552 -0.3016
-3 1 3 -41.6625 -0.0310
-3 1 4 -30.9696 0.0811
-3 1 5 50.9686 -0.0308
-3 1 6 -25.4387 0.0520
-3 1 7 -5.9580 0.0484
-3 1 8 17.0646 -0.1708
-3 1 9 -7.7729 0.0684
-3 1 10 -7.2942 0.0037
-3 1 11 9.0514 -0.0057
-3 1 12 0.0952 0.0904
-3 1 13 -6.9321 -0.0170
-3 1 14 7.0277 -0.0625
-3 1 15 -1.2360 0.0785
-3 1 16 -3.4247 -0.0124
-3 1 17 3.9383 0.1343
-3 1 18 -1.0551 -0.1524
-3 1 19 -0.3981 -0.1839
-3 1 20 1.7197 -0.1084
-3 1 21 -1.1094 0.5614
-3 2 1 -30.8391 -0.0636
-3 2 2 48.8450 -0.0526
-3 2 3 -22.4577 -0.0939
-3 2 4 -5.7195 -0.0898
-3 2 5 14.1294 0.0015
-3 2 6 -4.8623 0.2003
-3 2 7 -7.9095 -0.0623
-3 2 8 7.0361 -0.0763
-3 2 9 -1.5314 0.0805
-3 2 10 -7.2251 -0.1384
-3 2 11 9.6197 0.0352
-3 2 12 -6.3134 0.0505
-3 2 13 -0.4686 0.0360
-3 2 14 5.9998 -0.0105
-3 2 15 -6.1673 -0.1684
-3 2 16 2.3530 -0.0053
-3 2 17 1.1434 0.1840
-3 2 18 -1.4591 -0.1862
-3 2 19 1.5591 -0.2729
-3 2 20 0.0557 0.0773
-3 2 21 -0.2153 -0.3571
-3 3 1 17.5812 -0.4051
-3 3 2 -46.6421 0.1707
-3 3 3 27.3255 0.0774
-3 3 4 9.0014 -0.0482
-3 3 5 -22.4589 -0.0367
-3 3 6 15.6727 -0.0687
-3 3 7 -7.1937 0.0797
-3 3 8 -1.2986 0.1045
-3 3 9 0.4125 -0.1033
-3 3 10 0.0691 -0.0192
-3 3 11 -0.6929 -0.0588
-3 3 12 -2.5386 0.0020
-3 3 13 4.6169 0.0786
-3 3 14 -2.7002 -0.0140
-3 3 15 -0.4508 -0.0401
-3 3 16 2.2710 -0.0722
-3 3 17 -1.6569 -0.0187
-3 3 18 -0.1541 -0.1483
-3 3 19 1.8940 0.2118
-3 3 20 -0.2182 0.0213
-3 3 21 -0.2752 -1.0401
-3 4 1 6.0993 -0.0256
-3 4 2 -45.2088 -0.1171
-3 4 3 34.8165 0.1987
-3 4 4 -5.6311 0.0635
-3 4 5 -13.3292 -0.1369
-3 4 6 12.6175 0.0141
-3 4 7 1.8060 0.0323
-3 4 8 -13.1762 0.0139
-3 4 9 7.2849 -0.0251
-3 4 10 3.8597 0.0434
-3 4 11 -13.4825 -0.0547
-3 4 12 9.5539 -0.0241
-3 4 13 2.5072 0.0373
-3 4 14 -9.1053 0.0181
-3 4 15 6.8015 0.1219
-3 4 16 0.9301 -0.0308
-3 4 17 -5.2189 -0.1746
-3 4 18 2.5374 0.1816
-3 4 19 2.7850 0.0958
-3 4 20 -2.4878 0.0209
-3 4 21 0.6855 -0.1285
-3 5 1 -34.6606 0.5332
-3 5 2 9.3388 -0.2133
-3 5 3 14.7976 -0.1073
-3 5 4 -17.8202 0.0355
-3 5 5 -5.0397 0.0541
-3 5 6 18.6795 0.1390
-3 5 7 0.1401 -0.0589
-3 5 8 -20.6837 -0.0900
-3 5 9 20.4995 0.0429
-3 5 10 -1.3247 -0.0110
-3 5 11 -16.8851 0.1171
-3 5 12 14.3354 -0.0578
-3 5 13 0.5714 0.0325
-3 5 14 -8.3755 0.0397
-3 5 15 6.4591 0.0929
-3 5 16 1.3770 0.0795
-3 5 17 -5.7894 0.0714
-3 5 18 4.4107 0.0981
-3 5 19 0.9123 -0.0788
-3 5 20 -2.6463 0.1154
-3 5 21 1.4076 0.6499
-3 6 1 -30.9009 0.2849
-3 6 2 10.1198 0.0571
-3 6 3 20.7232 -0.2032
-3 6 4 -16.8491 -0.0201
-3 6 5 -17.2048 0.0924
-3 6 6 34.3018 0.1743
-3 6 7 -10.2930 -0.0261
-3 6 8 -13.0986 -0.0984
-3 6 9 20.0650 -0.0096
-3 6 10 -4.6633 0.0641
-3 6 11 -7.5074 0.0844
-3 6 12 5.3060 0.0014
-3 6 13 1.6113 -0.0436
-3 6 14 -2.5753 0.1829
-3 6 15 1.4839 -0.0588
-3 6 16 0.8778 0.1431
-3 6 17 -0.9552 0.0750
-3 6 18 2.1161 0.1914
-3 6 19 -1.6140 -0.2727
-3 6 20 0.9233 -0.1471
-3 6 21 0.4288 0.9079
-3 7 1 6.0976 -0.0936
-3 7 2 -18.0464 0.1977
-3 7 3 30.1479 -0.0553
-3 7 4 -13.7613 0.1462
-3 7 5 -15.3382 -0.0425
-3 7 6 21.6876 0.0579
-3 7 7 -5.1406 0.0378
-3 7 8 2.2338 -0.0770
-3 7 9 -0.3052 0.0654
-3 7 10 4.2671 0.1117
-3 7 11 2.5336 -0.1227
-3 7 12 -7.8353 0.0789
-3 7 13 3.0590 -0.0025
-3 7 14 4.2341 0.0627
-3 7 15 -4.4385 0.0754
-3 7 16 0.2613 -0.1442
-3 7 17 4.7490 0.0991
-3 7 18 -3.5554 0.0838
-3 7 19 0.5565 -0.3459
-3 7 20 1.8718 -0.7557
-3 8 1 9.6363 -0.2647
-3 8 2 -6.8785 0.0629
-3 8 3 1.7509 0.1685
-3 8 4 4.3258 0.1253
-3 8 5 0.4955 0.0173
-3 8 6 -16.6965 -0.0696
-3 8 7 17.8402 0.0342
-3 8 8 7.9192 0.0252
-3 8 9 -15.3684 0.0800
-3 8 10 11.9822 -0.0458
-3 8 11 5.4326 0.0155
-3 8 12 -11.3636 -0.0331
-3 8 13 2.8528 0.0144
-3 8 14 6.8175 0.0380
-3 8 15 -7.7738 -0.0572
-3 8 16 1.1303 -0.0585
-3 8 17 5.3821 -0.1909
-3 8 18 -4.4209 -0.0485
-3 8 19 1.6394 -0.5031
-3 8 20 1.1678 -0.9637
-3 9 1 19.9898 0.0819
-3 9 2 -1.5986 -0.0946
-3 9 3 -26.1143 0.1075
-3 9 4 28.4644 -0.0469
-3 9 5 0.0587 0.0390
-3 9 6 -33.8490 0.1121
-3 9 7 26.9988 0.0234
-3 9 8 6.1931 -0.0410
-3 9 9 -12.7067 0.0056
-3 9 10 9.3973 -0.0051
-3 9 11 4.7235 0.0292
-3 9 12 -9.5339 -0.0959
-3 9 13 4.3989 0.0948
-3 9 14 2.3992 -0.0636
-3 9 15 -6.2553 -0.0421
-3 9 16 3.7171 -0.0874
-3 9 17 0.3702 -0.2432
-3 9 18 -1.6989 -0.1624
-3 9 19 1.3923 -0.6010
-3 9 20 0.5049 -1.3428
-3 10 1 28.9018 0.3416
-3 10 2 -8.3192 -0.0687
-3 10 3 -25.3966 -0.0915
-3 10 4 30.7205 -0.1206
-3 10 5 -9.4200 -0.0118
-3 10 6 -16.8615 0.2107
-3 10 7 9.5886 0.0270
-3 10 8 5.7662 -0.0936
-3 10 9 -2.2926 0.0219
-3 10 10 5.0624 -0.0128
-3 10 11 0.4860 -0.0359
-3 10 12 -5.3033 0.0142
-3 10 13 5.5041 0.0137
-3 10 14 -2.6769 0.0192
-3 10 15 -2.0164 -0.1225
-3 10 16 3.7947 0.1624
-3 10 17 -2.7991 -0.2492
-3 10 18 0.0297 -0.1556
-3 10 19 0.9479 -0.6820
-3 10 20 0.6452 -1.1699
-3 11 1 22.1863 -0.1814
-3 11 2 -17.9901 0.0257
-3 11 3 1.4014 0.1403
-3 11 4 5.5955 -0.1601
-3 11 5 -4.3027 -0.0539
-3 11 6 -2.3877 -0.0237
-3 11 7 -8.7209 0.0940
-3 11 8 9.3600 -0.0252
-3 11 9 3.3079 0.0369
-3 11 10 -0.4038 -0.0659
-3 11 11 -0.1442 0.0068
-3 11 12 0.0538 0.0600
-3 11 13 0.3455 -0.0993
-3 11 14 -1.6947 0.0586
-3 11 15 1.0707 0.1235
-3 11 16 -0.8860 0.1751
-3 11 17 0.7046 -0.0939
-3 11 18 -0.0547 -0.0777
-3 11 19 -0.8099 -0.1838
-3 12 1 -6.9431 -0.4745
-3 12 2 3.2877 0.1071
-3 12 3 5.9744 0.0923
-3 12 4 -11.0326 0.1240
-3 12 5 10.4683 -0.1369
-3 12 6 -6.7406 -0.1482
-3 12 7 -11.8153 -0.0344
-3 12 8 13.1325 0.1363
-3 12 9 0.6622 -0.0783
-3 12 10 -6.6980 0.1504
-3 12 11 7.5672 -0.1166
-3 12 12 1.5656 -0.0085
-3 12 13 -8.0815 -0.0036
-3 12 14 4.4306 0.1916
-3 12 15 0.8063 0.0542
-3 12 16 -4.2668 0.1529
-3 12 17 3.5927 0.1194
-3 12 18 0.5729 0.3680
-3 12 19 -2.4490 -0.0780
-3 13 1 -20.1174 -0.0149
-3 13 2 28.1745 -0.1250
-3 13 3 -8.1664 -0.0077
-3 13 4 -11.2741 0.1326
-3 13 5 17.5263 0.0441
-3 13 6 -5.9787 -0.2217
-3 13 7 -12.6537 0.0877
-3 13 8 10.1631 -0.0937
-3 13 9 1.4845 0.1162
-3 13 10 -8.6893 0.0003
-3 13 11 9.8500 -0.0147
-3 13 12 1.5621 -0.0646
-3 13 13 -10.0209 0.2000
-3 13 14 5.4509 0.0149
-3 13 15 1.9815 0.1090
-3 13 16 -4.9460 -0.0837
-3 13 17 2.4084 0.5022
-3 13 18 1.3809 0.3369
-3 14 1 -7.6284 0.3837
-3 14 2 18.5677 -0.1248
-3 14 3 -8.4839 -0.0312
-3 14 4 -4.2983 -0.0466
-3 14 5 10.6342 0.0428
-3 14 6 0.3819 -0.0060
-3 14 7 -9.6326 0.1233
-3 14 8 1.9007 0.0214
-3 14 9 5.3564 -0.1914
-3 14 10 -7.4761 0.0775
-3 14 11 4.8463 0.0620
-3 14 12 2.4174 0.0155
-3 14 13 -5.6713 0.1491
-3 14 14 1.8510 -0.1067
-3 14 15 2.0786 0.0715
-3 14 16 -2.9344 0.2049
-3 14 17 0.5442 -0.3538
-3 14 18 0.3530 1.0636
-3 15 1 2.7428 0.3576
-3 15 2 -0.6210 0.0909
-3 15 3 5.3817 -0.0141
-3 15 4 -2.9808 -0.0415
-3 15 5 1.1082 0.0060
-3 15 6 3.3352 -0.0057
-3 15 7 -2.6812 0.1139
-3 15 8 -1.0179 0.0997
-3 15 9 1.6275 -0.1064
-3 15 10 -2.2544 -0.0404
-3 15 11 -1.2169 0.1077
-3 15 12 3.7761 -0.0374
-3 15 13 -1.8064 0.0805
-3 15 14 -1.7147 0.0397
-3 15 15 2.2161 0.1441
-3 15 16 -0.6554 -0.4976
-3 15 17 -1.2250 0.3155
-3 16 1 0.6887 -0.1427
-3 16 2 1.3144 0.2201
-3 16 3 7.5919 0.0998
-3 16 4 -3.1429 0.1345
-3 16 5 1.6854 -0.0435
-3 16 6 -0.9431 -0.1276
-3 16 7 2.4718 -0.0253
-3 16 8 -3.1064 0.1509
-3 16 9 1.2854 0.0317
-3 16 10 1.0685 0.0047
-3 16 11 -5.6219 0.0274
-3 16 12 4.2729 -0.1893
-3 16 13 0.2482 0.0074
-3 16 14 -3.1428 0.4928
-3 16 15 1.8895 -0.3869
-3 16 16 0.8379 -0.2945
-3 17 1 18.8235 -0.2992
-3 17 2 -11.2168 0.1925
-3 17 3 1.9322 0.0312
-3 17 4 15.5403 0.1442
-3 17 5 -3.9700 -0.0082
-3 17 6 -6.2949 -0.1968
-3 17 7 6.3053 0.0676
-3 17 8 -7.4142 0.0038
-3 17 9 6.9335 -0.2586
-3 17 10 0.2637 0.3106
-3 17 11 -8.0843 0.0388
-3 17 12 4.5120 -0.1988
-3 17 13 1.7353 -0.1890
-3 17 14 -3.5664 0.4001
-3 17 15 1.0001 -0.1525
-3 18 1 10.1152 0.3387
-3 18 2 -10.3853 -0.2377
-3 18 3 -8.9411 -0.0131
-3 18 4 38.7511 -0.1825
-3 18 5 -21.9198 0.1507
-3 18 6 3.3749 -0.0239
-3 18 7 3.4722 -0.0155
-3 18 8 -8.1227 -0.0956
-3 18 9 6.8902 -0.2312
-3 18 10 1.0062 -0.1241
-3 18 11 -7.0609 0.2533
-3 18 12 3.2914 0.2080
-3 18 13 2.5370 -0.3923
-3 18 14 -3.5714 -0.3096
-3 19 1 -3.3498 0.0649
-3 19 2 -11.3148 0.0068
-3 19 3 10.6345 -0.3256
-3 19 4 6.8639 -0.0496
-3 19 5 -3.7105 0.0017
-3 19 6 3.8778 0.1695
-3 19 7 1.9648 -0.2584
-3 19 8 -6.0196 0.1344
-3 19 9 0.9758 -0.0137
-3 19 10 3.3562 -0.7431
-3 19 11 -3.5141 0.2540
-3 19 12 1.3942 0.6284
-3 20 1 -3.1323 -0.5426
-3 20 2 -4.2042 0.5892
-3 20 3 5.0893 -0.5489
-3 20 4 -2.9903 0.2186
-3 20 5 5.1202 0.0767
-3 20 6 -0.1792 -0.1811
-3 20 7 3.8229 0.1013
-3 20 8 -2.7525 -0.0041
-3 20 9 -2.7181 0.1287
-3 20 10 2.1880 -0.5287
-3 21 1 -1.3060 -0.3318
-3 21 2 -0.5305 0.0719
-3 21 3 -4.3269 0.1819
-3 21 4 4.1084 -0.1314
-3 21 5 1.3377 0.3853
-3 21 6 -3.7993 -0.1644
-3 21 7 4.6197 0.1762
-2 -21 1 1.3500 -0.2257
-2 -21 2 -0.1264 0.9559
-2 -20 1 3.4059 -0.3402
-2 -20 2 -2.5264 0.7113
-2 -20 3 -1.4733 -0.0098
-2 -20 4 4.0477 -0.6114
-2 -19 1 4.3434 0.3668
-2 -19 2 -5.9179 -0.4420
-2 -19 3 2.2707 0.4256
-2 -19 4 0.8879 -0.1624
-2 -19 5 -0.3634 -0.0853
-2 -19 6 -0.5200 0.4271
-2 -19 7 -0.4912 -0.6055
-2 -18 1 -4.8122 0.0813
-2 -18 2 4.8572 -0.0895
-2 -18 3 -1.6474 -0.1092
-2 -18 4 -1.7163 -0.2811
-2 -18 5 4.0474 0.1119
-2 -18 6 -4.4877 -0.0216
-2 -18 7 1.3062 -0.0557
-2 -18 8 0.0326 -0.0500
-2 -17 1 -4.1615 0.1338
-2 -17 2 7.7363 -0.0317
-2 -17 3 -5.4905 -0.2398
-2 -17 4 1.1566 -0.3674
-2 -17 5 0.9636 -0.1051
-2 -17 6 -0.3693 -0.0336
-2 -17 7 -0.9353 0.2173
-2 -17 8 -2.8555 -0.3669
-2 -17 9 4.7620 0.1456
-2 -17 10 -2.8226 0.8524
-2 -16 1 5.8666 -0.2660
-2 -16 2 -1.2666 0.2229
-2 -16 3 -1.3448 -0.3279
-2 -16 4 1.3320 0.0161
-2 -16 5 -1.5315 -0.4316
-2 -16 6 3.7318 0.0873
-2 -16 7 -5.6032 -0.1071
-2 -16 8 1.9756 -0.2082
-2 -16 9 0.7893 0.1599
-2 -16 10 -2.4714 0.3803
-2 -16 11 2.0635 0.5035
-2 -15 1 1.4398 -0.3177
-2 -15 2 1.3407 0.0912
-2 -15 3 0.4082 -0.0203
-2 -15 4 -3.5672 0.0517
-2 -15 5 5.0473 -0.0629
-2 -15 6 -3.8805 -0.2504
-2 -15 7 -0.9685 -0.2569
-2 -15 8 5.8525 0.1766
-2 -15 9 -7.9759 -0.0311
-2 -15 10 4.2269 0.2821
-2 -15 11 1.0599 0.0558
-2 -15 12 -3.2420 -0.1075
-2 -14 1 -9.3360 0.1108
-2 -14 2 8.2624 -0.0685
-2 -14 3 -1.5863 0.0469
-2 -14 4 -3.3053 0.0504
-2 -14 5 6.4104 -0.0028
-2 -14 6 -9.1084 -0.0330
-2 -14 7 7.3156 -0.0805
-2 -14 8 -0.8848 -0.0531
-2 -14 9 -4.4825 -0.0736
-2 -14 10 5.8249 0.2601
-2 -14 11 -3.0426 0.0654
-2 -14 12 -0.0648 -0.1133
-2 -14 13 0.1670 -0.0553
-2 -13 1 -10.5895 0.4056
-2 -13 2 0.7129 -0.0097
-2 -13 3 2.3204 -0.1675
-2 -13 4 3.8144 -0.0440
-2 -13 5 -9.2047 0.1628
-2 -13 6 4.4168 -0.0048
-2 -13 7 5.5579 0.2117
-2 -13 8 -10.6839 -0.2230
-2 -13 9 8.6988 -0.1246
-2 -13 10 -1.1092 0.3368
-2 -13 11 -2.1294 -0.0803
-2 -13 12 2.0770 -0.1829
-2 -13 13 -0.3859 0.0741
-2 -13 14 0.5051 0.5630
-2 -12 1 3.2675 0.1790
-2 -12 2 -21.8787 -0.0911
-2 -12 3 15.5416 -0.0206
-2 -12 4 2.7996 -0.0060
-2 -12 5 -18.0834 -0.0629
-2 -12 6 17.1369 0.0848
-2 -12 7 -4.0711 0.1196
-2 -12 8 -7.3009 -0.0612
-2 -12 9 8.6510 0.0858
-2 -12 10 -1.0089 -0.0305
-2 -12 11 -1.9329 -0.0930
-2 -12 12 2.1695 0.0266
-2 -12 13 0.4990 0.1809
-2 -12 14 -2.9908 -0.0520
-2 -12 15 3.5360 -0.3236
-2 -11 1 4.9565 -0.3794
-2 -11 2 -19.0583 0.0034
-2 -11 3 14.9112 0.1357
-2 -11 4 -7.5667 -0.0682
-2 -11 5 0.8871 -0.0492
-2 -11 6 3.4807 -0.0657
-2 -11 7 -6.4060 0.0020
-2 -11 8 5.5064 0.0799
-2 -11 9 -1.7397 0.1317
-2 -11 10 1.3819 -0.1545
-2 -11 11 -0.0348 0.1155
-2 -11 12 1.0758 0.0074
-2 -11 13 0.1227 -0.1285
-2 -11 14 -3.0358 -0.1090
-2 -11 15 5.2939 0.6283
-2 -11 16 -0.9472 -0.2284
-2 -10 1 -12.6421 -0.1936
-2 -10 2 20.2901 -0.1244
-2 -10 3 -12.0439 -0.0675
-2 -10 4 -6.4895 0.1083
-2 -10 5 17.8600 -0.1034
-2 -10 6 -13.7811 0.0066
-2 -10 7 -0.9938 -0.1229
-2 -10 8 9.0752 0.0664
-2 -10 9 -4.9096 0.0251
-2 -10 10 -1.0809 0.0329
-2 -10 11 2.9614 0.1613
-2 -10 12 1.2285 -0.1602
-2 -10 13 -4.2933 -0.1307
-2 -10 14 3.0173 0.3118
-2 -10 15 0.7933 0.1032
-2 -10 16 -1.5037 0.0853
-2 -10 17 2.6004 0.1141
-2 -9 1 1.3281 0.1912
-2 -9 2 22.0818 -0.2052
-2 -9 3 -22.9943 -0.0847
-2 -9 4 7.9895 -0.1087
-2 -9 5 7.1406 0.0552
-2 -9 6 -8.0901 0.0855
-2 -9 7 2.2107 -0.0286
-2 -9 8 1.3489 -0.0541
-2 -9 9 -0.1988 -0.0231
-2 -9 10 -3.5851 0.0260
-2 -9 11 6.6647 0.0792
-2 -9 12 -3.8428 -0.0155
-2 -9 13 -2.7523 0.1348
-2 -9 14 7.1913 0.0086
-2 -9 15 -6.3707 0.0506
-2 -9 16 1.5419 0.0696
-2 -9 17 4.0038 0.5041
-2 -8 1 31.9910 0.1564
-2 -8 2 -24.5309 0.0489
-2 -8 3 -0.8680 -0.0542
-2 -8 4 20.9583 -0.1516
-2 -8 5 -15.7157 0.0358
-2 -8 6 5.0023 0.1658
-2 -8 7 2.6953 -0.0080
-2 -8 8 -1.6775 0.0835
-2 -8 9 -4.7184 -0.1835
-2 -8 10 5.0571 -0.0111
-2 -8 11 2.6554 0.1222
-2 -8 12 -9.4718 0.0174
-2 -8 13 6.6362 0.0900
-2 -8 14 0.9536 0.0887
-2 -8 15 -6.8229 0.0034
-2 -8 16 4.7417 0.0393
-2 -8 17 1.0958 0.2183
-2 -8 18 -1.3668 0.4127
-2 -7 1 31.7201 -0.1745
-2 -7 2 -36.1302 0.2276
-2 -7 3 10.5157 0.0494
-2 -7 4 15.0746 0.1088
-2 -7 5 -7.5036 -0.0217
-2 -7 6 -7.2910 -0.0437
-2 -7 7 13.4639 0.0824
-2 -7 8 -1.9396 0.0642
-2 -7 9 -10.8390 -0.0334
-2 -7 10 13.3054 -0.0167
-2 -7 11 -6.3340 0.0185
-2 -7 12 -3.9474 -0.0396
-2 -7 13 9.0098 0.0084
-2 -7 14 -7.6054 0.3064
-2 -7 15 1.5089 -0.0967
-2 -7 16 2.5098 -0.0166
-2 -7 17 -2.7496 0.1681
-2 -7 18 1.1767 0.2952
-2 -6 1 -4.1631 -0.2296
-2 -6 2 18.2953 0.0851
-2 -6 3 -18.1976 0.1952
-2 -6 4 4.7985 0.1054
-2 -6 5 15.0754 0.0841
-2 -6 6 -15.8721 -0.1129
-2 -6 7 10.3253 -0.0810
-2 -6 8 -0.0340 0.1623
-2 -6 9 -3.8697 -0.0049
-2 -6 10 3.5357 -0.0037
-2 -6 11 -6.0792 -0.0086
-2 -6 12 6.9368 -0.0839
-2 -6 13 -2.3311 0.0959
-2 -6 14 -4.9216 0.0506
-2 -6 15 6.1179 0.0763
-2 -6 16 -1.2425 0.0056
-2 -6 17 -3.9925 0.1273
-2 -6 18 2.9403 0.0010
-2 -6 19 0.6858 -0.1894
-2 -5 1 -19.2789 0.1809
-2 -5 2 39.1441 -0.1455
-2 -5 3 -18.4384 -0.0271
-2 -5 4 -11.5116 0.0547
-2 -5 5 18.7942 0.0580
-2 -5 6 7.4177 0.0326
-2 -5 7 -14.6760 -0.0137
-2 -5 8 1.9030 -0.0446
-2 -5 9 14.6235 -0.0321
-2 -5 10 -16.2848 -0.0089
-2 -5 11 4.0328 0.1113
-2 -5 12 8.1821 0.0041
-2 -5 13 -9.4060 -0.0748
-2 -5 14 1.9238 0.0902
-2 -5 15 3.8794 -0.0082
-2 -5 16 -2.4497 0.1196
-2 -5 17 -1.2176 0.0813
-2 -5 18 1.9263 -0.1613
-2 -5 19 -1.2056 0.1650
-2 -4 1 -12.4208 0.2369
-2 -4 2 4.3350 -0.1414
-2 -4 3 21.3539 -0.0705
-2 -4 4 -29.5863 -0.1970
-2 -4 5 6.6231 0.0766
-2 -4 6 34.1404 0.1124
-2 -4 7 -36.5973 -0.0046
-2 -4 8 9.9622 -0.0651
-2 -4 9 14.9320 -0.0837
-2 -4 10 -17.8753 0.0225
-2 -4 11 6.1578 0.1226
-2 -4 12 3.0562 0.0010
-2 -4 13 -5.4898 0.0089
-2 -4 14 3.1639 0.0838
-2 -4 15 1.4109 -0.0015
-2 -4 16 -3.8020 -0.0290
-2 -4 17 3.9681 0.0909
-2 -4 18 -1.1357 0.0988
-2 -4 19 -3.1143 0.0487
-2 -4 20 2.7836 -0.2226
-2 -3 1 -18.5751 -0.3015
-2 -3 2 3.3414 0.1871
-2 -3 3 30.5354 -0.0559
-2 -3 4 -34.5189 -0.0720
-2 -3 5 14.4012 0.0069
-2 -3 6 12.1508 -0.1264
-2 -3 7 -16.2866 0.0681
-2 -3 8 10.1467 0.0071
-2 -3 9 -1.4746 0.0893
-2 -3 10 -2.1219 -0.0855
-2 -3 11 0.4191 0.0589
-2 -3 12 -1.1479 0.0582
-2 -3 13 0.3433 -0.0033
-2 -3 14 2.2011 0.1799
-2 -3 15 -0.5220 -0.0197
-2 -3 16 -2.9476 -0.0820
-2 -3 17 4.8615 0.0268
-2 -3 18 -1.7985 0.1797
-2 -3 19 -2.1269 -0.0058
-2 -3 20 2.2323 -0.1732
-2 -2 1 -38.7229 -0.4732
-2 -2 2 50.0357 0.1428
-2 -2 3 -16.1522 0.0230
-2 -2 4 -10.3340 0.1643
-2 -2 5 18.6517 -0.0654
-2 -2 6 -20.4180 -0.1713
-2 -2 7 17.7445 -0.0206
-2 -2 8 -3.4661 0.1796
-2 -2 9 -8.8378 0.0020
-2 -2 10 8.8568 0.0222
-2 -2 11 -4.3954 0.1211
-2 -2 12 -2.4382 -0.0769
-2 -2 13 1.8317 0.0194
-2 -2 14 2.2923 0.0901
-2 -2 15 -3.1439 0.1376
-2 -2 16 1.1175 -0.1377
-2 -2 17 1.4994 -0.0306
-2 -2 18 -1.6507 0.0978
-2 -2 19 1.4737 -0.1346
-2 -2 20 -1.0444 0.0588
-2 -1 1 -4.2203 -0.0207
-2 -1 2 18.2997 -0.1076
-2 -1 3 -17.9983 -0.0586
-2 -1 4 20.4078 0.1229
-2 -1 5 -14.4107 0.0479
-2 -1 6 -3.4420 0.0430
-2 -1 7 17.3917 -0.0671
-2 -1 8 -14.9010 0.0003
-2 -1 9 0.8224 0.0720
-2 -1 10 6.0382 0.0839
-2 -1 11 -3.5414 0.1200
-2 -1 12 -5.1505 -0.0642
-2 -1 13 5.2419 -0.0355
-2 -1 14 -0.6786 0.0440
-2 -1 15 -4.3686 0.0485
-2 -1 16 6.3403 -0.0826
-2 -1 17 -3.6416 -0.0173
-2 -1 18 -0.2192 0.0904
-2 -1 19 3.0589 -0.4161
-2 -1 20 -2.4932 0.0299
-2 -1 21 0.8270 0.3874
-2 0 1 21.6381 0.3778
-2 0 2 -74.6532 -0.0292
-2 0 3 44.5891 -0.1699
-2 0 4 23.3901 0.0248
-2 0 5 -52.5085 0.0794
-2 0 6 29.2463 0.1063
-2 0 7 2.5311 -0.0154
-2 0 8 -17.5480 0.0386
-2 0 9 8.5111 -0.0460
-2 0 10 4.4849 0.1169
-2 0 11 -7.6366 0.0349
-2 0 12 -2.5700 -0.0144
-2 0 13 7.7583 0.0252
-2 0 14 -5.9098 -0.0187
-2 0 15 -1.0809 -0.0908
-2 0 16 6.1200 -0.0358
-2 0 17 -5.3415 0.0187
-2 0 18 1.4227 -0.0377
-2 0 19 1.3744 -0.2164
-2 0 20 -1.4575 -0.1174
-2 0 21 1.2843 0.0664
-2 1 1 21.6207 0.3162
-2 1 2 -104.1141 0.2842
-2 1 3 69.8553 -0.0335
-2 1 4 7.5840 -0.0050
-2 1 5 -41.7012 -0.0444
-2 1 6 21.9402 -0.0373
-2 1 7 6.2129 0.1399
-2 1 8 -16.6641 0.0768
-2 1 9 6.0890 -0.1056
-2 1 10 7.7654 0.1222
-2 1 11 -13.9924 -0.0419
-2 1 12 6.8530 -0.0216
-2 1 13 2.2389 0.0206
-2 1 14 -7.4859 0.0298
-2 1 15 5.7041 -0.0321
-2 1 16 -1.1567 -0.0320
-2 1 17 -1.4726 -0.1886
-2 1 18 0.8216 0.0641
-2 1 19 -0.0222 0.1470
-2 1 20 -0.2047 -0.2638
-2 1 21 1.2551 -0.2544
-2 2 1 6.1390 0.0501
-2 2 2 -6.3735 0.1892
-2 2 3 -9.2975 0.0091
-2 2 4 10.1045 0.0341
-2 2 5 -1.3355 0.0872
-2 2 6 -7.9024 -0.1112
-2 2 7 12.8375 -0.0130
-2 2 8 -10.1843 0.0348
-2 2 9 3.9738 0.0672
-2 2 10 1.9977 0.0488
-2 2 11 -6.5723 -0.0498
-2 2 12 7.2675 -0.0507
-2 2 13 -4.3383 0.0359
-2 2 14 -0.9737 -0.0305
-2 2 15 4.4867 0.1784
-2 2 16 -3.2757 -0.0865
-2 2 17 0.5137 -0.0817
-2 2 18 0.9245 0.0605
-2 2 19 -1.6267 0.0188
-2 2 20 0.8387 0.0989
-2 2 21 0.6126 0.0838
-2 3 1 3.1577 0.1278
-2 3 2 56.4092 -0.3459
-2 3 3 -54.8385 -0.0490
-2 3 4 9.8949 0.1552
-2 3 5 19.4504 0.2379
-2 3 6 -16.6940 -0.1611
-2 3 7 3.8437 -0.0850
-2 3 8 5.8867 -0.0128
-2 3 9 -2.2326 0.1168
-2 3 10 -4.2202 -0.0278
-2 3 11 7.7219 0.0255
-2 3 12 -4.3243 -0.0021
-2 3 13 -2.0422 -0.0134
-2 3 14 6.0379 -0.0052
-2 3 15 -4.1375 0.0263
-2 3 16 0.2313 0.1899
-2 3 17 2.7798 0.0540
-2 3 18 -1.5206 -0.0711
-2 3 19 -2.0476 -0.1207
-2 3 20 2.0315 0.3639
-2 3 21 -0.0180 0.3984
-2 4 1 27.6142 -0.1497
-2 4 2 13.8934 0.0310
-2 4 3 -19.8033 -0.0001
-2 4 4 10.6475 0.0756
-2 4 5 5.4170 0.0278
-2 4 6 -11.4655 -0.0906
-2 4 7 -0.9123 0.0786
-2 4 8 20.7186 -0.0082
-2 4 9 -18.2379 -0.0517
-2 4 10 2.8976 0.0687
-2 4 11 14.9658 -0.0527
-2 4 12 -16.2195 0.0557
-2 4 13 3.7161 0.0536
-2 4 14 8.2584 -0.0778
-2 4 15 -8.4238 -0.0131
-2 4 16 1.1548 0.1350
-2 4 17 6.1201 0.1286
-2 4 18 -5.5082 -0.0081
-2 4 19 -0.8270 -0.0904
-2 4 20 3.7310 0.0977
-2 4 21 -2.3469 0.4172
-2 5 1 34.0788 -0.1431
-2 5 2 -22.0572 0.4445
-2 5 3 -1.1763 0.2248
-2 5 4 15.6467 -0.1292
-2 5 5 7.9598 -0.1688
-2 5 6 -31.3164 0.0158
-2 5 7 17.2329 0.0713
-2 5 8 15.7509 0.0754
-2 5 9 -26.4514 0.0078
-2 5 10 13.1454 -0.0930
-2 5 11 10.4419 -0.0177
-2 5 12 -14.2769 0.0758
-2 5 13 2.7344 0.0013
-2 5 14 6.8599 -0.0108
-2 5 15 -5.7257 -0.0841
-2 5 16 -0.0467 -0.0412
-2 5 17 4.2084 0.0773
-2 5 18 -4.4204 -0.0134
-2 5 19 1.5613 0.0587
-2 5 20 0.6777 -0.1030
-2 5 21 -1.2914 -0.0270
-2 6 1 16.3551 0.1331
-2 6 2 0.6483 0.1990
-2 6 3 -29.7455 0.0690
-2 6 4 29.8303 -0.0489
-2 6 5 10.1595 -0.0318
-2 6 6 -36.8703 -0.0477
-2 6 7 20.6156 -0.0220
-2 6 8 3.1484 0.1555
-2 6 9 -11.8933 -0.0554
-2 6 10 6.2883 -0.0948
-2 6 11 3.2889 0.1037
-2 6 12 -0.5183 -0.0575
-2 6 13 -2.6982 0.0035
-2 6 14 1.1467 -0.0710
-2 6 15 1.0615 -0.0658
-2 6 16 -0.8364 -0.0757
-2 6 17 -1.4956 -0.1170
-2 6 18 1.4167 -0.1582
-2 6 19 0.1345 0.2845
-2 6 20 -1.9128 -0.0351
-2 6 21 1.0080 -0.9553
-2 7 1 -5.3470 0.1718
-2 7 2 12.6413 -0.3461
-2 7 3 -22.6507 -0.0811
-2 7 4 15.5937 -0.0451
-2 7 5 2.4575 0.1621
-2 7 6 -5.6999 -0.0096
-2 7 7 -6.8613 -0.0876
-2 7 8 -0.7342 -0.0044
-2 7 9 9.1606 -0.0244
-2 7 10 -10.3513 0.0106
-2 7 11 0.7181 0.0299
-2 7 12 10.5729 -0.0023
-2 7 13 -5.6090 -0.0796
-2 7 14 -4.7932 -0.0628
-2 7 15 7.4954 -0.0880
-2 7 16 -2.1314 -0.0416
-2 7 17 -5.1258 -0.1702
-2 7 18 5.4946 -0.0641
-2 7 19 -2.3853 0.0878
-2 7 20 -1.2775 0.1572
-2 7 21 1.4290 -0.8962
-2 8 1 -16.8495 -0.0294
-2 8 2 4.5091 -0.3879
-2 8 3 14.4169 -0.0511
-2 8 4 -24.5149 -0.0437
-2 8 5 5.7248 0.0246
-2 8 6 24.1197 0.0016
-2 8 7 -35.6784 -0.0664
-2 8 8 2.3593 -0.0090
-2 8 9 16.5922 -0.0485
-2 8 10 -15.4152 0.0386
-2 8 11 -1.3493 -0.0747
-2 8 12 12.2298 0.0756
-2 8 13 -5.5233 -0.0635
-2 8 14 -4.3776 -0.0981
-2 8 15 8.0615 -0.0025
-2 8 16 -3.9959 -0.0624
-2 8 17 -2.9768 0.0594
-2 8 18 3.4489 -0.0507
-2 8 19 -1.1520 0.1716
-2 8 20 -1.5823 0.2698
-2 8 21 0.9279 -0.2216
-2 9 1 -31.0096 -0.3603
-2 9 2 13.8178 0.2825
-2 9 3 23.2631 0.0205
-2 9 4 -41.4908 -0.1598
-2 9 5 16.8390 -0.0778
-2 9 6 20.5259 -0.1438
-2 9 7 -30.0286 0.0028
-2 9 8 -2.4232 0.0902
-2 9 9 11.4096 -0.0627
-2 9 10 -9.8363 -0.0918
-2 9 11 -1.4483 0.0627
-2 9 12 8.8126 -0.0377
-2 9 13 -6.0002 -0.0881
-2 9 14 1.5284 0.0967
-2 9 15 3.1352 -0.0363
-2 9 16 -4.3847 0.0202
-2 9 17 2.1295 0.1248
-2 9 18 0.0037 0.1957
-2 9 19 -1.1279 0.5059
-2 9 20 -0.6085 0.4755
-2 10 1 -25.9788 -0.1793
-2 10 2 22.2045 0.3832
-2 10 3 6.5078 -0.1014
-2 10 4 -19.7086 -0.0340
-2 10 5 10.1407 -0.0773
-2 10 6 5.8028 -0.1253
-2 10 7 -3.6528 -0.0918
-2 10 8 -13.1135 0.0714
-2 10 9 1.6978 0.0146
-2 10 10 -0.7260 -0.0616
-2 10 11 0.3196 -0.0603
-2 10 12 1.9993 0.0084
-2 10 13 -2.9446 0.0310
-2 10 14 3.0707 -0.0623
-2 10 15 -0.7659 0.1553
-2 10 16 -1.0630 -0.1524
-2 10 17 1.7072 0.3999
-2 10 18 -0.1874 0.3406
-2 10 19 -1.3126 0.6235
-2 10 20 0.1126 0.9414
-2 11 1 -4.2704 0.1486
-2 11 2 12.0446 -0.2328
-2 11 3 -6.0792 -0.2060
-2 11 4 6.5067 0.1520
-2 11 5 -5.1487 0.0288
-2 11 6 7.1976 -0.0212
-2 11 7 6.1137 -0.1312
-2 11 8 -18.3172 -0.0622
-2 11 9 0.7120 0.1248
-2 11 10 4.3581 -0.1561
-2 11 11 -4.2124 0.0411
-2 11 12 -0.0138 0.0254
-2 11 13 3.8822 0.0138
-2 11 14 -2.1505 -0.0834
-2 11 15 -0.3519 -0.0423
-2 11 16 2.2881 0.1107
-2 11 17 -2.4673 0.3418
-2 11 18 0.9601 0.2301
-2 11 19 1.0317 0.5817
-2 11 20 -0.4090 1.4942
-2 12 1 14.3770 0.1159
-2 12 2 -21.0560 -0.3443
-2 12 3 9.3428 0.0010
-2 12 4 9.8615 -0.1062
-2 12 5 -14.0008 0.1208
-2 12 6 14.4823 0.1405
-2 12 7 3.4755 -0.0811
-2 12 8 -13.8497 -0.1293
-2 12 9 1.6771 0.0049
-2 12 10 6.1708 0.0466
-2 12 11 -11.0767 -0.0164
-2 12 12 2.1997 0.0846
-2 12 13 9.2601 -0.1097
-2 12 14 -7.6616 -0.1596
-2 12 15 0.2925 0.1842
-2 12 16 4.3376 -0.1127
-2 12 17 -4.0225 0.2549
-2 12 18 -0.0575 0.0884
-2 12 19 3.2367 0.4225
-2 13 1 7.3422 -0.0758
-2 13 2 -27.8137 0.2268
-2 13 3 17.8971 0.1099
-2 13 4 4.7847 -0.0981
-2 13 5 -13.1371 -0.1146
-2 13 6 7.0626 0.2148
-2 13 7 11.4841 -0.0747
-2 13 8 -9.3370 -0.1004
-2 13 9 -3.5018 0.1000
-2 13 10 7.7978 0.0724
-2 13 11 -9.2805 -0.1306
-2 13 12 0.7909 0.1365
-2 13 13 7.9422 -0.1822
-2 13 14 -5.5141 0.0345
-2 13 15 -1.3467 -0.0844
-2 13 16 4.5013 0.1040
-2 13 17 -2.7343 -0.0094
-2 13 18 -0.9271 -0.1914
-2 13 19 1.7815 0.4170
-2 14 1 1.8654 -0.1205
-2 14 2 -6.4056 0.4479
-2 14 3 0.6557 0.2192
-2 14 4 6.2866 0.0263
-2 14 5 -7.7565 -0.1804
-2 14 6 0.6139 0.0283
-2 14 7 9.7881 -0.0861
-2 14 8 -2.4329 -0.0226
-2 14 9 -4.8634 0.1880
-2 14 10 5.5287 -0.0644
-2 14 11 -2.4009 -0.0215
-2 14 12 -3.0349 0.0422
-2 14 13 4.1859 -0.0274
-2 14 14 -0.8007 -0.0721
-2 14 15 -1.8177 -0.0351
-2 14 16 2.3117 0.1567
-2 14 17 -0.6387 -0.0196
-2 14 18 -0.4610 -0.7004
-2 15 1 2.9135 0.0574
-2 15 2 -0.8165 0.0877
-2 15 3 -7.4622 0.0188
-2 15 4 6.6732 0.1618
-2 15 5 -1.7403 -0.0496
-2 15 6 -1.4425 -0.0553
-2 15 7 1.1608 0.0028
-2 15 8 1.8045 -0.2048
-2 15 9 0.4547 -0.0179
-2 15 10 -0.7409 0.2346
-2 15 11 3.1382 -0.1351
-2 15 12 -4.5948 0.1634
-2 15 13 1.9281 -0.0841
-2 15 14 1.6316 -0.1320
-2 15 15 -2.3139 0.1881
-2 15 16 0.5489 0.2512
-2 15 17 1.6367 -0.6369
-2 16 1 -3.2924 0.2270
-2 16 2 -2.5735 -0.6012
-2 16 3 -4.0252 0.0247
-2 16 4 -0.1806 0.0175
-2 16 5 0.8921 0.1777
-2 16 6 2.3064 -0.0608
-2 16 7 -5.0922 0.0344
-2 16 8 5.7931 -0.3095
-2 16 9 -3.5163 0.0218
-2 16 10 0.4579 -0.0185
-2 16 11 5.3131 0.1160
-2 16 12 -4.3401 0.0473
-2 16 13 -0.2661 0.1634
-2 16 14 3.2095 -0.3085
-2 16 15 -2.1490 0.3645
-2 16 16 -1.0481 -0.1492
-2 16 17 2.8763 0.3235
-2 17 1 -15.6668 -0.2520
-2 17 2 12.2608 -0.3466
-2 17 3 -7.0335 0.0739
-2 17 4 -19.8803 -0.0294
-2 17 5 19.6041 -0.0263
-2 17 6 -5.4824 0.0896
-2 17 7 -1.5584 -0.1403
-2 17 8 6.0969 0.1725
-2 17 9 -9.2467 -0.2032
-2 17 10 3.4394 -0.0010
-2 17 11 6.7542 -0.0389
-2 17 12 -5.4685 0.0153
-2 17 13 -1.0918 0.4352
-2 17 14 4.9179 -0.0546
-2 17 15 -2.8215 -0.4644
-2 17 16 -0.2058 0.7595
-2 18 1 -1.3707 -0.3547
-2 18 2 7.7654 0.3253
-2 18 3 -8.0735 -0.0315
-2 18 4 -20.4373 0.0606
-2 18 5 19.8779 -0.1863
-2 18 6 -8.6657 -0.0281
-2 18 7 1.2193 0.1912
-2 18 8 5.5458 0.0536
-2 18 9 -7.2128 -0.0309
-2 18 10 0.6659 0.2227
-2 18 11 5.5840 -0.1745
-2 18 12 -3.7359 -0.3268
-2 18 13 -0.5333 0.6117
-2 18 14 2.5142 0.2701
-2 19 1 2.0411 0.2238
-2 19 2 5.7374 0.0925
-2 19 3 -12.3446 0.0786
-2 19 4 1.6509 -0.0162
-2 19 5 -3.9531 0.0156
-2 19 6 1.4700 0.0451
-2 19 7 -3.3952 -0.0081
-2 19 8 6.6559 0.2616
-2 19 9 -1.9788 0.0379
-2 19 10 -3.3969 0.2181
-2 19 11 2.9085 0.1666
-2 19 12 -0.3154 -0.5030
-2 19 13 -0.2905 0.1938
-2 20 1 2.0946 0.2364
-2 20 2 -1.7063 -0.2460
-2 20 3 3.2610 0.0971
-2 20 4 -6.3493 0.0071
-2 20 5 -0.5047 0.1191
-2 20 6 2.0739 0.1354
-2 20 7 -5.4210 -0.1041
-2 20 8 3.5255 0.3274
-2 20 9 2.1520 0.1119
-2 20 10 -2.7026 0.0379
-2 20 11 -0.1193 0.3265
-2 21 1 1.3398 0.3424
-2 21 2 -0.5718 -0.1961
-2 21 3 1.6476 0.0117
-2 21 4 -1.8736 -0.0355
-2 21 5 -2.1044 0.1349
-2 21 6 4.7263 -0.0023
-2 21 7 -4.0858 0.1592
-2 21 8 -1.5363 -0.0616
-1 -21 1 -3.0543 0.0768
-1 -21 2 0.8749 -0.5594
-1 -20 1 -2.5514 -0.5046
-1 -20 2 4.2387 0.2422
-1 -20 3 -0.8356 -0.4749
-1 -20 4 -2.0918 0.4441
-1 -20 5 1.1456 -0.3552
-1 -19 1 1.2328 -0.1728
-1 -19 2 0.2158 -0.0623
-1 -19 3 -1.4281 0.0196
-1 -19 4 1.7087 -0.0610
-1 -19 5 -3.4811 -0.1775
-1 -19 6 3.1642 -0.0723
-1 -19 7 -1.3843 0.2740
-1 -18 1 4.4636 0.0303
-1 -18 2 -9.7944 0.1172
-1 -18 3 6.6127 0.2920
-1 -18 4 -1.7471 -0.1932
-1 -18 5 -2.2019 -0.0947
-1 -18 6 1.7770 0.0965
-1 -18 7 -0.4945 -0.4940
-1 -18 8 0.7806 0.4489
-1 -18 9 -2.9873 -0.7774
-1 -17 1 -2.2164 0.0750
-1 -17 2 -0.9343 0.3498
-1 -17 3 1.2102 0.0263
-1 -17 4 -1.2501 0.0827
-1 -17 5 0.7256 0.2617
-1 -17 6 -3.5513 -0.4913
-1 -17 7 5.0871 0.1522
-1 -17 8 -1.7060 0.1498
-1 -17 9 -3.6531 -0.4432
-1 -17 10 3.7403 -0.5273
-1 -16 1 -3.0374 0.3888
-1 -16 2 1.8990 -0.3365
-1 -16 3 -2.1131 0.3082
-1 -16 4 2.1807 0.0200
-1 -16 5 -2.9771 0.0719
-1 -16 6 0.0332 0.2859
-1 -16 7 3.6255 -0.0694
-1 -16 8 -4.9804 -0.2946
-1 -16 9 4.2660 0.0426
-1 -16 10 -2.2603 -0.3274
-1 -16 11 -0.6182 -0.1498
-1 -15 1 2.1973 0.0366
-1 -15 2 -6.7727 -0.1550
-1 -15 3 2.8159 0.0480
-1 -15 4 2.3511 0.0595
-1 -15 5 -7.7930 0.1137
-1 -15 6 9.5841 0.2728
-1 -15 7 -6.7848 -0.1112
-1 -15 8 -0.4006 -0.1039
-1 -15 9 6.8502 0.0826
-1 -15 10 -7.4198 -0.4677
-1 -15 11 3.3079 0.1612
-1 -15 12 0.7360 0.1007
-1 -15 13 -1.1286 0.1222
-1 -14 1 7.8297 -0.2659
-1 -14 2 -8.5664 0.2197
-1 -14 3 1.4669 0.1154
-1 -14 4 -1.8739 -0.0066
-1 -14 5 1.8555 -0.0818
-1 -14 6 2.1332 -0.0230
-1 -14 7 -7.9489 0.0407
-1 -14 8 7.6965 0.2330
-1 -14 9 -3.1388 -0.2085
-1 -14 10 -1.0504 -0.2960
-1 -14 11 2.5065 0.1307
-1 -14 12 -0.5644 0.2007
-1 -14 13 -0.1476 -0.1678
-1 -14 14 -0.6703 -0.1481
-1 -13 1 8.6516 -0.3071
-1 -13 2 5.5737 0.4819
-1 -13 3 -12.7915 -0.0169
-1 -13 4 0.2018 -0.0635
-1 -13 5 14.3073 -0.1673
-1 -13 6 -17.0593 -0.0429
-1 -13 7 4.4156 -0.0016
-1 -13 8 8.2680 0.0582
-1 -13 9 -11.1540 -0.0717
-1 -13 10 4.4988 -0.0381
-1 -13 11 0.8228 0.0174
-1 -13 12 -0.9484 -0.0177
-1 -13 13 -0.4198 -0.0777
-1 -13 14 1.6739 0.0323
-1 -13 15 -1.6294 0.6671
-1 -12 1 3.1819 0.0441
-1 -12 2 22.4166 -0.1078
-1 -12 3 -23.9837 -0.2023
-1 -12 4 8.5629 0.0892
-1 -12 5 6.5898 -0.0086
-1 -12 6 -13.1561 -0.1118
-1 -12 7 8.1377 0.0041
-1 -12 8 -0.4651 -0.1425
-1 -12 9 -3.4373 -0.0808
-1 -12 10 -0.7085 0.2894
-1 -12 11 3.2086 -0.2139
-1 -12 12 -2.2224 -0.0085
-1 -12 13 0.1576 0.0454
-1 -12 14 3.1104 0.3014
-1 -12 15 -4.9735 -0.4446
-1 -11 1 7.6933 0.1432
-1 -11 2 -0.0466 -0.5262
-1 -11 3 -0.4158 -0.0121
-1 -11 4 4.3030 -0.0080
-1 -11 5 -9.8158 0.0038
-1 -11 6 9.5116 0.1123
-1 -11 7 -1.7719 -0.0404
-1 -11 8 -6.0661 -0.2069
-1 -11 9 4.4915 0.0644
-1 -11 10 -1.3832 -0.0039
-1 -11 11 -0.5135 -0.0557
-1 -11 12 -1.5745 0.1697
-1 -11 13 3.1387 0.0188
-1 -11 14 -0.9559 -0.0351
-1 -11 15 -3.6833 -0.3486
-1 -11 16 2.4638 0.2393
-1 -10 1 -0.0310 -0.0531
-1 -10 2 -24.9849 0.0327
-1 -10 3 27.6865 0.1231
-1 -10 4 -7.9846 -0.2075
-1 -10 5 -11.5500 0.0796
-1 -10 6 14.8121 0.0138
-1 -10 7 -3.3144 0.0882
-1 -10 8 -5.2885 -0.0421
-1 -10 9 2.3738 0.0049
-1 -10 10 3.8650 -0.0818
-1 -10 11 -6.5759 0.0111
-1 -10 12 1.8150 0.1166
-1 -10 13 4.8985 -0.0446
-1 -10 14 -7.3055 -0.1854
-1 -10 15 3.7984 0.1750
-1 -10 16 -0.6106 -0.2360
-1 -10 17 -3.0788 -0.0616
-1 -9 1 -23.6595 -0.0565
-1 -9 2 4.3171 0.4383
-1 -9 3 10.4528 0.1184
-1 -9 4 -13.3316 0.0662
-1 -9 5 4.8694 -0.1805
-1 -9 6 -0.7949 -0.0460
-1 -9 7 3.1970 0.1164
-1 -9 8 -2.9576 0.0915
-1 -9 9 1.2946 0.0453
-1 -9 10 1.4603 -0.0541
-1 -9 11 -6.0727 -0.0405
-1 -9 12 8.1225 -0.0630
-1 -9 13 -3.8185 -0.0511
-1 -9 14 -3.5226 -0.0244
-1 -9 15 7.4278 0.1351
-1 -9 16 -6.0332 -0.1959
-1 -9 17 -1.4007 -0.5765
-1 -9 18 2.6574 0.6621
-1 -8 1 -26.3342 0.0515
-1 -8 2 36.0452 0.2045
-1 -8 3 -19.1954 0.0510
-1 -8 4 -10.7168 0.0499
-1 -8 5 15.3945 0.0443
-1 -8 6 -3.9201 -0.1306
-1 -8 7 -4.6105 -0.0011
-1 -8 8 3.0717 0.0755
-1 -8 9 7.6045 0.0879
-1 -8 10 -11.4794 0.0001
-1 -8 11 5.6796 -0.1210
-1 -8 12 5.3416 0.0023
-1 -8 13 -9.8032 -0.0474
-1 -8 14 6.5017 -0.2210
-1 -8 15 0.8052 0.2426
-1 -8 16 -4.6301 -0.2421
-1 -8 17 1.6037 -0.2258
-1 -8 18 0.2756 0.0068
-1 -7 1 -16.9366 0.1045
-1 -7 2 12.3858 -0.3935
-1 -7 3 -0.8034 -0.0394
-1 -7 4 -12.4727 -0.0122
-1 -7 5 2.5723 0.1222
-1 -7 6 12.9965 0.0803
-1 -7 7 -19.6917 -0.1653
-1 -7 8 9.8992 -0.0356
-1 -7 9 6.2846 0.0315
-1 -7 10 -11.4667 0.0124
-1 -7 11 9.5853 0.0222
-1 -7 12 -2.9109 0.0134
-1 -7 13 -2.8379 -0.1289
-1 -7 14 6.7876 -0.1631
-1 -7 15 -5.5591 0.0749
-1 -7 16 1.2258 -0.0628
-1 -7 17 2.3819 -0.0377
-1 -7 18 -2.7348 -0.1735
-1 -7 19 0.0498 0.2967
-1 -6 1 -4.3624 -0.0595
-1 -6 2 -27.7544 -0.3652
-1 -6 3 31.1210 0.0201
-1 -6 4 -13.4700 -0.0580
-1 -6 5 -9.6369 -0.0666
-1 -6 6 8.4928 0.0902
-1 -6 7 -2.1980 -0.0120
-1 -6 8 1.7807 -0.0862
-1 -6 9 -4.2241 -0.0566
-1 -6 10 6.4543 0.0663
-1 -6 11 -0.0154 -0.0381
-1 -6 12 -6.5972 0.0810
-1 -6 13 7.7290 -0.1389
-1 -6 14 -0.9185 0.0538
-1 -6 15 -4.1628 -0.0828
-1 -6 16 3.2051 -0.0668
-1 -6 17 2.0110 0.0517
-1 -6 18 -3.2737 0.1260
-1 -6 19 0.9103 -0.1537
-1 -5 1 5.9063 -0.1800
-1 -5 2 -18.6427 0.2557
-1 -5 3 0.2564 0.0740
-1 -5 4 17.0593 -0.0651
-1 -5 5 -17.3164 -0.2026
-1 -5 6 -15.9830 -0.0666
-1 -5 7 32.0107 0.0961
-1 -5 8 -13.8369 0.0556
-1 -5 9 -12.8421 0.0191
-1 -5 10 21.4638 -0.0928
-1 -5 11 -10.1850 -0.0638
-1 -5 12 -3.2239 0.0816
-1 -5 13 7.6731 0.0443
-1 -5 14 -2.8833 0.0269
-1 -5 15 -2.4686 -0.0490
-1 -5 16 3.1216 -0.0438
-1 -5 17 -0.7814 0.0743
-1 -5 18 -0.1872 0.0567
-1 -5 19 2.0447 -0.0115
-1 -5 20 -2.0935 0.1000
-1 -4 1 19.7961 0.0321
-1 -4 2 -3.5329 0.3010
-1 -4 3 -32.4861 -0.0357
-1 -4 4 42.1770 0.0754
-1 -4 5 -21.2324 -0.1273
-1 -4 6 -20.5912 -0.0378
-1 -4 7 35.4258 0.0152
-1 -4 8 -19.1218 0.0736
-1 -4 9 -3.3179 0.0656
-1 -4 10 11.2966 -0.0655
-1 -4 11 -4.5701 -0.0520
-1 -4 12 -2.0125 0.0799
-1 -4 13 3.2609 0.0170
-1 -4 14 -2.0062 0.0041
-1 -4 15 -0.7739 0.0360
-1 -4 16 3.3963 0.0841
-1 -4 17 -4.4755 -0.0833
-1 -4 18 3.3276 -0.0659
-1 -4 19 1.4978 0.2543
-1 -4 20 -2.9823 -0.0237
-1 -3 1 27.2040 0.4176
-1 -3 2 -39.8113 -0.3981
-1 -3 3 3.1248 -0.0253
-1 -3 4 22.5754 0.0499
-1 -3 5 -25.0688 0.1471
-1 -3 6 9.7498 0.0871
-1 -3 7 -4.1242 -0.0610
-1 -3 8 0.0718 -0.0757
-1 -3 9 3.6222 0.0389
-1 -3 10 -4.1451 0.0525
-1 -3 11 3.7131 0.0249
-1 -3 12 -1.1387 0.0004
-1 -3 13 -0.8228 -0.0305
-1 -3 14 -1.9759 -0.0148
-1 -3 15 2.5191 0.0522
-1 -3 16 0.3191 0.0928
-1 -3 17 -3.3674 -0.1025
-1 -3 18 2.7808 -0.0033
-1 -3 19 -0.0341 0.0138
-1 -3 20 -0.6582 0.0689
-1 -2 1 9.8315 0.0632
-1 -2 2 -54.5171 -0.3863
-1 -2 3 38.7695 0.0672
-1 -2 4 -12.4719 -0.0819
-1 -2 5 -4.1053 0.1121
-1 -2 6 13.6863 0.1498
-1 -2 7 -19.7706 0.0186
-1 -2 8 12.7256 -0.1124
-1 -2 9 1.2040 -0.0127
-1 -2 10 -6.4781 -0.0112
-1 -2 11 4.2476 0.0143
-1 -2 12 2.6931 0.0706
-1 -2 13 -4.3840 -0.0830
-1 -2 14 -0.7670 0.0088
-1 -2 15 4.7426 -0.0288
-1 -2 16 -4.8859 -0.0020
-1 -2 17 1.7396 0.0867
-1 -2 18 0.8645 -0.1459
-1 -2 19 -2.4444 0.0692
-1 -2 20 2.2890 -0.0085
-1 -2 21 -0.9550 -0.3106
-1 -1 1 -15.4033 -0.2097
-1 -1 2 24.7362 0.2351
-1 -1 3 -21.9912 0.1397
-1 -1 4 -13.2837 -0.2256
-1 -1 5 34.4845 -0.0128
-1 -1 6 -21.9191 0.0463
-1 -1 7 -2.3393 0.0469
-1 -1 8 13.0815 0.0620
-1 -1 9 -5.1055 -0.0929
-1 -1 10 -3.6542 -0.1394
-1 -1 11 4.4618 0.0496
-1 -1 12 4.8467 -0.0429
-1 -1 13 -8.8172 0.0493
-1 -1 14 4.6706 -0.0332
-1 -1 15 2.2646 0.0019
-1 -1 16 -6.8836 -0.0429
-1 -1 17 5.5703 -0.0313
-1 -1 18 -1.6007 0.0289
-1 -1 19 -1.9703 0.1659
-1 -1 20 1.6739 -0.2034
-1 -1 21 -0.7840 -0.3584
-1 0 1 20.5914 -0.3416
-1 0 2 87.9165 0.2257
-1 0 3 -94.2789 0.0817
-1 0 4 8.7711 -0.0416
-1 0 5 52.8713 0.0169
-1 0 6 -38.3969 -0.1438
-1 0 7 1.2168 0.0101
-1 0 8 19.0023 0.0455
-1 0 9 -9.0747 -0.0041
-1 0 10 -6.7054 -0.1451
-1 0 11 14.1178 -0.0271
-1 0 12 -4.7967 -0.0235
-1 0 13 -4.3653 -0.0016
-1 0 14 7.5432 -0.0062
-1 0 15 -3.5923 0.0830
-1 0 16 -1.8297 -0.0702
-1 0 17 3.2483 0.0329
-1 0 18 -1.3367 0.0387
-1 0 19 -0.9950 0.0798
-1 0 20 0.3689 -0.0259
-1 0 21 -1.1185 -0.1012
-1 1 1 15.4955 -0.3595
-1 1 2 69.6535 -0.3911
-1 1 3 -59.0771 0.2117
-1 1 4 -0.2445 0.0865
-1 1 5 32.6673 -0.0584
-1 1 6 -13.4353 -0.0144
-1 1 7 -12.5642 -0.0522
-1 1 8 23.2548 -0.0384
-1 1 9 -10.5115 -0.0337
-1 1 10 -3.6093 -0.0562
-1 1 11 13.4273 0.0160
-1 1 12 -10.8748 -0.0184
-1 1 13 4.1081 -0.0790
-1 1 14 3.7416 0.0223
-1 1 15 -6.4992 0.0077
-1 1 16 4.2652 0.1120
-1 1 17 -0.6823 0.0528
-1 1 18 -0.7422 0.0716
-1 1 19 -0.0128 -0.1179
-1 1 20 -0.3694 0.1484
-1 1 21 -1.4415 0.2197
-1 2 1 -17.2379 0.4147
-1 2 2 -20.9036 -0.0013
-1 2 3 51.7140 -0.0584
-1 2 4 -33.0504 -0.0618
-1 2 5 1.8928 -0.1788
-1 2 6 15.3306 0.2636
-1 2 7 -10.5133 -0.0061
-1 2 8 6.7376 -0.1068
-1 2 9 -3.9283 -0.1114
-1 2 10 5.2992 0.0363
-1 2 11 -1.7929 0.0177
-1 2 12 -1.7655 0.0224
-1 2 13 4.6117 -0.1155
-1 2 14 -3.1850 0.0674
-1 2 15 -0.1172 -0.0566
-1 2 16 1.4645 0.0286
-1 2 17 -0.8793 0.1465
-1 2 18 -0.9011 0.1016
-1 2 19 2.1028 -0.0111
-1 2 20 -2.4072 -0.2274
-1 2 21 -0.4359 0.3544
-1 3 1 -36.0184 0.5531
-1 3 2 -29.5313 0.6601
-1 3 3 48.9271 -0.3919
-1 3 4 -12.1280 -0.1790
-1 3 5 -15.3930 -0.0063
-1 3 6 17.1959 0.1840
-1 3 7 2.5459 -0.0397
-1 3 8 -17.2195 0.0237
-1 3 9 14.5912 -0.0758
-1 3 10 1.1232 -0.0356
-1 3 11 -11.8989 0.0731
-1 3 12 12.4602 -0.0665
-1 3 13 -3.9052 -0.0065
-1 3 14 -5.4501 0.0319
-1 3 15 6.9950 -0.0485
-1 3 16 -2.7031 -0.1083
-1 3 17 -3.5677 0.0602
-1 3 18 4.2827 0.1088
-1 3 19 -0.0222 0.1071
-1 3 20 -3.4321 -0.2402
-1 3 21 1.5040 -0.3940
-1 4 1 -25.6026 -0.1692
-1 4 2 7.7057 -0.0900
-1 4 3 -4.5292 -0.1097
-1 4 4 3.0638 0.0642
-1 4 5 -6.7780 0.1320
-1 4 6 18.8989 -0.1069
-1 4 7 -10.0508 0.0036
-1 4 8 -17.0045 -0.0257
-1 4 9 28.1126 0.0487
-1 4 10 -15.1920 0.0096
-1 4 11 -8.5876 -0.0196
-1 4 12 18.3042 -0.0242
-1 4 13 -8.6525 -0.0756
-1 4 14 -6.3273 0.0443
-1 4 15 9.0016 0.0061
-1 4 16 -2.9977 -0.1099
-1 4 17 -5.3563 -0.1493
-1 4 18 6.7030 0.0216
-1 4 19 -2.3525 0.1806
-1 4 20 -2.3812 -0.2660
-1 4 21 2.7416 -0.5765
-1 5 1 -17.2623 -0.7716
-1 5 2 14.8908 -0.6056
-1 5 3 6.7096 0.1168
-1 5 4 -24.2899 0.1743
-1 5 5 0.0190 0.1013
-1 5 6 36.8685 -0.1052
-1 5 7 -33.6610 -0.0406
-1 5 8 -0.3722 -0.0614
-1 5 9 20.3255 0.0430
-1 5 10 -17.5311 0.0790
-1 5 11 -2.5052 -0.0688
-1 5 12 9.9785 -0.0433
-1 5 13 -3.1158 0.0016
-1 5 14 -5.6131 -0.0724
-1 5 15 4.4419 0.0974
-1 5 16 -0.6762 -0.0647
-1 5 17 -2.1268 -0.1589
-1 5 18 1.8229 0.0349
-1 5 19 -1.4557 -0.2550
-1 5 20 1.0491 0.0286
-1 5 21 -0.5385 -0.0369
-1 6 1 -15.6206 -0.3557
-1 6 2 0.3221 -0.0735
-1 6 3 29.9618 0.1022
-1 6 4 -41.6198 -0.1011
-1 6 5 8.8850 -0.0370
-1 6 6 21.0099 0.0013
-1 6 7 -14.8958 0.0499
-1 6 8 -0.2132 -0.0559
-1 6 9 0.8021 -0.0015
-1 6 10 0.2402 -0.0347
-1 6 11 -4.2507 -0.0265
-1 6 12 -2.9508 -0.0050
-1 6 13 5.1761 0.0263
-1 6 14 -0.5846 -0.0250
-1 6 15 -4.4568 0.0175
-1 6 16 2.2485 0.0832
-1 6 17 2.4727 -0.0024
-1 6 18 -4.3054 -0.1196
-1 6 19 2.1603 -0.1647
-1 6 20 1.0419 -0.0125
-1 6 21 -1.8534 0.5650
-1 7 1 9.6325 0.5381
-1 7 2 -7.0067 0.5582
-1 7 3 2.0467 -0.2295
-1 7 4 4.0079 -0.0722
-1 7 5 -4.9225 -0.2033
-1 7 6 -8.6582 0.0770
-1 7 7 24.1630 0.0650
-1 7 8 -10.7953 0.0312
-1 7 9 -12.5731 -0.0940
-1 7 10 15.1997 -0.0360
-1 7 11 -5.2794 0.0148
-1 7 12 -11.3050 -0.0900
-1 7 13 8.3815 0.1249
-1 7 14 3.1622 0.0253
-1 7 15 -9.5391 0.0324
-1 7 16 5.0421 0.1345
-1 7 17 3.4109 -0.0099
-1 7 18 -5.6280 0.0438
-1 7 19 2.6066 0.0536
-1 7 20 1.1901 -0.0028
-1 7 21 -1.6948 0.2672
-1 8 1 30.9165 0.3561
-1 8 2 -15.1069 0.1548
-1 8 3 -16.6028 -0.1752
-1 8 4 43.1485 0.0821
-1 8 5 -25.4903 0.0010
-1 8 6 -14.9896 -0.0321
-1 8 7 40.0725 -0.0057
-1 8 8 -13.5583 -0.0296
-1 8 9 -15.3128 0.0706
-1 8 10 16.3465 -0.0523
-1 8 11 -2.9023 -0.0356
-1 8 12 -12.2588 0.0481
-1 8 13 7.8979 -0.0269
-1 8 14 0.4144 0.1166
-1 8 15 -5.5348 0.0928
-1 8 16 5.1560 0.0140
-1 8 17 -0.3944 0.1558
-1 8 18 -1.5123 0.0135
-1 8 19 0.8184 0.0754
-1 8 20 1.7592 0.1619
-1 8 21 -1.2280 0.2557
-1 9 1 30.3596 -0.4386
-1 9 2 -24.9064 -0.6057
-1 9 3 -4.8808 0.1955
-1 9 4 34.3024 0.2330
-1 9 5 -22.6510 0.0493
-1 9 6 -4.3996 -0.0237
-1 9 7 20.4824 -0.0135
-1 9 8 2.3912 -0.0358
-1 9 9 -11.1335 0.0091
-1 9 10 6.6799 0.0972
-1 9 11 -1.3434 -0.0206
-1 9 12 -6.4205 0.0107
-1 9 13 4.9481 0.0424
-1 9 14 -3.1488 -0.0213
-1 9 15 0.0827 0.0819
-1 9 16 2.2088 0.1593
-1 9 17 -2.4250 -0.0516
-1 9 18 1.1334 -0.0625
-1 9 19 1.6267 -0.0937
-1 9 20 -0.6158 0.2258
-1 9 21 -0.3301 0.5997
-1 10 1 8.7252 -0.1605
-1 10 2 -22.4390 -0.3384
-1 10 3 8.8383 0.2490
-1 10 4 4.1124 -0.0154
-1 10 5 0.9547 0.1148
-1 10 6 -5.0475 0.0264
-1 10 7 2.5863 0.0602
-1 10 8 18.1829 0.0052
-1 10 9 -6.5755 -0.0782
-1 10 10 -3.6763 0.1962
-1 10 11 1.3077 0.0053
-1 10 12 -0.4704 -0.0565
-1 10 13 -0.5923 0.0293
-1 10 14 -0.8047 0.1047
-1 10 15 0.6930 -0.0671
-1 10 16 -0.7167 0.0966
-1 10 17 0.4138 -0.2348
-1 10 18 -0.5522 -0.1148
-1 10 19 1.5562 -0.2346
-1 10 20 -0.7429 -0.3004
-1 11 1 -10.0092 0.5838
-1 11 2 4.9566 0.4695
-1 11 3 -4.2137 0.0009
-1 11 4 -5.9722 -0.1171
-1 11 5 11.8015 -0.0017
-1 11 6 -12.6252 0.1171
-1 11 7 4.8459 0.0219
-1 11 8 16.2927 0.1039
-1 11 9 -4.8784 0.0313
-1 11 10 -4.9695 -0.0053
-1 11 11 7.1771 0.0417
-1 11 12 -3.0440 0.0020
-1 11 13 -5.5124 0.0584
-1 11 14 5.9223 0.0609
-1 11 15 -1.9320 -0.0475
-1 11 16 -1.8167 -0.0886
-1 11 17 2.9360 -0.4075
-1 11 18 -1.5311 0.0118
-1 11 19 -1.5884 -0.4152
-1 11 20 1.6665 -0.9027
-1 12 1 -3.0244 0.4717
-1 12 2 26.0208 0.4883
-1 12 3 -24.1587 -0.0372
-1 12 4 -2.1311 0.0566
-1 12 5 13.4019 -0.0275
-1 12 6 -13.5078 -0.0080
-1 12 7 0.0598 0.0260
-1 12 8 13.0250 0.1850
-1 12 9 -1.1661 -0.0262
-1 12 10 -5.7535 -0.1648
-1 12 11 10.9638 0.2478
-1 12 12 -5.9702 -0.0927
-1 12 13 -7.0121 0.1080
-1 12 14 8.6028 0.0800
-1 12 15 -1.2361 -0.2204
-1 12 16 -4.3361 0.0311
-1 12 17 4.3761 -0.5123
-1 12 18 -0.7417 0.0060
-1 12 19 -3.4571 -0.3336
-1 12 20 2.4288 -1.3338
-1 13 1 2.3317 -0.2300
-1 13 2 15.2450 -0.2476
-1 13 3 -14.8042 0.0332
-1 13 4 -4.3976 0.1732
-1 13 5 10.9353 0.1840
-1 13 6 -6.4237 -0.0993
-1 13 7 -12.0490 0.0086
-1 13 8 13.1537 0.0298
-1 13 9 2.4217 -0.0823
-1 13 10 -6.2878 0.0167
-1 13 11 6.3471 0.0466
-1 13 12 -0.8753 0.0136
-1 13 13 -5.4204 0.0621
-1 13 14 3.9454 0.0348
-1 13 15 0.9325 -0.0140
-1 13 16 -3.6747 -0.4403
-1 13 17 2.8904 0.1033
-1 13 18 0.0681 0.0339
-1 13 19 -1.5085 -1.0131
-1 14 1 -6.1954 -0.5986
-1 14 2 0.1167 -0.5533
-1 14 3 5.9363 0.0292
-1 14 4 -11.4475 0.0645
-1 14 5 5.7557 0.2239
-1 14 6 -2.0284 -0.0095
-1 14 7 -6.3779 0.0137
-1 14 8 1.7585 -0.1088
-1 14 9 2.7044 0.1031
-1 14 10 -2.0904 -0.1849
-1 14 11 -0.1229 0.0049
-1 14 12 3.7237 0.0487
-1 14 13 -3.4066 0.0609
-1 14 14 0.2199 0.0521
-1 14 15 1.2068 -0.2303
-1 14 16 -1.2858 -0.0944
-1 14 17 0.3695 0.1922
-1 14 18 0.3190 -0.1716
-1 14 19 0.5258 -0.9407
-1 15 1 -2.5006 -0.1178
-1 15 2 3.3919 0.0450
-1 15 3 -0.1612 -0.0766
-1 15 4 -4.6731 -0.2071
-1 15 5 -0.9506 0.0006
-1 15 6 0.7786 0.1965
-1 15 7 0.3913 -0.0580
-1 15 8 -5.1469 0.2494
-1 15 9 0.8791 -0.1352
-1 15 10 1.3295 -0.1642
-1 15 11 -3.2691 -0.0880
-1 15 12 3.5103 0.0774
-1 15 13 -0.6505 0.0362
-1 15 14 -1.6589 -0.1211
-1 15 15 1.7942 -0.0244
-1 15 16 0.2102 0.0349
-1 15 17 -2.7630 -0.0171
-1 15 18 2.2454 -0.4553
-1 16 1 7.5267 0.4362
-1 16 2 1.6280 0.6063
-1 16 3 -1.0973 -0.3803
-1 16 4 2.9720 -0.1024
-1 16 5 -6.0452 -0.1422
-1 16 6 1.0338 0.1738
-1 16 7 1.3383 0.1453
-1 16 8 -5.1782 0.0008
-1 16 9 5.8142 0.1603
-1 16 10 -4.4569 -0.1555
-1 16 11 -3.4630 -0.1608
-1 16 12 4.5431 0.0954
-1 16 13 0.1576 -0.3054
-1 16 14 -3.6262 0.2041
-1 16 15 3.5786 0.0228
-1 16 16 -0.2691 -0.1858
-1 16 17 -2.5649 -0.3650
-1 17 1 9.1343 0.3021
-1 17 2 -6.8033 0.0157
-1 17 3 9.9867 -0.0959
-1 17 4 10.3997 -0.0063
-1 17 5 -19.8702 0.1501
-1 17 6 11.0748 -0.0768
-1 17 7 -4.8225 0.1155
-1 17 8 -1.3689 -0.0840
-1 17 9 7.6080 0.2597
-1 17 10 -6.0979 -0.1147
-1 17 11 -4.1900 0.0474
-1 17 12 5.6839 -0.1204
-1 17 13 -0.7773 -0.2443
-1 17 14 -3.6156 -0.0375
-1 17 15 3.1516 0.3531
-1 17 16 -0.5581 -0.6974
-1 18 1 -2.4499 -0.5443
-1 18 2 -1.7252 -0.3466
-1 18 3 12.2336 0.2591
-1 18 4 4.0772 0.0534
-1 18 5 -7.9800 0.1709
-1 18 6 3.5800 -0.0811
-1 18 7 0.3110 0.0206
-1 18 8 -4.9530 -0.0732
-1 18 9 6.3237 -0.0183
-1 18 10 -0.7652 0.1951
-1 18 11 -4.5727 -0.2518
-1 18 12 2.8673 0.3856
-1 18 13 -0.1150 -0.4366
-1 18 14 -0.9033 -0.3595
-1 18 15 -0.9017 0.2871
-1 19 1 -1.6026 -0.2660
-1 19 2 0.3081 -0.1598
-1 19 3 5.6617 0.3284
-1 19 4 1.5593 -0.0663
-1 19 5 2.8326 -0.0560
-1 19 6 -2.7995 0.0915
-1 19 7 4.8072 0.0455
-1 19 8 -6.2555 -0.3496
-1 19 9 2.2098 0.0474
-1 19 10 3.2662 0.0590
-1 19 11 -2.7241 -0.1897
-1 19 12 -0.5010 0.0932
-1 19 13 0.9621 0.1767
-1 20 1 -0.0568 0.2936
-1 20 2 4.7520 0.3091
-1 20 3 -4.9363 -0.0532
-1 20 4 7.8661 0.0063
-1 20 5 -0.7702 -0.2565
-1 20 6 -2.4990 0.2122
-1 20 7 5.8658 -0.3138
-1 20 8 -1.3292 0.1183
-1 20 9 -4.1991 -0.4754
-1 20 10 3.8558 0.1429
-1 20 11 0.2700 -0.1288
-1 20 12 -1.7828 -0.3549
-1 21 1 0.4554 -0.0030
-1 21 2 1.1512 0.3735
-1 21 3 0.2634 -0.2406
-1 21 4 -1.4865 0.1020
-1 21 5 3.9711 -0.1838
-1 21 6 -4.0200 -0.0931
-1 21 7 3.7140 -0.0724
-1 21 8 1.9840 -0.0847
-1 21 9 -2.8868 -0.3017
0 -21 1 2.3682 0.6040
0 -21 2 -2.5248 -0.3274
0 -20 1 -2.4159 0.3831
0 -20 2 -1.9047 0.1673
0 -20 3 2.4533 -0.0773
0 -20 4 -1.5787 -0.1571
0 -20 5 1.3466 0.3172
0 -19 1 -2.5156 -0.2059
0 -19 2 6.5520 0.3092
0 -19 3 -4.5966 -0.5042
0 -19 4 0.7991 0.7045
0 -19 5 2.2279 -0.1920
0 -19 6 -2.9038 -0.2030
0 -19 7 1.6439 0.4634
0 -18 1 1.8232 -0.5302
0 -18 2 4.8315 -0.5524
0 -18 3 -4.3785 0.5268
0 -18 4 2.4749 -0.0351
0 -18 5 -0.4378 -0.0064
0 -18 6 1.7145 0.4354
0 -18 7 -3.1861 -0.2636
0 -18 8 1.9771 -0.2080
0 -18 9 2.2121 0.7293
0 -17 1 0.9291 -0.2311
0 -17 2 -2.7029 -0.1024
0 -17 3 5.1049 0.1792
0 -17 4 -3.6528 -0.1114
0 -17 5 2.0015 0.2073
0 -17 6 2.2818 -0.0495
0 -17 7 -5.3237 -0.1360
0 -17 8 5.2866 0.4336
0 -17 9 -0.9076 -0.2431
0 -17 10 -0.6455 0.3712
0 -16 1 0.3071 0.4271
0 -16 2 2.6453 0.4050
0 -16 3 -1.3815 -0.2309
0 -16 4 -1.6785 0.0180
0 -16 5 6.4295 -0.1094
0 -16 6 -6.6872 -0.3165
0 -16 7 3.7452 0.5199
0 -16 8 1.8253 -0.0921
0 -16 9 -5.0676 -0.1058
0 -16 10 6.2705 0.3132
0 -16 11 -2.7106 -0.2503
0 -16 12 0.4103 -0.3492
0 -15 1 0.3338 0.3623
0 -15 2 8.4854 0.0681
0 -15 3 -6.0088 -0.1153
0 -15 4 3.0284 -0.1598
0 -15 5 2.1822 -0.0724
0 -15 6 -7.6262 0.1592
0 -15 7 10.6159 -0.2352
0 -15 8 -5.9928 -0.0183
0 -15 9 -0.9439 0.3169
0 -15 10 4.9718 -0.0311
0 -15 11 -3.2669 -0.2684
0 -15 12 0.7179 0.0235
0 -15 13 0.7989 -0.0784
0 -14 1 -6.7776 -0.4186
0 -14 2 8.4543 -0.5792
0 -14 3 3.4822 -0.0133
0 -14 4 -0.1759 0.1005
0 -14 5 -8.2974 0.1415
0 -14 6 10.6025 -0.1086
0 -14 7 -1.4261 -0.1758
0 -14 8 -7.3405 0.0248
0 -14 9 8.3836 0.1755
0 -14 10 -4.2206 -0.1093
0 -14 11 0.8621 0.0770
0 -14 12 -0.7846 -0.1350
0 -14 13 1.0089 0.0659
0 -14 14 -0.3415 -0.1843
0 -13 1 -12.1376 -0.5390
0 -13 2 -6.0797 -0.5145
0 -13 3 22.0900 0.2251
0 -13 4 -11.8749 -0.0064
0 -13 5 -5.7946 0.0441
0 -13 6 18.0742 0.0253
0 -13 7 -12.8629 -0.0599
0 -13 8 -0.7640 0.1352
0 -13 9 7.7093 -0.0749
0 -13 10 -3.7656 -0.1160
0 -13 11 -2.1755 0.2436
0 -13 12 1.9120 -0.0841
0 -13 13 0.1194 -0.0949
0 -13 14 -2.2712 -0.1513
0 -13 15 3.0343 0.0308
0 -12 1 -13.8430 0.1797
0 -12 2 -10.4447 0.4841
0 -12 3 18.9392 -0.1206
0 -12 4 -10.4315 -0.1071
0 -12 5 3.8890 0.0468
0 -12 6 0.4053 0.0112
0 -12 7 -1.4790 0.0969
0 -12 8 1.8216 0.1614
0 -12 9 -0.7262 -0.0491
0 -12 10 1.6363 -0.0998
0 -12 11 -4.1359 0.0704
0 -12 12 3.7454 -0.0443
0 -12 13 -3.0132 0.0213
0 -12 14 -0.4837 -0.2176
0 -12 15 4.2496 0.4570
0 -12 16 -3.2308 -0.4953
0 -11 1 -4.1967 0.5555
0 -11 2 12.9733 0.5801
0 -11 3 -17.3976 -0.1537
0 -11 4 8.9985 0.1058
0 -11 5 6.4612 -0.0922
0 -11 6 -13.9234 -0.0394
0 -11 7 8.0491 0.1544
0 -11 8 2.7052 0.1096
0 -11 9 -3.7886 -0.0726
0 -11 10 -1.7265 0.1460
0 -11 11 4.2102 -0.2048
0 -11 12 -0.7877 -0.0147
0 -11 13 -5.4504 0.0638
0 -11 14 6.4290 0.0480
0 -11 15 -0.9501 -0.0598
0 -11 16 -2.2435 0.0193
0 -11 17 2.1769 -0.5083
0 -10 1 20.6605 0.0193
0 -10 2 6.5547 -0.1217
0 -10 3 -22.5567 0.0371
0 -10 4 14.3655 0.2416
0 -10 5 2.2788 0.0207
0 -10 6 -8.4179 -0.0515
0 -10 7 -1.0865 -0.0435
0 -10 8 7.4363 -0.0260
0 -10 9 -3.3595 0.0735
0 -10 10 -4.3996 0.0377
0 -10 11 9.0441 -0.0756
0 -10 12 -7.5045 0.0468
0 -10 13 0.2267 -0.0434
0 -10 14 6.3459 0.0599
0 -10 15 -6.9528 -0.2752
0 -10 16 4.8582 0.2846
0 -10 17 0.6602 0.2903
0 -9 1 21.2886 -0.4444
0 -9 2 -23.8643 -0.5742
0 -9 3 11.5894 0.1556
0 -9 4 4.5945 0.1173
0 -9 5 -9.6311 0.1567
0 -9 6 4.8515 -0.0606
0 -9 7 -4.9996 -0.0965
0 -9 8 3.8655 -0.1437
0 -9 9 -4.9179 0.0524
0 -9 10 4.9122 0.0069
0 -9 11 -0.6048 0.0203
0 -9 12 -6.4604 0.1043
0 -9 13 8.9614 -0.0966
0 -9 14 -4.2832 -0.0090
0 -9 15 -1.9835 -0.1474
0 -9 16 6.7293 0.3441
0 -9 17 -2.1225 0.2801
0 -9 18 -1.4847 -0.8772
0 -8 1 12.2967 -0.0030
0 -8 2 -24.9830 -0.0545
0 -8 3 17.6402 0.0468
0 -8 4 4.2752 -0.0749
0 -8 5 -12.4742 -0.1225
0 -8 6 -1.5418 0.1136
0 -8 7 13.2193 0.0378
0 -8 8 -13.1132 -0.1886
0 -8 9 -3.8519 0.0086
0 -8 10 13.7541 -0.0308
0 -8 11 -12.2790 0.0465
0 -8 12 2.3100 0.0092
0 -8 13 6.1448 0.0450
0 -8 14 -8.3464 0.0865
0 -8 15 5.1627 -0.0681
0 -8 16 0.8454 0.1830
0 -8 17 -1.5648 -0.1077
0 -8 18 1.2323 0.2512
0 -8 19 0.2103 -0.3432
0 -7 1 20.5455 0.6442
0 -7 2 2.3229 0.6243
0 -7 3 -19.9747 -0.2801
0 -7 4 22.0590 -0.0974
0 -7 5 -7.3172 -0.1349
0 -7 6 -10.6746 0.0236
0 -7 7 17.2364 0.1246
0 -7 8 -15.0124 -0.0483
0 -7 9 1.6392 0.0071
0 -7 10 3.7307 -0.0751
0 -7 11 -5.9171 -0.0312
0 -7 12 4.7938 0.0463
0 -7 13 -2.6393 0.1759
0 -7 14 -1.3892 -0.0344
0 -7 15 4.4197 0.1038
0 -7 16 -2.6980 0.0315
0 -7 17 -0.6778 -0.1286
0 -7 18 3.4563 0.3920
0 -7 19 -1.0766 -0.1795
0 -6 1 16.4506 0.1553
0 -6 2 15.2989 0.2252
0 -6 3 -21.9068 -0.2156
0 -6 4 9.1339 0.0858
0 -6 5 5.8497 0.0800
0 -6 6 0.1113 -0.0394
0 -6 7 -14.8707 -0.0614
0 -6 8 9.1028 0.0389
0 -6 9 4.1343 0.0984
0 -6 10 -14.7688 -0.0759
0 -6 11 8.2624 0.0616
0 -6 12 2.0362 -0.0360
0 -6 13 -7.7562 0.1100
0 -6 14 3.6202 -0.1036
0 -6 15 2.4613 0.2190
0 -6 16 -3.3446 0.0182
0 -6 17 -0.4728 -0.0556
0 -6 18 2.9207 -0.0317
0 -6 19 -1.9072 0.3088
0 -6 20 0.8381 -0.2386
0 -5 1 -14.1131 -0.5190
0 -5 2 11.1399 -0.5915
0 -5 3 21.9431 0.1606
0 -5 4 -38.0173 0.1687
0 -5 5 27.9721 0.1534
0 -5 6 9.7118 0.0094
0 -5 7 -38.6096 -0.1452
0 -5 8 26.5730 -0.0006
0 -5 9 1.6928 0.0059
0 -5 10 -18.3635 0.2038
0 -5 11 11.8519 -0.0352
0 -5 12 0.2265 -0.0919
0 -5 13 -5.9313 -0.0012
0 -5 14 2.6015 -0.0325
0 -5 15 2.4749 0.1286
0 -5 16 -3.8461 0.0197
0 -5 17 2.2246 -0.1351
0 -5 18 -1.5311 0.1577
0 -5 19 -0.5971 -0.2299
0 -5 20 2.6489 0.2242
0 -4 1 -30.6570 -0.4795
0 -4 2 28.3468 -0.2055
0 -4 3 12.0639 0.1925
0 -4 4 -38.9825 -0.0397
0 -4 5 31.7563 -0.0101
0 -4 6 -1.3459 0.0729
0 -4 7 -18.3966 -0.0111
0 -4 8 12.9017 -0.0246
0 -4 9 -1.8381 -0.0033
0 -4 10 -3.8650 0.0488
0 -4 11 -0.1128 -0.0198
0 -4 12 4.1085 -0.0638
0 -4 13 -3.7733 0.0324
0 -4 14 2.3910 -0.1040
0 -4 15 -1.0668 -0.0014
0 -4 16 -1.5483 -0.0190
0 -4 17 3.7427 0.0390
0 -4 18 -4.5037 -0.1073
0 -4 19 1.1184 -0.0501
0 -4 20 1.3218 -0.0986
0 -3 1 -4.5669 0.3362
0 -3 2 56.8780 0.6526
0 -3 3 -44.3497 -0.1999
0 -3 4 7.6912 -0.1242
0 -3 5 16.0568 -0.1342
0 -3 6 -17.4300 0.0079
0 -3 7 15.6448 0.0517
0 -3 8 -11.1643 0.0980
0 -3 9 1.8967 -0.0745
0 -3 10 3.1699 -0.0730
0 -3 11 -3.5670 -0.0919
0 -3 12 1.4726 0.0398
0 -3 13 2.1060 0.0376
0 -3 14 0.6112 -0.1544
0 -3 15 -4.1418 -0.0545
0 -3 16 3.5365 0.0593
0 -3 17 0.0422 -0.1077
0 -3 18 -2.1631 -0.0096
0 -3 19 1.5469 0.0221
0 -3 20 -1.0742 -0.2112
0 -3 21 0.5439 0.0913
0 -2 1 24.4446 0.6938
0 -2 2 20.5168 0.2539
0 -2 3 -21.9671 -0.1808
0 -2 4 15.5186 0.0882
0 -2 5 -13.8805 -0.1009
0 -2 6 5.2334 -0.1358
0 -2 7 6.7293 0.0319
0 -2 8 -9.3979 -0.0323
0 -2 9 1.1115 0.0850
0 -2 10 4.4959 -0.0551
0 -2 11 -2.7377 -0.1395
0 -2 12 -4.1252 0.0158
0 -2 13 8.5963 -0.0178
0 -2 14 -3.3546 -0.0634
0 -2 15 -3.4656 -0.0187
0 -2 16 6.7034 0.0740
0 -2 17 -4.6182 -0.1556
0 -2 18 0.7897 0.0720
0 -2 19 1.8543 0.0029
0 -2 20 -2.1781 -0.0821
0 -2 21 0.7467 0.1901
0 -1 1 -18.7916 -0.3189
0 -1 2 -43.7973 -0.2361
0 -1 3 74.4379 0.1059
0 -1 4 -23.3849 0.1088
0 -1 5 -36.7557 -0.0318
0 -1 6 40.7133 0.0003
0 -1 7 -8.4465 -0.1571
0 -1 8 -12.5565 -0.0592
0 -1 9 7.5833 0.0940
0 -1 10 5.8604 0.0692
0 -1 11 -10.1612 -0.1136
0 -1 12 1.0318 0.0379
0 -1 13 8.3675 -0.1547
0 -1 14 -7.5344 0.0673
0 -1 15 1.8183 0.0095
0 -1 16 4.0460 0.0455
0 -1 17 -4.7047 0.0404
0 -1 18 1.8313 -0.0846
0 -1 19 1.2879 -0.0173
0 -1 20 -0.9087 0.2719
0 -1 21 0.1033 0.0215
0 0 1 -76.8516 0.2565
0 0 2 -54.3714 -0.1712
0 0 3 105.2292 -0.0630
0 0 4 -35.3095 -0.0392
0 0 5 -42.0322 0.0559
0 0 6 39.7813 0.1061
0 0 7 1.6906 -0.1408
0 0 8 -27.5512 -0.0235
0 0 9 17.3983 0.0678
0 0 10 4.4519 -0.0214
0 0 11 -17.2334 0.1015
0 0 12 12.3179 -0.0613
0 0 13 -2.3275 -0.0205
0 0 14 -4.7960 0.0280
0 0 15 6.0636 -0.0427
0 0 16 -2.5538 0.0845
0 0 17 -0.6018 0.0487
0 0 18 1.0843 -0.0412
0 0 19 0.8020 0.0522
0 0 20 -0.7848 0.1351
0 0 21 1.5568 0.0724
0 1 0 44.2073 -0.5575
0 1 1 -8.9461 0.2745
0 1 2 -34.6686 0.1883
0 1 3 19.1327 -0.2133
0 1 4 19.1143 -0.0046
0 1 5 -31.8180 0.0705
0 1 6 8.1311 -0.0808
0 1 7 13.9018 0.0312
0 1 8 -22.3238 0.0616
0 1 9 14.6345 0.0343
0 1 10 -4.8465 -0.0083
0 1 11 -4.7462 -0.0200
0 1 12 7.5345 0.0692
0 1 13 -6.6861 0.0816
0 1 14 1.1816 -0.0718
0 1 15 3.6720 0.0074
0 1 16 -4.3301 -0.0491
0 1 17 1.1866 0.0448
0 1 18 1.8421 -0.0703
0 1 19 -1.6255 0.2397
0 1 20 1.3363 -0.0396
0 1 21 1.1096 -0.2446
0 1 22 -0.9852 0.6656
0 2 0 -56.7077 2.0200
0 2 1 48.6443 -1.3140
0 2 2 12.9222 -0.1486
0 2 3 -63.5224 0.5179
0 2 4 44.9000 -0.0540
0 2 5 -1.9105 -0.0298
0 2 6 -19.7603 -0.1814
0 2 7 4.2744 0.0814
0 2 8 9.1336 0.0224
0 2 9 -8.1954 0.1490
0 2 10 -5.0298 -0.0734
0 2 11 9.7636 -0.0226
0 2 12 -7.1061 0.0657
0 2 13 -0.4286 0.0625
0 2 14 4.0756 -0.0172
0 2 15 -3.6528 -0.0215
0 2 16 1.0147 -0.0330
0 2 17 1.0971 -0.1369
0 2 18 -0.6856 0.0168
0 2 19 -1.1181 0.0475
0 2 20 3.3679 0.0916
0 2 21 -1.1235 -0.0664
0 2 22 0.3721 0.0191
0 3 0 -39.1148 1.4557
0 3 1 33.9414 -0.5571
0 3 2 6.5464 -0.5908
0 3 3 -20.4616 0.5835
0 3 4 -11.0905 -0.0221
0 3 5 25.4736 -0.1517
0 3 6 -23.2983 -0.0020
0 3 7 0.3146 -0.0256
0 3 8 21.8195 0.0483
0 3 9 -27.7472 -0.0076
0 3 10 10.5200 0.0506
0 3 11 7.7579 -0.0387
0 3 12 -16.5978 0.0413
0 3 13 9.5572 0.0382
0 3 14 2.7671 -0.0308
0 3 15 -8.3747 0.0248
0 3 16 4.7033 -0.0732
0 3 17 3.3631 -0.0055
0 3 18 -6.7926 -0.1309
0 3 19 3.6800 -0.1431
0 3 20 2.2432 0.2781
0 3 21 -2.6361 0.3590
0 3 22 2.0375 -0.8453
0 4 0 14.3586 -1.3916
0 4 1 2.5758 1.0918
0 4 2 -2.3994 0.0862
0 4 3 5.6250 -0.2619
0 4 4 -4.4332 -0.0813
0 4 5 2.4866 -0.0764
0 4 6 -22.9111 0.1182
0 4 7 25.7797 -0.0054
0 4 8 -1.3685 0.0075
0 4 9 -23.0363 -0.0932
0 4 10 21.9528 0.0045
0 4 11 -2.1404 0.0548
0 4 12 -14.3203 -0.0003
0 4 13 10.1392 0.0695
0 4 14 3.9460 -0.0549
0 4 15 -9.1600 -0.0289
0 4 16 4.6307 0.0689
0 4 17 3.3661 0.0021
0 4 18 -5.5891 -0.0819
0 4 19 3.5825 -0.0488
0 4 20 0.3804 0.2171
0 4 21 -1.3761 0.1852
0 4 22 2.1140 -0.2750
0 5 0 -0.9977 -1.7901
0 5 1 20.3008 1.1116
0 5 2 -18.0168 0.3089
0 5 3 -13.1964 -0.3894
0 5 4 42.8049 -0.0540
0 5 5 -26.3709 -0.0691
0 5 6 -22.3501 0.1341
0 5 7 34.6241 -0.0183
0 5 8 -11.8548 -0.0618
0 5 9 -7.9094 0.0175
0 5 10 11.2647 0.0143
0 5 11 -0.4996 -0.0683
0 5 12 -6.0136 0.1298
0 5 13 1.2589 -0.0476
0 5 14 4.2291 0.0602
0 5 15 -2.1780 -0.0240
0 5 16 -0.0386 -0.0218
0 5 17 0.6160 0.1262
0 5 18 1.0969 0.0808
0 5 19 -0.4845 0.1695
0 5 20 -0.6972 -0.0518
0 5 21 1.9116 -0.0160
0 5 22 -0.1987 0.7419
0 6 0 -24.9206 0.9307
0 6 1 16.1493 -0.5832
0 6 2 -7.8037 -0.1027
0 6 3 -12.5225 0.0837
0 6 4 29.6143 0.1316
0 6 5 -15.6957 0.0419
0 6 6 -2.8085 -0.0972
0 6 7 -1.8469 -0.0568
0 6 8 7.4021 -0.0063
0 6 9 2.7927 0.1007
0 6 10 -7.2890 0.0198
0 6 11 7.1264 -0.0069
0 6 12 3.1208 0.0053
0 6 13 -7.8023 -0.0011
0 6 14 1.3660 0.0757
0 6 15 7.1761 -0.0238
0 6 16 -5.5309 -0.0394
0 6 17 -1.4280 0.1716
0 6 18 5.8338 0.1814
0 6 19 -3.6638 0.0340
0 6 20 0.1660 0.1924
0 6 21 1.7653 -0.0100
0 6 22 -0.5797 0.5814
0 7 0 -1.9792 2.4320
0 7 1 -23.5185 -1.3325
0 7 2 16.1268 -0.2694
0 7 3 6.4475 0.3947
0 7 4 -28.7068 0.0529
0 7 5 26.7919 0.0758
0 7 6 3.8676 -0.1128
0 7 7 -31.7970 0.0402
0 7 8 23.3117 -0.0623
0 7 9 8.6229 0.0968
0 7 10 -17.2846 0.0642
0 7 11 8.4046 0.0082
0 7 12 10.1500 0.0227
0 7 13 -11.1536 -0.0136
0 7 14 0.3822 -0.0238
0 7 15 8.1694 0.0109
0 7 16 -6.9496 0.0380
0 7 17 0.0522 0.0322
0 7 18 3.9732 0.0691
0 7 19 -2.2196 0.0771
0 7 20 -1.2261 0.1074
0 7 21 2.0213 0.2957
0 7 22 -0.5162 -0.3211
0 8 0 20.5562 -0.1062
0 8 1 -37.4725 0.5059
0 8 2 27.1761 -0.0298
0 8 3 1.5190 0.0180
0 8 4 -39.8947 -0.0795
0 8 5 38.0891 -0.0260
0 8 6 -2.0094 0.1492
0 8 7 -28.7149 0.0193
0 8 8 18.2007 -0.0092
0 8 9 10.7581 -0.0123
0 8 10 -14.9970 0.0796
0 8 11 6.8147 0.0091
0 8 12 9.2290 -0.0051
0 8 13 -8.8639 0.0903
0 8 14 2.5391 -0.1193
0 8 15 1.8366 -0.0455
0 8 16 -3.2706 0.0443
0 8 17 2.0248 -0.1482
0 8 18 -0.6818 0.1631
0 8 19 -0.6882 -0.0843
0 8 20 -0.6338 -0.1338
0 8 21 0.9535 -0.0369
0 9 0 -2.8245 -1.9187
0 9 1 -15.6555 1.3312
0 9 2 26.1931 0.4682
0 9 3 -14.2017 -0.3639
0 9 4 -14.7702 -0.1177
0 9 5 14.0893 0.0441
0 9 6 0.1246 0.1006
0 9 7 -10.9604 0.0395
0 9 8 -3.3663 -0.0156
0 9 9 12.3454 0.0474
0 9 10 -3.3984 -0.0890
0 9 11 2.4314 0.0410
0 9 12 2.4769 0.0935
0 9 13 -2.3937 -0.0669
0 9 14 2.4525 0.0028
0 9 15 -0.9961 -0.1063
0 9 16 -0.1638 -0.1596
0 9 17 0.6661 0.0953
0 9 18 -0.8405 -0.0893
0 9 19 -2.0786 -0.0030
0 9 20 1.9927 -0.4582
0 9 21 -0.7193 -0.6057
0 10 0 -28.7195 -0.3147
0 10 1 11.1966 -0.1907
0 10 2 9.5089 0.3851
0 10 3 -9.6769 -0.0765
0 10 4 1.5233 0.0606
0 10 5 -8.8209 -0.0347
0 10 6 9.8387 -0.0131
0 10 7 -8.5116 0.0604
0 10 8 -12.3225 -0.0668
0 10 9 10.6531 -0.0451
0 10 10 4.6366 0.0089
0 10 11 -3.1849 0.0461
0 10 12 0.7802 -0.0491
0 10 13 2.5325 0.0434
0 10 14 -1.7184 -0.1410
0 10 15 0.9901 -0.0239
0 10 16 0.0045 -0.0138
0 10 17 -0.9283 -0.0184
0 10 18 0.9256 -0.1285
0 10 19 -1.1405 -0.0477
0 10 20 -0.0278 -0.1724
0 10 21 -0.6015 -1.3360
0 11 0 -0.9064 1.4260
0 11 1 5.4352 -1.1776
0 11 2 -15.5038 -0.3321
0 11 3 19.8735 0.2834
0 11 4 -5.3289 0.1539
0 11 5 -11.8508 0.0250
0 11 6 12.3200 -0.2001
0 11 7 -9.2771 0.1020
0 11 8 -10.6381 -0.1091
0 11 9 6.4695 -0.1320
0 11 10 4.9342 0.1970
0 11 11 -8.1715 -0.1670
0 11 12 6.9935 -0.0051
0 11 13 3.4235 -0.0303
0 11 14 -7.5609 -0.0422
0 11 15 3.7382 0.0127
0 11 16 1.1267 -0.0350
0 11 17 -2.8580 0.3309
0 11 18 1.8486 -0.5453
0 11 19 1.7990 0.1133
0 11 20 -3.3992 0.3369
0 12 0 28.2772 0.4120
0 12 1 -13.8425 -0.3534
0 12 2 -14.5791 -0.4529
0 12 3 25.3874 0.0404
0 12 4 -4.4754 0.0546
0 12 5 -13.6487 -0.0512
0 12 6 11.4258 -0.0766
0 12 7 1.5133 0.0600
0 12 8 -17.2022 -0.0877
0 12 9 4.8295 -0.0009
0 12 10 4.5437 -0.0385
0 12 11 -8.2365 -0.0796
0 12 12 7.0297 -0.0586
0 12 13 3.4129 -0.0117
0 12 14 -7.0289 -0.0662
0 12 15 1.2865 0.1491
0 12 16 4.4093 0.1242
0 12 17 -5.0850 0.0328
0 12 18 2.2263 -0.2074
0 12 19 2.4846 0.1723
0 12 20 -2.9007 0.4884
0 13 0 12.2788 -1.7421
0 13 1 -0.9099 0.9519
0 13 2 -5.6870 0.0306
0 13 3 5.3807 -0.3064
0 13 4 7.1351 -0.2316
0 13 5 -10.3872 -0.1253
0 13 6 5.7005 0.0962
0 13 7 7.3160 0.0054
0 13 8 -13.1558 0.1422
0 13 9 0.0040 -0.2554
0 13 10 3.7259 0.1184
0 13 11 -2.9579 -0.0449
0 13 12 -0.5113 -0.1346
0 13 13 4.1994 -0.0637
0 13 14 -2.7424 0.0524
0 13 15 -0.0798 0.1890
0 13 16 1.8434 0.1795
0 13 17 -2.0914 -0.2813
0 13 18 0.8004 0.1284
0 13 19 0.5206 0.8259
0 14 0 -5.2811 -1.0411
0 14 1 7.4411 0.5494
0 14 2 -0.2755 0.2846
0 14 3 -3.8770 -0.3019
0 14 4 11.3385 -0.1013
0 14 5 -3.7767 -0.1585
0 14 6 -0.2011 0.0396
0 14 7 2.8748 -0.0246
0 14 8 1.7527 0.0766
0 14 9 -4.0678 -0.0563
0 14 10 0.5812 0.1124
0 14 11 0.7767 0.0525
0 14 12 -2.3006 -0.2378
0 14 13 1.4464 -0.0391
0 14 14 0.6724 0.2389
0 14 15 -0.5120 0.0191
0 14 16 -0.1067 -0.0841
0 14 17 1.0945 0.1680
0 14 18 -1.2880 0.2420
0 14 19 -0.2055 0.2763
0 15 0 -2.6860 1.6283
0 15 1 -2.8907 -0.8352
0 15 2 -4.1223 -0.0941
0 15 3 12.7943 0.2422
0 15 4 -3.0185 0.1149
0 15 5 2.6677 -0.0368
0 15 6 0.3693 -0.2294
0 15 7 0.1576 -0.0192
0 15 8 4.7670 -0.0346
0 15 9 -2.8930 0.1877
0 15 10 0.6506 0.0317
0 15 11 2.0199 0.1156
0 15 12 -2.8406 -0.1942
0 15 13 -0.0903 0.1208
0 15 14 2.2010 0.0726
0 15 15 -2.2512 -0.1434
0 15 16 0.5884 0.1513
0 15 17 2.9300 0.2539
0 15 18 -3.5536 0.1107
0 16 0 3.0535 1.7815
0 16 1 -9.3164 -0.7378
0 16 2 -0.2603 -0.3006
0 16 3 5.8659 0.4703
0 16 4 -2.7164 0.0756
0 16 5 5.9579 -0.0528
0 16 6 -0.4651 -0.0918
0 16 7 2.0961 -0.1365
0 16 8 0.9434 0.1025
0 16 9 -4.0756 -0.1001
0 16 10 6.9972 0.2233
0 16 11 0.8951 -0.0475
0 16 12 -4.9900 0.1650
0 16 13 1.6225 -0.0271
0 16 14 2.6070 -0.0884
0 16 15 -4.1990 0.1360
0 16 16 2.1980 0.0904
0 16 17 0.9331 0.2283
0 17 0 -1.7659 -0.7761
0 17 1 -2.0465 0.6944
0 17 2 2.4724 0.0705
0 17 3 -9.8474 -0.0656
0 17 4 2.3348 -0.0537
0 17 5 11.2423 -0.0809
0 17 6 -8.0019 0.1341
0 17 7 6.0805 -0.0822
0 17 8 -0.4945 -0.0630
0 17 9 -4.3635 0.0543
0 17 10 5.6411 -0.1388
0 17 11 2.9179 0.1988
0 17 12 -5.0908 -0.0216
0 17 13 1.8168 0.1043
0 17 14 1.7440 0.1415
0 17 15 -1.6112 -0.1907
0 17 16 -0.3748 0.3425
0 18 0 -10.6580 -2.0807
0 18 1 7.1409 1.1735
0 18 2 -3.0541 0.2447
0 18 3 -8.8212 -0.4945
0 18 4 3.6511 0.0070
0 18 5 1.0996 -0.0205
0 18 6 0.4981 -0.0021
0 18 7 -1.3200 -0.0156
0 18 8 5.0896 0.1294
0 18 9 -4.8992 -0.1508
0 18 10 0.7200 -0.0959
0 18 11 3.8477 0.1266
0 18 12 -1.6210 -0.1728
0 18 13 -0.6534 0.2884
0 18 14 0.7261 0.1353
0 18 15 1.7174 -0.1273
0 19 0 -1.7332 -0.3171
0 19 1 -0.6760 -0.3022
0 19 2 -2.8193 0.1571
0 19 3 0.0714 -0.3233
0 19 4 -5.0198 0.0946
0 19 5 1.0127 0.0417
0 19 6 1.4626 -0.3005
0 19 7 -4.3186 0.3166
0 19 8 4.4874 -0.1489
0 19 9 0.6474 0.1771
0 19 10 -4.4629 -0.1760
0 19 11 2.4965 -0.0747
0 19 12 1.9864 0.3070
0 19 13 -2.5908 -0.5161
0 19 14 1.1276 0.6330
0 20 0 6.5846 1.1205
0 20 1 -5.5365 -0.8106
0 20 2 -2.1240 -0.4419
0 20 3 2.4970 0.2651
0 20 4 -5.1399 -0.1618
0 20 5 0.1863 0.1710
0 20 6 1.6161 -0.1886
0 20 7 -5.8960 0.1587
0 20 8 1.7713 -0.0631
0 20 9 4.5768 0.2732
0 20 10 -5.1258 -0.0005
0 20 11 1.1161 -0.0430
0 20 12 1.6218 -0.1016
0 21 0 0.0416 1.0309
0 21 1 -0.4589 -0.3603
0 21 2 -0.6081 -0.2962
0 21 3 -0.9953 0.1074
0 21 4 1.7857 -0.0311
0 21 5 -3.6831 -0.0407
0 21 6 0.4651 0.1837
0 21 7 -1.2144 -0.1036
0 21 8 -1.4689 0.3222
0 21 9 0.1834 -0.1463
0 21 10 1.2480 0.6984
1 -21 0 -4.0453 1.1034
1 -21 1 2.8674 -0.4583
1 -21 2 0.7904 -0.1194
1 -20 0 -3.0138 0.9671
1 -20 1 3.5973 -0.2149
1 -20 2 -3.1914 -0.4638
1 -20 3 0.5726 0.7367
1 -20 4 1.8477 -0.5951
1 -20 5 -1.6302 0.3166
1 -19 0 6.1539 -1.1499
1 -19 1 -3.1100 0.7412
1 -19 2 -4.7438 0.1581
1 -19 3 6.3935 -0.3474
1 -19 4 -3.9583 -0.0662
1 -19 5 1.7402 0.2296
1 -19 6 -0.0522 -0.3244
1 -19 7 0.8601 0.3146
1 -18 0 7.2773 -2.0025
1 -18 1 -2.9583 0.9229
1 -18 2 0.5913 0.3508
1 -18 3 -3.3586 -0.8067
1 -18 4 3.7390 0.3938
1 -18 5 -1.5872 -0.4755
1 -18 6 -1.4796 0.2285
1 -18 7 4.8301 0.3906
1 -18 8 -4.5982 -0.6086
1 -18 9 1.6367 0.2463
1 -17 0 -1.6795 0.4415
1 -17 1 1.6926 -0.6398
1 -17 2 -1.7174 -0.0338
1 -17 3 -2.0600 -0.1121
1 -17 4 5.0486 -0.1232
1 -17 5 -5.4536 0.0845
1 -17 6 2.9635 0.2583
1 -17 7 0.8569 -0.5025
1 -17 8 -3.8715 0.2472
1 -17 9 3.1949 0.1737
1 -17 10 -2.1595 -0.3973
1 -17 11 0.6008 0.5552
1 -16 0 3.2262 1.9914
1 -16 1 -5.4166 -1.3284
1 -16 2 -3.5100 -0.3546
1 -16 3 7.4484 0.1385
1 -16 4 -3.7300 0.1529
1 -16 5 -3.0982 0.1126
1 -16 6 8.8940 -0.3121
1 -16 7 -10.1965 0.2023
1 -16 8 4.1640 0.1427
1 -16 9 1.6844 -0.3875
1 -16 10 -5.3914 0.4960
1 -16 11 3.5609 0.0201
1 -16 12 -1.6590 -0.0208
1 -15 0 9.1917 0.3756
1 -15 1 -1.5329 0.0565
1 -15 2 -9.9474 -0.1897
1 -15 3 6.8501 0.1459
1 -15 4 -3.6998 -0.0476
1 -15 5 4.8981 -0.0996
1 -15 6 -2.4720 0.0511
1 -15 7 -4.5023 0.4187
1 -15 8 6.8727 -0.2911
1 -15 9 -4.6542 0.0204
1 -15 10 0.0372 0.3568
1 -15 11 -0.3491 -0.1616
1 -15 12 0.8619 0.0520
1 -15 13 -1.1986 0.2095
1 -14 0 3.5240 -1.6090
1 -14 1 8.8674 1.3979
1 -14 2 -8.9686 0.3494
1 -14 3 -8.4475 -0.2932
1 -14 4 10.3157 -0.1418
1 -14 5 2.8025 0.0613
1 -14 6 -15.0934 0.2246
1 -14 7 12.4326 -0.0061
1 -14 8 -0.2125 0.0667
1 -14 9 -8.1918 0.1528
1 -14 10 5.5418 -0.0243
1 -14 11 -1.5035 -0.1397
1 -14 12 0.4262 0.3034
1 -14 13 -1.3814 -0.0326
1 -14 14 1.0044 0.0890
1 -13 0 -23.0015 -0.6135
1 -13 1 20.3933 0.5876
1 -13 2 2.1836 0.2142
1 -13 3 -23.9749 -0.0258
1 -13 4 19.1175 0.0581
1 -13 5 -5.0966 0.0233
1 -13 6 -7.7059 0.0461
1 -13 7 9.7094 0.0161
1 -13 8 -2.6608 -0.0218
1 -13 9 -3.6100 0.1518
1 -13 10 1.0431 0.0156
1 -13 11 5.0188 -0.0113
1 -13 12 -5.9363 0.0084
1 -13 13 2.5103 0.0324
1 -13 14 1.1793 0.0411
1 -13 15 -3.5027 -0.1292
1 -12 0 -19.0814 1.3957
1 -12 1 15.5344 -0.8391
1 -12 2 -2.9639 -0.2134
1 -12 3 -5.1608 0.3901
1 -12 4 1.4055 0.1240
1 -12 5 -2.6343 0.0218
1 -12 6 5.9899 0.0011
1 -12 7 -7.1005 -0.1858
1 -12 8 2.3168 0.0358
1 -12 9 0.4443 0.0382
1 -12 10 0.1883 0.0027
1 -12 11 0.9291 0.1978
1 -12 12 -2.7564 -0.2186
1 -12 13 5.3250 -0.0215
1 -12 14 -4.1328 0.0842
1 -12 15 -0.6416 -0.1957
1 -12 16 3.5729 0.2851
1 -11 0 17.6404 0.9624
1 -11 1 -14.0127 -0.5699
1 -11 2 -7.2001 -0.2582
1 -11 3 22.0232 0.1715
1 -11 4 -19.0903 0.0237
1 -11 5 1.7471 0.0752
1 -11 6 9.4800 -0.0523
1 -11 7 -6.2344 -0.1183
1 -11 8 -4.4386 0.0208
1 -11 9 5.3291 -0.0402
1 -11 10 2.9126 -0.0774
1 -11 11 -8.7029 0.1714
1 -11 12 7.1241 -0.1417
1 -11 13 1.6608 0.0034
1 -11 14 -7.8529 -0.0772
1 -11 15 5.9741 0.1838
1 -11 16 -1.3387 -0.1470
1 -11 17 -1.1581 0.1062
1 -10 0 15.2569 -1.5006
1 -10 1 -25.3878 0.7481
1 -10 2 14.0665 0.1705
1 -10 3 1.9523 -0.2714
1 -10 4 -8.0708 -0.2368
1 -10 5 1.9357 0.0095
1 -10 6 3.1939 0.1379
1 -10 7 4.0717 -0.0426
1 -10 8 -10.8994 0.0306
1 -10 9 7.6461 -0.1385
1 -10 10 -0.7211 0.0159
1 -10 11 -5.7024 -0.0135
1 -10 12 9.5745 -0.1381
1 -10 13 -6.9655 0.1934
1 -10 14 0.6202 0.0182
1 -10 15 3.9169 0.0023
1 -10 16 -6.2220 -0.2266
1 -10 17 3.2042 -0.1460
1 -10 18 1.1646 1.3411
1 -9 0 -18.7935 -1.7964
1 -9 1 -4.3325 0.7877
1 -9 2 21.4509 0.2952
1 -9 3 -19.1199 -0.4133
1 -9 4 3.3327 -0.0814
1 -9 5 8.5827 -0.0335
1 -9 6 -3.5869 0.0546
1 -9 7 -2.0268 0.0330
1 -9 8 3.7786 0.0979
1 -9 9 2.5148 -0.1182
1 -9 10 -10.2427 0.0369
1 -9 11 9.3048 -0.0608
1 -9 12 -0.9873 -0.0654
1 -9 13 -7.1650 0.1675
1 -9 14 8.2229 0.0295
1 -9 15 -4.6673 -0.1561
1 -9 16 -2.4909 -0.0717
1 -9 17 2.5460 0.2806
1 -9 18 0.3215 0.0921
1 -8 0 -16.5282 1.2140
1 -8 1 -11.8315 -0.9656
1 -8 2 13.7931 -0.1181
1 -8 3 1.9404 0.1232
1 -8 4 -13.6179 0.1202
1 -8 5 14.7523 0.0428
1 -8 6 3.1949 -0.1783
1 -8 7 -18.9171 0.0363
1 -8 8 22.8124 0.1326
1 -8 9 -5.7453 -0.0301
1 -8 10 -9.4153 0.0578
1 -8 11 11.9340 -0.0079
1 -8 12 -6.6499 -0.0039
1 -8 13 -0.8758 -0.0566
1 -8 14 4.5563 0.0222
1 -8 15 -5.4175 -0.0984
1 -8 16 0.9886 0.1433
1 -8 17 0.7410 0.2202
1 -8 18 -2.0919 -0.7656
1 -8 19 0.5858 0.8710
1 -7 0 12.1623 2.1538
1 -7 1 -31.1827 -1.2114
1 -7 2 4.4290 -0.4417
1 -7 3 25.6222 0.4526
1 -7 4 -26.6853 0.0266
1 -7 5 13.2685 0.0865
1 -7 6 2.7408 -0.1626
1 -7 7 -4.4144 0.0443
1 -7 8 6.0205 0.0578
1 -7 9 -2.8914 -0.0226
1 -7 10 3.8200 0.1453
1 -7 11 -2.8432 -0.0439
1 -7 12 -1.4422 -0.0387
1 -7 13 3.7254 -0.0707
1 -7 14 -2.5943 0.0684
1 -7 15 -2.2747 -0.1188
1 -7 16 2.1770 0.0337
1 -7 17 -0.1338 0.0050
1 -7 18 -4.0532 -0.2087
1 -7 19 2.4206 0.0089
1 -6 0 17.3285 -0.5655
1 -6 1 -9.2587 0.5838
1 -6 2 -6.2896 -0.0567
1 -6 3 -0.4891 0.0014
1 -6 4 17.1598 -0.1565
1 -6 5 -17.3179 -0.0112
1 -6 6 0.7706 0.0501
1 -6 7 26.3505 0.1119
1 -6 8 -24.9975 -0.0120
1 -6 9 5.3312 -0.0912
1 -6 10 14.6764 0.0254
1 -6 11 -14.0339 -0.0268
1 -6 12 2.5068 0.0614
1 -6 13 5.8589 -0.0354
1 -6 14 -4.7286 -0.0043
1 -6 15 -2.4612 -0.2031
1 -6 16 4.3041 -0.0096
1 -6 17 -1.6920 0.0315
1 -6 18 -1.9337 -0.0393
1 -6 19 1.4726 -0.2866
1 -6 20 -1.7625 0.1704
1 -5 0 -8.0270 -2.0561
1 -5 1 34.5030 1.2265
1 -5 2 -31.1742 0.4988
1 -5 3 -15.2363 -0.4334
1 -5 4 50.5355 -0.1955
1 -5 5 -42.2673 0.0466
1 -5 6 6.6409 0.0216
1 -5 7 29.3571 0.1392
1 -5 8 -26.9746 -0.0691
1 -5 9 5.3493 -0.0605
1 -5 10 11.1954 -0.1379
1 -5 11 -8.5611 0.0827
1 -5 12 -1.5292 0.0639
1 -5 13 6.3622 -0.0602
1 -5 14 -4.0233 -0.0189
1 -5 15 -1.2182 -0.1601
1 -5 16 3.1301 -0.0386
1 -5 17 -3.2876 0.1551
1 -5 18 2.9542 -0.3268
1 -5 19 -2.2554 0.2127
1 -5 20 -1.0498 -0.2390
1 -4 0 18.6299 -0.0311
1 -4 1 13.9963 -0.0175
1 -4 2 -45.9162 -0.0022
1 -4 3 31.4427 -0.0020
1 -4 4 7.8234 0.0794
1 -4 5 -23.7539 0.0133
1 -4 6 16.0714 -0.0726
1 -4 7 0.1174 -0.0176
1 -4 8 -0.4774 -0.0467
1 -4 9 -1.9832 -0.0127
1 -4 10 2.7524 0.0400
1 -4 11 1.1667 -0.0385
1 -4 12 -5.2942 -0.0310
1 -4 13 4.1208 -0.0192
1 -4 14 -2.3405 0.0733
1 -4 15 2.5229 -0.0766
1 -4 16 -1.7726 -0.0540
1 -4 17 -1.3232 -0.0049
1 -4 18 3.5413 0.1410
1 -4 19 -2.7403 -0.2381
1 -4 20 0.4763 0.2756
1 -4 21 -0.2967 -0.3477
1 -3 0 67.9722 2.3016
1 -3 1 -34.9374 -1.4158
1 -3 2 -30.8613 -0.3143
1 -3 3 53.1836 0.4132
1 -3 4 -29.6875 0.1429
1 -3 5 4.4527 0.0169
1 -3 6 9.7653 -0.0858
1 -3 7 -13.3420 -0.0424
1 -3 8 11.0789 -0.0371
1 -3 9 -2.3518 0.0119
1 -3 10 -2.3349 0.0878
1 -3 11 0.3764 0.0202
1 -3 12 1.8352 -0.0946
1 -3 13 -6.2059 0.0112
1 -3 14 3.2091 0.0966
1 -3 15 3.0918 0.0168
1 -3 16 -5.9615 -0.1292
1 -3 17 3.0517 0.2258
1 -3 18 0.1338 -0.1073
1 -3 19 -1.2662 0.0861
1 -3 20 1.0637 0.1245
1 -3 21 -0.5457 0.0365
1 -2 0 20.5996 0.8615
1 -2 1 -12.7842 -0.1870
1 -2 2 9.0989 -0.2346
1 -2 3 -21.6955 0.0768
1 -2 4 16.3726 0.0726
1 -2 5 15.8329 -0.0183
1 -2 6 -23.4254 0.0757
1 -2 7 8.8343 0.0562
1 -2 8 4.0041 0.0033
1 -2 9 -0.6613 -0.1173
1 -2 10 -7.2729 0.0854
1 -2 11 6.5129 0.1036
1 -2 12 1.0619 -0.0404
1 -2 13 -10.5395 0.0925
1 -2 14 7.6241 -0.0491
1 -2 15 -0.0102 0.0009
1 -2 16 -5.7296 0.0629
1 -2 17 5.1542 0.0475
1 -2 18 -1.5624 0.0594
1 -2 19 -1.4844 0.0284
1 -2 20 1.5676 0.1683
1 -2 21 0.0038 -0.0472
1 -1 0 -96.9794 -1.0666
1 -1 1 85.1780 0.9260
1 -1 2 14.2854 -0.0159
1 -1 3 -90.8211 -0.1889
1 -1 4 62.8025 0.0057
1 -1 5 20.9146 -0.0160
1 -1 6 -47.4733 0.0579
1 -1 7 13.8303 0.2089
1 -1 8 18.9296 -0.0871
1 -1 9 -18.2590 -0.0091
1 -1 10 -3.1484 0.0098
1 -1 11 15.3346 0.0167
1 -1 12 -10.8221 0.0884
1 -1 13 -2.7253 0.1255
1 -1 14 6.4073 -0.1440
1 -1 15 -5.0396 -0.0003
1 -1 16 -0.0826 0.0308
1 -1 17 2.4489 -0.0101
1 -1 18 -1.7120 0.1127
1 -1 19 -1.1433 0.0973
1 -1 20 1.6237 -0.2135
1 -1 21 -0.9122 0.1981
1 -1 22 0.2029 0.1702
1 0 0 -110.0568 0.0848
1 0 1 85.0900 -0.5152
1 0 2 18.0042 0.5055
1 0 3 -74.4680 -0.1045
1 0 4 32.9459 -0.0265
1 0 5 35.4135 0.0414
1 0 6 -38.1324 -0.0368
1 0 7 -0.8893 0.0910
1 0 8 30.4973 0.0254
1 0 9 -26.8655 -0.0332
1 0 10 4.9255 0.0729
1 0 11 11.0079 -0.0826
1 0 12 -13.6063 0.0663
1 0 13 6.8901 0.0421
1 0 14 -0.5802 -0.0383
1 0 15 -5.0391 -0.0207
1 0 16 4.5096 -0.0434
1 0 17 -1.0717 -0.0649
1 0 18 -2.1564 0.0823
1 0 19 1.3363 -0.0902
1 0 20 0.3741 0.0131
1 0 21 -2.0741 -0.0406
1 0 22 2.0687 -0.0611
1 1 0 19.0113 -0.3559
1 1 1 -28.2163 0.3581
1 1 2 32.0959 -0.1754
1 1 3 8.8193 -0.0300
1 1 4 -38.7307 0.0752
1 1 5 34.4559 0.0352
1 1 6 -4.5709 -0.0066
1 1 7 -9.6689 -0.0023
1 1 8 7.6175 -0.0039
1 1 9 -5.5443 -0.0381
1 1 10 7.2165 0.0377
1 1 11 -6.2858 0.0470
1 1 12 1.0410 -0.1291
1 1 13 3.6044 0.0112
1 1 14 -4.2941 -0.0053
1 1 15 -0.1264 0.0117
1 1 16 2.5247 -0.0066
1 1 17 -1.4499 -0.1249
1 1 18 -1.6933 -0.0384
1 1 19 2.6907 -0.1449
1 1 20 -2.5922 0.1005
1 1 21 0.5839 -0.0346
1 1 22 0.4416 -0.5017
1 2 0 42.3588 -1.4292
1 2 1 -47.3286 1.3504
1 2 2 -0.3135 -0.0731
1 2 3 47.3154 -0.5576
1 2 4 -26.7361 0.1946
1 2 5 -14.6630 0.0600
1 2 6 30.7032 0.0717
1 2 7 -5.5489 -0.0487
1 2 8 -22.7019 -0.0187
1 2 9 25.9721 -0.0950
1 2 10 -6.6170 0.0730
1 2 11 -9.6816 -0.0335
1 2 12 12.7866 -0.0135
1 2 13 -5.7344 -0.0967
1 2 14 -2.5714 -0.0208
1 2 15 5.4689 0.0587
1 2 16 -3.2961 0.0394
1 2 17 -1.3000 -0.0753
1 2 18 3.6786 -0.0914
1 2 19 -2.1928 -0.0237
1 2 20 -1.9242 -0.1050
1 2 21 2.6270 -0.2041
1 2 22 -1.6096 0.2626
1 3 0 1.3978 -0.0307
1 3 1 -6.2774 -0.3404
1 3 2 -8.7398 0.5206
1 3 3 12.1743 -0.2996
1 3 4 23.4263 -0.0057
1 3 5 -33.1201 0.1042
1 3 6 29.6934 0.0248
1 3 7 -13.3819 -0.0476
1 3 8 -9.4630 -0.0547
1 3 9 25.3567 0.1201
1 3 10 -19.7506 -0.1451
1 3 11 2.7098 0.0524
1 3 12 12.8472 -0.0409
1 3 13 -12.6434 -0.0847
1 3 14 0.5036 0.0883
1 3 15 8.4204 -0.0811
1 3 16 -7.1095 0.1439
1 3 17 -1.3892 -0.0215
1 3 18 7.4111 -0.0103
1 3 19 -6.1316 0.0234
1 3 20 0.1761 -0.2562
1 3 21 2.4732 -0.0570
1 3 22 -2.6502 0.3676
1 4 0 -13.5582 1.1859
1 4 1 -2.6323 -1.3069
1 4 2 6.8640 0.0169
1 4 3 3.3755 0.4408
1 4 4 -17.2107 0.0118
1 4 5 24.3944 -0.0118
1 4 6 7.7428 -0.1096
1 4 7 -31.7368 0.0128
1 4 8 20.6838 0.0823
1 4 9 6.5284 -0.0133
1 4 10 -17.8244 0.0093
1 4 11 8.3116 -0.0128
1 4 12 8.1727 -0.1058
1 4 13 -9.3619 0.0527
1 4 14 -1.4498 0.0299
1 4 15 7.5104 0.0006
1 4 16 -5.3336 0.0543
1 4 17 -0.8108 0.0906
1 4 18 3.1249 -0.0939
1 4 19 -2.3244 0.0209
1 4 20 0.2914 -0.0007
1 4 21 -0.0976 0.0098
1 4 22 -0.8781 -0.2252
1 5 0 17.5788 0.4547
1 5 1 -33.0680 -0.3077
1 5 2 33.7160 -0.1430
1 5 3 1.1094 0.2187
1 5 4 -41.9537 0.0274
1 5 5 44.9261 0.0178
1 5 6 0.1203 -0.0761
1 5 7 -20.9834 0.1026
1 5 8 11.1291 0.0349
1 5 9 1.5541 -0.0431
1 5 10 -3.8363 -0.0410
1 5 11 -0.9207 0.1060
1 5 12 4.9884 -0.0986
1 5 13 0.0974 -0.0043
1 5 14 -3.6780 0.0366
1 5 15 -0.4256 0.0368
1 5 16 2.8086 0.0637
1 5 17 -0.8349 -0.0823
1 5 18 -3.2913 -0.0668
1 5 19 3.1491 0.0184
1 5 20 -0.8475 0.0280
1 5 21 -1.8373 -0.0122
1 5 22 1.0745 -0.4233
1 6 0 20.4116 -1.2626
1 6 1 -5.4066 1.4541
1 6 2 0.9012 -0.1462
1 6 3 2.2443 -0.1346
1 6 4 -3.2140 -0.1581
1 6 5 -2.9427 0.0678
1 6 6 4.0970 0.1897
1 6 7 13.4010 -0.0574
1 6 8 -18.6251 0.0913
1 6 9 2.3722 -0.1263
1 6 10 9.9203 -0.0005
1 6 11 -8.9623 0.0093
1 6 12 -2.1364 0.0631
1 6 13 9.8789 -0.0795
1 6 14 -4.0284 -0.0089
1 6 15 -6.8876 0.0822
1 6 16 8.4563 -0.1052
1 6 17 -1.8193 -0.0378
1 6 18 -4.9660 -0.0869
1 6 19 4.1109 -0.0833
1 6 20 -0.7754 -0.1486
1 6 21 -1.5771 -0.2191
1 6 22 0.7610 0.1761
1 7 0 -5.1363 -0.9558
1 7 1 35.8137 0.7960
1 7 2 -30.1023 0.2136
1 7 3 4.0561 -0.1938
1 7 4 34.3138 -0.0433
1 7 5 -45.0379 0.0688
1 7 6 13.8867 0.0250
1 7 7 24.9488 -0.0130
1 7 8 -28.1764 0.0578
1 7 9 -0.2260 -0.0754
1 7 10 16.8697 -0.0301
1 7 11 -11.8246 0.0262
1 7 12 -6.2351 -0.0604
1 7 13 12.8177 0.0139
1 7 14 -4.4746 0.0187
1 7 15 -4.2427 -0.0821
1 7 16 5.6415 -0.0592
1 7 17 -2.2415 -0.0169
1 7 18 -1.1906 -0.1806
1 7 19 1.0645 -0.1458
1 7 20 0.9554 -0.1774
1 7 21 -2.1816 -0.3465
1 7 22 0.8007 0.1660
1 8 0 -6.2104 0.7448
1 8 1 32.2725 -1.2614
1 8 2 -31.5221 0.4167
1 8 3 16.8458 0.1217
1 8 4 20.5377 0.1129
1 8 5 -32.7029 -0.0471
1 8 6 10.0580 -0.0763
1 8 7 15.5883 -0.0532
1 8 8 -15.5294 0.0342
1 8 9 -5.6662 0.0139
1 8 10 12.5753 -0.0544
1 8 11 -9.5788 0.0074
1 8 12 -2.8558 -0.0970
1 8 13 7.1588 -0.0156
1 8 14 -3.6500 0.0168
1 8 15 0.2702 0.0415
1 8 16 0.9040 -0.1235
1 8 17 -1.0453 -0.0591
1 8 18 1.2654 -0.1645
1 8 19 0.6695 -0.1170
1 8 20 -1.1186 0.0210
1 8 21 0.2178 -0.2430
1 8 22 0.1197 -0.4333
1 9 0 25.5697 0.7708
1 9 1 -7.5467 -0.9501
1 9 2 -14.4124 -0.3476
1 9 3 21.7460 0.3856
1 9 4 -0.6729 0.0707
1 9 5 -3.5799 -0.0922
1 9 6 -4.4034 -0.0693
1 9 7 9.7698 -0.0476
1 9 8 -0.1769 0.0584
1 9 9 -11.4509 -0.0133
1 9 10 2.5464 -0.0463
1 9 11 -1.3784 -0.0639
1 9 12 0.5935 -0.0310
1 9 13 -0.4193 -0.0312
1 9 14 -0.8883 0.0549
1 9 15 0.3327 0.0408
1 9 16 0.2624 -0.0556
1 9 17 0.1109 -0.0979
1 9 18 0.4122 0.0136
1 9 19 1.8812 -0.1315
1 9 20 -2.1745 0.2609
1 9 21 1.5678 0.2064
1 10 0 18.9486 -0.5385
1 10 1 -16.2228 0.5831
1 10 2 5.2795 -0.4960
1 10 3 -2.6980 -0.0967
1 10 4 5.8872 -0.0476
1 10 5 6.9650 -0.0455
1 10 6 -11.1595 0.0560
1 10 7 10.6878 -0.0478
1 10 8 3.9487 0.0347
1 10 9 -10.6768 0.0803
1 10 10 -3.6524 -0.1853
1 10 11 5.6873 -0.0529
1 10 12 -3.7755 0.1101
1 10 13 -1.3254 -0.1082
1 10 14 3.0771 0.1316
1 10 15 -2.5290 -0.0150
1 10 16 1.1439 -0.0650
1 10 17 0.2629 0.0789
1 10 18 -0.3435 0.1614
1 10 19 0.2120 -0.0238
1 10 20 2.0080 0.1129
1 10 21 -0.2117 0.9135
1 11 0 -16.2843 -0.8722
1 11 1 13.3613 0.8621
1 11 2 7.5753 0.0554
1 11 3 -25.3632 -0.4138
1 11 4 17.0520 -0.2487
1 11 5 8.5457 0.0538
1 11 6 -12.4480 0.1780
1 11 7 6.5846 -0.1296
1 11 8 10.8905 0.0054
1 11 9 -11.1910 0.1103
1 11 10 -2.7763 -0.0772
1 11 11 7.4945 -0.0604
1 11 12 -9.2474 0.0765
1 11 13 0.3040 0.0053
1 11 14 6.8040 -0.0132
1 11 15 -4.2799 0.0082
1 11 16 -1.6057 0.0566
1 11 17 4.0680 -0.0502
1 11 18 -3.1450 0.5822
1 11 19 -0.4535 -0.1032
1 11 20 4.2471 -0.0883
1 11 21 -1.2412 1.2851
1 12 0 -22.4254 0.4928
1 12 1 18.6546 -0.4395
1 12 2 1.4720 0.3766
1 12 3 -15.1392 -0.0966
1 12 4 4.8801 -0.1022
1 12 5 13.1816 0.0335
1 12 6 -11.3746 0.0019
1 12 7 -0.3393 -0.0737
1 12 8 17.2774 -0.0246
1 12 9 -9.2586 0.1359
1 12 10 -2.6366 0.0356
1 12 11 5.0051 -0.0555
1 12 12 -4.9358 0.0763
1 12 13 -2.0121 0.0105
1 12 14 5.6300 -0.0226
1 12 15 -1.5641 -0.1245
1 12 16 -3.4000 0.1135
1 12 17 4.9154 0.3093
1 12 18 -3.3050 0.1105
1 12 19 -0.4229 0.0086
1 12 20 2.1870 0.2607
1 13 0 -4.8805 1.2526
1 13 1 -4.9320 -1.0282
1 13 2 6.5103 0.1364
1 13 3 -1.4023 0.3486
1 13 4 -9.6516 0.1399
1 13 5 11.6047 -0.0308
1 13 6 -3.1883 -0.1739
1 13 7 -3.5164 0.0719
1 13 8 7.8141 -0.1162
1 13 9 1.3807 0.2750
1 13 10 -3.5976 -0.1871
1 13 11 1.9248 0.1504
1 13 12 0.4840 0.0353
1 13 13 -2.7316 0.0763
1 13 14 1.7680 -0.2159
1 13 15 -0.6279 0.0051
1 13 16 0.5299 0.2172
1 13 17 -0.1048 0.0532
1 13 18 0.2155 0.1742
1 13 19 -0.2315 -0.3356
1 13 20 -0.8676 1.2199
1 14 0 1.4215 -0.0657
1 14 1 -3.5857 0.4140
1 14 2 2.8863 -0.2683
1 14 3 -6.3643 0.2804
1 14 4 -2.2780 0.0482
1 14 5 3.4509 0.0750
1 14 6 0.5076 -0.0551
1 14 7 -1.4112 0.0810
1 14 8 -2.2721 -0.0362
1 14 9 5.1748 -0.1065
1 14 10 -0.6443 0.1397
1 14 11 -0.6133 -0.0934
1 14 12 1.0079 0.2398
1 14 13 0.4412 -0.1518
1 14 14 -1.9314 -0.0576
1 14 15 1.4168 0.1322
1 14 16 -0.2549 -0.0003
1 14 17 -1.5660 -0.0394
1 14 18 3.0005 -0.0253
1 14 19 -1.5169 0.5009
1 15 0 -2.5244 -1.2434
1 15 1 7.8541 1.2741
1 15 2 0.4682 -0.0100
1 15 3 -19.0104 -0.2917
1 15 4 12.5373 -0.0069
1 15 5 -4.5477 0.1092
1 15 6 -2.8542 0.1638
1 15 7 1.8143 0.0184
1 15 8 -2.2801 -0.0800
1 15 9 2.4785 -0.1039
1 15 10 -1.9757 -0.0200
1 15 11 -0.6132 0.1308
1 15 12 3.8584 -0.1205
1 15 13 -1.7184 0.0868
1 15 14 -1.1590 -0.0062
1 15 15 2.7905 -0.0898
1 15 16 -2.4410 0.1381
1 15 17 -1.1959 -0.2315
1 15 18 3.3579 0.1829
1 16 0 -0.7274 -0.3920
1 16 1 5.5509 0.0815
1 16 2 -3.7209 0.2712
1 16 3 -1.1710 -0.2699
1 16 4 -3.8244 0.0321
1 16 5 -1.9391 0.0141
1 16 6 0.0955 0.0650
1 16 7 -3.4772 0.0025
1 16 8 2.1056 0.0384
1 16 9 1.6268 -0.1543
1 16 10 -6.6280 0.0285
1 16 11 0.7319 -0.0211
1 16 12 5.2012 -0.0701
1 16 13 -3.2787 0.0863
1 16 14 -1.1744 -0.1194
1 16 15 3.7027 -0.0282
1 16 16 -2.6611 0.0444
1 16 17 -0.0824 -0.1183
1 16 18 0.1020 0.4688
1 17 0 7.6816 0.9086
1 17 1 -8.2086 -1.2448
1 17 2 2.2647 0.0902
1 17 3 7.6228 0.2455
1 17 4 -11.7273 0.0595
1 17 5 -1.8828 -0.1588
1 17 6 4.0854 -0.0390
1 17 7 -6.0418 0.0025
1 17 8 0.7529 0.0102
1 17 9 2.2703 0.0312
1 17 10 -3.9554 -0.0380
1 17 11 -2.3256 -0.0089
1 17 12 3.9802 0.0062
1 17 13 -1.4799 -0.2604
1 17 14 -1.0698 0.1650
1 17 15 0.0296 -0.0477
1 17 16 2.1853 -0.2724
1 17 17 -1.5110 0.4680
1 18 0 5.8957 0.8682
1 18 1 -7.0000 -0.6757
1 18 2 4.0440 -0.2512
1 18 3 1.9763 0.3899
1 18 4 -2.7581 -0.0766
1 18 5 -1.7524 -0.0307
1 18 6 -0.8878 -0.0210
1 18 7 1.1792 -0.1354
1 18 8 -5.2718 0.0726
1 18 9 2.6247 0.0520
1 18 10 0.7121 0.0169
1 18 11 -3.2844 0.0996
1 18 12 -0.5768 -0.2328
1 18 13 3.1575 0.1444
1 18 14 -2.6315 -0.2528
1 18 15 -1.1484 0.1084
1 18 16 2.5764 -0.0358
1 19 0 -3.2306 -0.2850
1 19 1 7.1489 0.7568
1 19 2 -2.6341 -0.1400
1 19 3 -0.5003 -0.0788
1 19 4 5.2818 0.0511
1 19 5 -5.1153 -0.0364
1 19 6 1.2576 0.1208
1 19 7 3.1412 -0.1745
1 19 8 -5.7372 0.1338
1 19 9 -1.1144 -0.1631
1 19 10 5.8888 0.2255
1 19 11 -4.4668 -0.0335
1 19 12 -1.2518 0.1020
1 19 13 3.3743 0.0282
1 19 14 -2.5159 -0.3616
1 20 0 -3.4920 -0.6787
1 20 1 6.3773 0.8310
1 20 2 -0.5989 0.3150
1 20 3 -0.6722 -0.2100
1 20 4 2.3569 0.0524
1 20 5 0.2658 0.0071
1 20 6 0.1601 0.0255
1 20 7 2.6248 0.1165
1 20 8 -2.2537 -0.2767
1 20 9 -1.8204 0.2534
1 20 10 2.3481 -0.3924
1 20 11 -0.8857 0.5208
1 20 12 -0.1436 0.2031
1 21 0 2.7040 -0.1283
1 21 1 -1.3206 0.2964
1 21 2 1.3139 0.1421
1 21 3 -0.3549 0.1580
1 21 4 0.5264 -0.0030
1 21 5 2.9437 0.1201
1 21 6 -0.3344 -0.1340
1 21 7 0.6850 -0.0602
1 21 8 1.3890 0.0885
1 21 9 -0.1765 -0.1887
1 21 10 -2.4983 -0.0991
2 -21 0 2.5934 -0.7236
2 -21 1 -4.3080 0.4379
2 -21 2 3.5429 0.4140
2 -20 0 -1.7486 -0.5863
2 -20 1 2.6185 0.3243
2 -20 2 2.5850 -0.1581
2 -20 3 -2.9321 -0.0042
2 -20 4 1.7123 0.0405
2 -20 5 -0.9675 -0.3312
2 -19 0 -5.6096 0.9975
2 -19 1 5.7240 -1.0616
2 -19 2 0.8213 -0.1414
2 -19 3 -1.0050 0.5501
2 -19 4 1.2163 -0.4044
2 -19 5 -1.3752 0.3696
2 -19 6 1.3511 -0.3501
2 -19 7 -2.4477 -0.3451
2 -18 0 -4.2440 0.5801
2 -18 1 1.5046 -0.3911
2 -18 2 2.9378 -0.2530
2 -18 3 3.4617 0.3580
2 -18 4 -7.8655 0.0924
2 -18 5 7.0171 -0.1435
2 -18 6 -2.5996 -0.4028
2 -18 7 -2.6606 0.5098
2 -18 8 4.3971 -0.1583
2 -18 9 -3.6644 -0.0332
2 -17 0 1.9646 -0.8082
2 -17 1 3.2955 1.2562
2 -17 2 3.9444 -0.1170
2 -17 3 -5.9297 0.0466
2 -17 4 1.1422 -0.1619
2 -17 5 4.1712 -0.1781
2 -17 6 -6.1752 0.3710
2 -17 7 4.9622 -0.1418
2 -17 8 -0.8705 -0.2181
2 -17 9 -2.0724 0.5573
2 -17 10 1.9522 -0.4637
2 -17 11 -1.5206 0.1338
2 -16 0 -9.6547 -0.6138
2 -16 1 11.3307 0.9987
2 -16 2 1.7525 0.4830
2 -16 3 -9.8067 -0.3941
2 -16 4 7.1008 -0.0379
2 -16 5 -2.7563 0.1451
2 -16 6 -2.9551 0.0764
2 -16 7 8.8457 -0.4203
2 -16 8 -7.2870 0.4450
2 -16 9 2.4707 -0.1306
2 -16 10 1.5982 -0.4127
2 -16 11 -1.6031 0.6045
2 -16 12 0.5704 -0.1392
2 -15 0 -10.7413 0.5922
2 -15 1 0.0287 -0.6468
2 -15 2 10.7528 0.5206
2 -15 3 -5.8926 0.0106
2 -15 4 -1.4490 0.2228
2 -15 5 -3.8233 -0.1081
2 -15 6 9.6788 -0.2203
2 -15 7 -6.5043 0.0681
2 -15 8 -0.2832 -0.0830
2 -15 9 5.5272 -0.2115
2 -15 10 -3.2434 0.2599
2 -15 11 2.2164 -0.0010
2 -15 12 -2.1972 -0.1975
2 -15 13 2.1038 -0.0338
2 -14 0 6.3443 0.8050
2 -14 1 -15.7064 -1.0672
2 -14 2 5.9534 0.0775
2 -14 3 14.3246 0.3615
2 -14 4 -20.5158 0.0557
2 -14 5 7.6254 -0.1224
2 -14 6 8.1005 -0.1516
2 -14 7 -13.0703 -0.0072
2 -14 8 5.6597 -0.2109
2 -14 9 5.0241 -0.0292
2 -14 10 -3.4796 0.1217
2 -14 11 -1.8218 -0.1413
2 -14 12 3.9529 -0.0703
2 -14 13 -0.8307 0.0924
2 -14 14 -1.0019 -0.0062
2 -13 0 23.3040 -0.4000
2 -13 1 -27.7007 0.1962
2 -13 2 5.0612 -0.2619
2 -13 3 16.2885 -0.0206
2 -13 4 -16.2253 -0.0620
2 -13 5 6.0642 -0.0359
2 -13 6 0.5220 -0.0995
2 -13 7 -0.8800 0.0477
2 -13 8 -1.1929 -0.1347
2 -13 9 3.6740 -0.0954
2 -13 10 -0.7284 -0.0788
2 -13 11 -4.6025 -0.1129
2 -13 12 8.0017 0.2879
2 -13 13 -5.3408 -0.1412
2 -13 14 1.7536 0.0247
2 -13 15 2.1405 -0.0092
2 -12 0 -1.0689 -1.1344
2 -12 1 -1.0496 0.8767
2 -12 2 4.1686 -0.1388
2 -12 3 -7.8117 -0.3003
2 -12 4 10.8295 -0.2772
2 -12 5 -6.0792 0.0463
2 -12 6 -3.1659 0.0934
2 -12 7 8.8016 0.0104
2 -12 8 -3.4862 -0.1605
2 -12 9 -0.9110 0.0195
2 -12 10 -1.5913 -0.0920
2 -12 11 5.0630 -0.0794
2 -12 12 -3.4319 0.2359
2 -12 13 -2.1331 -0.0407
2 -12 14 6.4244 0.0264
2 -12 15 -4.0222 -0.0008
2 -12 16 -0.3673 -0.1522
2 -11 0 -15.6093 0.0136
2 -11 1 26.6863 -0.2333
2 -11 2 -9.4240 0.1045
2 -11 3 -10.6238 -0.1592
2 -11 4 17.2357 -0.0577
2 -11 5 -6.3800 -0.0606
2 -11 6 -4.5408 0.0230
2 -11 7 2.8246 0.0223
2 -11 8 9.0905 -0.0461
2 -11 9 -11.0109 0.0395
2 -11 10 1.7312 0.0223
2 -11 11 8.3015 0.0265
2 -11 12 -12.0461 0.0706
2 -11 13 5.9206 -0.0555
2 -11 14 3.1998 0.0568
2 -11 15 -5.7766 0.0427
2 -11 16 3.9335 0.0705
2 -11 17 -1.5460 0.0358
2 -10 0 8.4763 1.3399
2 -10 1 11.3752 -1.3790
2 -10 2 -16.5388 0.0575
2 -10 3 12.4680 0.3407
2 -10 4 -2.4177 0.0595
2 -10 5 0.4705 -0.1305
2 -10 6 -3.3730 -0.0909
2 -10 7 0.4542 0.0679
2 -10 8 6.9003 0.0234
2 -10 9 -7.7056 0.0811
2 -10 10 6.5661 0.0251
2 -10 11 -2.5947 0.1127
2 -10 12 -4.5832 0.0693
2 -10 13 8.0061 -0.2332
2 -10 14 -5.8589 0.0784
2 -10 15 1.9212 0.3459
2 -10 16 2.6312 -0.1401
2 -10 17 -3.5196 -0.2542
2 -10 18 -0.0261 -0.3524
2 -9 0 24.5819 0.3788
2 -9 1 -2.9650 -0.1467
2 -9 2 -10.5998 -0.1700
2 -9 3 7.3708 0.2353
2 -9 4 4.5523 -0.0404
2 -9 5 -10.1028 0.0466
2 -9 6 1.6644 -0.0408
2 -9 7 11.2327 -0.0040
2 -9 8 -15.4662 0.0594
2 -9 9 6.9562 0.0579
2 -9 10 8.5151 -0.0030
2 -9 11 -13.6580 0.1017
2 -9 12 8.1759 -0.0372
2 -9 13 0.8124 -0.0130
2 -9 14 -5.8867 0.0642
2 -9 15 6.1906 0.1661
2 -9 16 -0.5632 -0.3255
2 -9 17 -1.9541 -0.2278
2 -9 18 0.3922 0.7541
2 -8 0 2.1859 -1.1601
2 -8 1 25.8119 1.5418
2 -8 2 -19.4566 -0.2154
2 -8 3 -12.1329 -0.1783
2 -8 4 27.8259 -0.0847
2 -8 5 -22.2885 0.0272
2 -8 6 2.8917 0.2340
2 -8 7 14.6851 -0.1082
2 -8 8 -20.5995 0.0061
2 -8 9 10.5278 -0.0189
2 -8 10 2.3415 -0.0153
2 -8 11 -4.9284 0.0466
2 -8 12 4.2373 -0.0031
2 -8 13 -1.3708 0.0508
2 -8 14 -0.7216 0.0106
2 -8 15 3.1579 -0.0775
2 -8 16 -0.7966 -0.1573
2 -8 17 -1.2009 0.0889
2 -8 18 3.4234 0.3223
2 -8 19 -2.5803 -0.8474
2 -7 0 -12.2341 -0.5367
2 -7 1 28.4625 0.5152
2 -7 2 -12.7268 0.3953
2 -7 3 -9.7518 -0.3329
2 -7 4 9.2243 0.0285
2 -7 5 -3.8872 -0.0252
2 -7 6 1.5864 0.1984
2 -7 7 -9.4508 -0.1099
2 -7 8 12.2567 -0.0901
2 -7 9 -6.0894 0.0775
2 -7 10 -4.3711 -0.1077
2 -7 11 10.0729 0.1065
2 -7 12 -4.1883 -0.0868
2 -7 13 -2.1000 -0.0253
2 -7 14 4.2691 0.0340
2 -7 15 1.2610 -0.0463
2 -7 16 -3.0496 0.0763
2 -7 17 2.0255 -0.0093
2 -7 18 3.0152 -0.2557
2 -7 19 -3.1522 0.4428
2 -7 20 1.2389 -0.7143
2 -6 0 -9.2429 1.0730
2 -6 1 -14.1864 -1.1078
2 -6 2 25.2853 0.2153
2 -6 3 3.3420 0.1990
2 -6 4 -42.4239 0.2384
2 -6 5 42.4115 -0.1173
2 -6 6 -13.6037 -0.0913
2 -6 7 -23.9324 -0.0658
2 -6 8 32.5434 0.0210
2 -6 9 -12.9548 0.0990
2 -6 10 -9.5200 -0.0363
2 -6 11 13.8425 -0.0572
2 -6 12 -3.2562 -0.1076
2 -6 13 -5.3718 0.0212
2 -6 14 6.1427 0.0801
2 -6 15 1.5032 0.0703
2 -6 16 -4.5411 -0.0474
2 -6 17 3.7537 -0.0814
2 -6 18 -0.1591 0.2247
2 -6 19 0.5240 -0.0810
2 -6 20 0.5916 0.0044
2 -5 0 -13.7077 0.8622
2 -5 1 -29.1333 -0.7670
2 -5 2 52.2593 -0.2421
2 -5 3 -22.0224 0.4271
2 -5 4 -26.9016 0.1808
2 -5 5 40.2029 -0.1569
2 -5 6 -20.3192 -0.0682
2 -5 7 -11.5333 -0.0320
2 -5 8 17.7206 0.1214
2 -5 9 -3.3757 0.0182
2 -5 10 -8.2795 -0.0481
2 -5 11 6.3720 -0.0202
2 -5 12 3.6291 -0.0489
2 -5 13 -7.9273 0.0271
2 -5 14 5.7005 0.0775
2 -5 15 -0.4638 0.0659
2 -5 16 -0.9209 -0.0353
2 -5 17 2.5547 0.0061
2 -5 18 -2.6526 0.2049
2 -5 19 3.6878 -0.0714
2 -5 20 -0.9995 0.1076
2 -4 0 -50.4887 -0.9114
2 -4 1 29.0468 0.9472
2 -4 2 22.9905 -0.1479
2 -4 3 -50.1334 -0.1390
2 -4 4 30.6194 -0.1144
2 -4 5 -2.8477 0.1018
2 -4 6 -13.5798 0.0757
2 -4 7 10.8527 0.0145
2 -4 8 -6.6728 0.0159
2 -4 9 3.7715 -0.0072
2 -4 10 -2.2861 -0.0711
2 -4 11 1.8337 0.1171
2 -4 12 0.9350 0.0150
2 -4 13 -0.6071 -0.0359
2 -4 14 -0.2545 0.0524
2 -4 15 -1.9930 0.0187
2 -4 16 4.3089 0.0916
2 -4 17 -1.2856 0.0074
2 -4 18 -1.1899 -0.0536
2 -4 19 1.8348 0.2729
2 -4 20 -0.1436 -0.1397
2 -4 21 0.2028 0.1635
2 -3 0 -47.1795 -1.2689
2 -3 1 42.2911 1.1672
2 -3 2 -2.6414 0.0833
2 -3 3 -21.3301 -0.3619
2 -3 4 16.3675 -0.1759
2 -3 5 -11.0879 0.1668
2 -3 6 4.7130 0.1085
2 -3 7 3.1309 -0.0953
2 -3 8 -4.4798 0.0549
2 -3 9 -2.0565 0.0217
2 -3 10 7.1798 -0.0386
2 -3 11 -2.4611 0.0604
2 -3 12 -2.9397 0.0102
2 -3 13 9.9127 0.0486
2 -3 14 -8.4077 -0.0006
2 -3 15 0.0796 -0.0026
2 -3 16 6.3400 0.0386
2 -3 17 -4.7029 -0.0573
2 -3 18 1.2905 0.1617
2 -3 19 1.1408 -0.2438
2 -3 20 -0.5854 0.1433
2 -3 21 -0.2431 0.0332
2 -2 0 25.6898 0.2290
2 -2 1 -36.3895 -0.6850
2 -2 2 6.7893 0.4817
2 -2 3 44.4489 -0.1098
2 -2 4 -56.2010 -0.0286
2 -2 5 6.1785 0.0566
2 -2 6 29.4651 -0.1555
2 -2 7 -19.5945 -0.0059
2 -2 8 -3.3242 0.0887
2 -2 9 7.9455 0.0058
2 -2 10 5.1343 0.0318
2 -2 11 -12.0993 -0.0633
2 -2 12 8.0159 0.0086
2 -2 13 5.4615 -0.0006
2 -2 14 -8.7389 0.1281
2 -2 15 3.5789 -0.0286
2 -2 16 2.8211 -0.1480
2 -2 17 -4.1574 0.0800
2 -2 18 2.0212 -0.1419
2 -2 19 1.8207 -0.0283
2 -2 20 -2.6367 -0.1186
2 -2 21 0.9342 0.2145
2 -1 0 88.1725 0.7880
2 -1 1 -111.8966 -0.6939
2 -1 2 25.7725 -0.2435
2 -1 3 66.8399 0.4084
2 -1 4 -69.2336 -0.0232
2 -1 5 -5.9911 -0.1497
2 -1 6 47.1629 -0.0319
2 -1 7 -18.3532 -0.0546
2 -1 8 -22.3404 0.0636
2 -1 9 32.0929 -0.0400
2 -1 10 -8.7809 0.0315
2 -1 11 -11.8702 0.0141
2 -1 12 16.5718 -0.0904
2 -1 13 -4.6749 -0.0168
2 -1 14 -2.0643 0.1410
2 -1 15 5.2096 0.0015
2 -1 16 -2.9225 -0.0936
2 -1 17 -0.1325 -0.1101
2 -1 18 2.3641 -0.0387
2 -1 19 -0.5045 -0.1845
2 -1 20 -1.5139 0.1347
2 -1 21 2.3454 -0.1478
2 -1 22 -1.8131 -0.1641
2 0 0 39.7834 0.0216
2 0 1 -42.7725 0.3350
2 0 2 -14.4407 -0.5495
2 0 3 46.5664 0.2500
2 0 4 -14.5377 -0.0878
2 0 5 -36.1662 -0.0616
2 0 6 38.3170 0.0694
2 0 7 -4.8676 -0.0753
2 0 8 -20.2036 -0.0264
2 0 9 23.9463 -0.0082
2 0 10 -11.0579 0.0028
2 0 11 -0.0276 0.0044
2 0 12 7.5411 0.0290
2 0 13 -6.5065 -0.0755
2 0 14 4.5202 0.0994
2 0 15 1.9811 -0.0127
2 0 16 -4.3808 -0.0343
2 0 17 2.3698 0.0628
2 0 18 2.5288 -0.1875
2 0 19 -3.6417 -0.0157
2 0 20 1.7883 -0.1214
2 0 21 0.7967 0.1364
2 0 22 -1.8013 -0.1037
2 1 0 -32.5812 0.1372
2 1 1 43.5798 -0.4827
2 1 2 -34.6717 0.4063
2 1 3 -13.4048 -0.2329
2 1 4 37.4167 0.0060
2 1 5 -22.2016 0.0170
2 1 6 -6.6101 -0.0327
2 1 7 11.5430 -0.0188
2 1 8 8.2490 0.0123
2 1 9 -14.2128 0.0052
2 1 10 3.5531 -0.0216
2 1 11 9.5949 0.0080
2 1 12 -8.7802 0.0317
2 1 13 2.8283 0.0691
2 1 14 4.0346 0.0087
2 1 15 -2.4121 -0.0730
2 1 16 -0.4585 0.0687
2 1 17 2.0834 0.1232
2 1 18 -0.6410 -0.0298
2 1 19 -0.8134 -0.0637
2 1 20 2.3209 -0.0569
2 1 21 -2.2554 0.1541
2 1 22 1.1708 0.0827
2 2 0 -6.0808 0.2622
2 2 1 19.5836 -0.4455
2 2 2 6.0406 -0.0700
2 2 3 -38.1786 0.2881
2 2 4 12.0337 -0.0748
2 2 5 33.5460 -0.0296
2 2 6 -45.8527 -0.1261
2 2 7 20.4064 0.1356
2 2 8 18.2341 -0.0224
2 2 9 -31.9235 0.0229
2 2 10 19.5478 0.0027
2 2 11 1.0208 0.0084
2 2 12 -10.7010 0.0168
2 2 13 10.2729 0.1404
2 2 14 -0.7823 -0.0378
2 2 15 -5.5442 0.0322
2 2 16 5.9894 -0.0774
2 2 17 -0.3829 0.1864
2 2 18 -5.3300 0.1036
2 2 19 5.8345 -0.0174
2 2 20 -0.9451 0.0557
2 2 21 -2.6795 0.1518
2 2 22 2.4848 -0.1078
2 3 0 9.3458 -0.0892
2 3 1 -2.1389 0.4871
2 3 2 4.6364 -0.3228
2 3 3 -15.3053 0.0639
2 3 4 -4.1705 -0.0065
2 3 5 12.9742 0.0215
2 3 6 -17.6999 -0.0544
2 3 7 23.1196 0.1014
2 3 8 -10.8990 0.0003
2 3 9 -7.5099 -0.0680
2 3 10 17.7786 0.0840
2 3 11 -10.3259 -0.0001
2 3 12 -4.9593 0.1005
2 3 13 12.6234 -0.0170
2 3 14 -3.7749 0.0201
2 3 15 -6.3316 0.0648
2 3 16 8.7698 -0.1208
2 3 17 -2.2760 0.0839
2 3 18 -5.1594 0.2166
2 3 19 5.9644 -0.0200
2 3 20 -1.6906 0.1019
2 3 21 -1.2919 -0.0112
2 3 22 1.7565 0.2848
2 4 0 -0.8767 -0.1764
2 4 1 22.0342 0.6079
2 4 2 -29.1177 0.1200
2 4 3 6.6964 -0.2900
2 4 4 30.0179 -0.0594
2 4 5 -50.4395 0.1147
2 4 6 19.8564 0.0937
2 4 7 22.2980 -0.0864
2 4 8 -25.8909 0.0099
2 4 9 6.2207 0.0089
2 4 10 10.5140 0.0087
2 4 11 -8.0555 0.0432
2 4 12 -4.5849 0.0777
2 4 13 8.9932 -0.0401
2 4 14 -0.4572 -0.0286
2 4 15 -4.6363 0.0002
2 4 16 3.7642 -0.0224
2 4 17 -0.3193 -0.0201
2 4 18 -0.5075 0.1781
2 4 19 -0.6457 -0.0096
2 4 20 0.8765 -0.0858
2 4 21 0.6012 0.1039
2 4 22 -0.7154 0.3685
2 5 0 -17.4968 0.1885
2 5 1 35.7820 -0.2811
2 5 2 -35.4796 0.2412
2 5 3 11.2220 -0.0030
2 5 4 21.9561 0.0717
2 5 5 -32.3939 -0.0725
2 5 6 5.5402 0.0126
2 5 7 8.3524 -0.0306
2 5 8 0.1077 -0.0420
2 5 9 -4.4259 0.0618
2 5 10 1.4997 0.0897
2 5 11 3.1425 -0.1217
2 5 12 -4.3193 0.0518
2 5 13 -1.3067 0.0837
2 5 14 4.8789 -0.1699
2 5 15 1.3203 0.0023
2 5 16 -6.0204 0.0177
2 5 17 3.5037 -0.0341
2 5 18 3.0206 0.0451
2 5 19 -4.8812 0.0044
2 5 20 2.2223 -0.0343
2 5 21 1.1702 0.0640
2 5 22 -1.2053 -0.0803
2 6 0 -6.8329 0.3438
2 6 1 -9.6145 -0.9025
2 6 2 16.6442 0.2121
2 6 3 -7.5801 0.0220
2 6 4 -10.5496 0.2899
2 6 5 27.0158 -0.1617
2 6 6 -19.8870 -0.1216
2 6 7 -11.1496 0.0346
2 6 8 25.8685 -0.0354
2 6 9 -10.3540 0.1141
2 6 10 -8.9805 -0.0844
2 6 11 12.2443 0.0544
2 6 12 -0.1332 -0.0353
2 6 13 -11.4951 -0.0248
2 6 14 8.3753 0.0465
2 6 15 3.5993 -0.1185
2 6 16 -8.5668 0.0668
2 6 17 4.4648 -0.0543
2 6 18 2.3508 0.0093
2 6 19 -2.8413 0.1127
2 6 20 0.2936 0.0160
2 6 21 1.9902 0.0600
2 6 22 -1.0367 -0.4574
2 7 0 -0.7017 -0.1003
2 7 1 -38.9763 0.0469
2 7 2 41.0598 -0.4521
2 7 3 -18.8459 0.1288
2 7 4 -21.3414 -0.0304
2 7 5 44.6985 0.0315
2 7 6 -24.1145 -0.0713
2 7 7 -13.7066 0.0452
2 7 8 24.1849 -0.0019
2 7 9 -5.7173 -0.0536
2 7 10 -13.9396 0.0045
2 7 11 15.2414 0.0094
2 7 12 -0.7309 0.0810
2 7 13 -10.9424 -0.0824
2 7 14 7.1891 0.0332
2 7 15 0.4967 0.0077
2 7 16 -2.9165 -0.0120
2 7 17 1.6712 0.0807
2 7 18 -0.1053 0.0466
2 7 19 -0.0666 0.0982
2 7 20 -0.0296 0.0953
2 7 21 1.4225 0.1148
2 7 22 -0.6820 -0.1035
2 8 0 -17.5813 -0.3609
2 8 1 -11.1394 0.7350
2 8 2 23.1188 -0.4537
2 8 3 -25.5406 -0.1373
2 8 4 0.2557 -0.1702
2 8 5 18.0383 0.0847
2 8 6 -7.2576 0.0172
2 8 7 -10.7406 0.1060
2 8 8 12.0659 -0.1323
2 8 9 1.7791 0.0013
2 8 10 -9.9709 0.0324
2 8 11 8.9920 -0.0245
2 8 12 -2.1527 0.1175
2 8 13 -3.2666 -0.0267
2 8 14 2.3700 -0.0046
2 8 15 -0.3005 -0.0528
2 8 16 -0.4394 0.2289
2 8 17 0.1752 0.0614
2 8 18 -0.9754 0.0555
2 8 19 -0.4455 0.1758
2 8 20 2.5952 -0.0035
2 8 21 -1.8108 0.2535
2 8 22 0.8375 0.4093
2 9 0 -25.7760 -0.0169
2 9 1 23.1702 0.1331
2 9 2 -5.8270 0.2426
2 9 3 -11.2359 -0.3507
2 9 4 2.4058 -0.0642
2 9 5 -0.0518 0.0488
2 9 6 6.6752 0.0588
2 9 7 -10.2299 -0.1156
2 9 8 3.9183 0.0355
2 9 9 7.3631 0.0157
2 9 10 -2.8501 0.0284
2 9 11 -1.9309 0.1012
2 9 12 0.9424 -0.0642
2 9 13 0.5758 0.0563
2 9 14 -0.5789 -0.0878
2 9 15 0.5407 0.1659
2 9 16 -0.9548 0.1033
2 9 17 0.2399 0.0524
2 9 18 -0.8797 0.1561
2 9 19 -0.3465 0.1144
2 9 20 0.5958 0.0245
2 9 21 -0.8092 0.0056
2 9 22 0.7560 1.0808
2 10 0 2.1235 0.3377
2 10 1 0.1126 -0.4339
2 10 2 -3.6320 0.3041
2 10 3 11.7840 0.0809
2 10 4 -18.1068 0.0535
2 10 5 1.1189 -0.0412
2 10 6 9.6718 -0.0988
2 10 7 -8.3243 -0.0148
2 10 8 -3.0869 0.0588
2 10 9 11.3843 -0.0399
2 10 10 0.0080 0.1038
2 10 11 -7.2509 0.1536
2 10 12 7.3218 -0.1719
2 10 13 -1.9796 0.0383
2 10 14 -3.2048 0.0370
2 10 15 3.5129 0.0961
2 10 16 -0.9749 0.0701
2 10 17 -1.1208 -0.0301
2 10 18 0.9835 0.0726
2 10 19 -0.3252 0.1466
2 10 20 -3.3022 0.0618
2 10 21 1.9916 -0.1852
2 11 0 16.5665 0.1758
2 11 1 -24.2964 -0.1354
2 11 2 7.7880 0.0452
2 11 3 14.9436 0.2772
2 11 4 -17.8034 0.1851
2 11 5 -5.3781 -0.1456
2 11 6 13.8523 -0.0604
2 11 7 -5.8769 0.0783
2 11 8 -11.3524 0.0481
2 11 9 15.2337 -0.0664
2 11 10 -0.9972 0.0172
2 11 11 -5.9494 0.1664
2 11 12 8.0070 -0.0841
2 11 13 -1.5187 0.0134
2 11 14 -6.2107 0.0648
2 11 15 4.8270 0.0614
2 11 16 2.0221 -0.1275
2 11 17 -5.5076 0.0358
2 11 18 4.8706 -0.1430
2 11 19 -2.0428 0.1434
2 11 20 -3.0298 0.1620
2 11 21 1.6672 -0.5447
2 12 0 12.5495 -0.1617
2 12 1 -9.9759 0.6573
2 12 2 -2.4011 -0.2425
2 12 3 8.8161 0.1746
2 12 4 0.0520 -0.0092
2 12 5 -15.1158 0.0917
2 12 6 11.5398 0.0358
2 12 7 -0.7333 0.0394
2 12 8 -12.4574 0.0152
2 12 9 8.1114 -0.0894
2 12 10 3.2205 0.0908
2 12 11 -4.7466 -0.0858
2 12 12 3.0796 0.1855
2 12 13 2.0414 -0.0925
2 12 14 -4.8565 0.1023
2 12 15 2.2178 0.0052
2 12 16 1.2653 -0.2451
2 12 17 -2.5964 -0.0418
2 12 18 1.9698 -0.1054
2 12 19 -0.2517 0.1590
2 12 20 -1.1902 -0.4573
2 12 21 -0.4683 -0.1528
2 13 0 4.9547 -0.1351
2 13 1 6.7129 0.3139
2 13 2 -12.0278 0.1289
2 13 3 7.8922 -0.1982
2 13 4 5.0091 0.0067
2 13 5 -13.3191 0.0972
2 13 6 4.0144 0.1708
2 13 7 2.4318 -0.1157
2 13 8 -4.3737 0.0485
2 13 9 -2.7003 -0.0586
2 13 10 3.7093 0.0826
2 13 11 -1.5952 -0.0791
2 13 12 -0.0433 0.0692
2 13 13 0.9360 0.0515
2 13 14 -0.0203 -0.0239
2 13 15 -0.4342 -0.0384
2 13 16 -0.7244 -0.1881
2 13 17 1.3691 -0.0406
2 13 18 -2.0318 -0.1747
2 13 19 1.5687 -0.0442
2 13 20 0.2215 -0.7314
2 14 0 2.5885 0.1323
2 14 1 -2.1481 -0.6378
2 14 2 -0.1024 0.3636
2 14 3 11.0938 -0.0911
2 14 4 -10.5805 0.0208
2 14 5 2.2803 0.0080
2 14 6 -1.0866 -0.0070
2 14 7 -0.6534 -0.0554
2 14 8 2.2989 0.0726
2 14 9 -5.0129 0.0541
2 14 10 0.4517 -0.0826
2 14 11 1.2917 0.0281
2 14 12 -2.1943 -0.0051
2 14 13 0.4096 0.0772
2 14 14 1.4784 -0.1344
2 14 15 -2.5358 0.0455
2 14 16 2.2027 -0.2014
2 14 17 -0.0030 -0.0308
2 14 18 -3.3293 -0.0410
2 14 19 3.0317 -0.9812
2 15 0 -0.6740 0.0808
2 15 1 -6.3548 -0.5580
2 15 2 6.2612 -0.0506
2 15 3 7.4791 0.2084
2 15 4 -9.5004 0.0032
2 15 5 4.4596 -0.0282
2 15 6 0.3649 -0.1859
2 15 7 -1.6248 0.0823
2 15 8 0.0933 0.0253
2 15 9 -1.9564 0.0853
2 15 10 2.7185 -0.0419
2 15 11 -1.0544 -0.0910
2 15 12 -4.8058 0.1067
2 15 13 4.2002 -0.0645
2 15 14 -0.9290 0.0878
2 15 15 -2.7649 -0.1221
2 15 16 3.6937 -0.2301
2 15 17 -0.7062 0.2150
2 15 18 -2.2327 -0.6882
2 15 19 1.1216 -0.2614
2 16 0 -6.3340 -0.1176
2 16 1 4.4995 0.3124
2 16 2 1.4000 -0.3186
2 16 3 -5.2327 0.0750
2 16 4 12.4131 -0.0791
2 16 5 -6.0843 0.1689
2 16 6 -0.1204 -0.1497
2 16 7 4.5622 0.0837
2 16 8 -4.2232 -0.0675
2 16 9 -0.1779 0.1112
2 16 10 4.6815 -0.0548
2 16 11 -1.7125 -0.0078
2 16 12 -4.3387 -0.0168
2 16 13 3.3816 0.1753
2 16 14 0.2435 -0.1335
2 16 15 -2.7428 -0.0268
2 16 16 1.5116 0.0204
2 16 17 0.5631 -0.4570
2 16 18 -0.0198 -0.1912
2 17 0 -4.0270 -0.0895
2 17 1 10.9232 0.6185
2 17 2 -6.0309 -0.0177
2 17 3 -0.9260 -0.2145
2 17 4 8.4986 -0.0457
2 17 5 -0.3669 0.1801
2 17 6 -2.9271 0.1279
2 17 7 3.9913 -0.0898
2 17 8 0.9307 0.0560
2 17 9 -2.2588 -0.1402
2 17 10 1.4759 0.1866
2 17 11 2.3033 -0.2045
2 17 12 -2.0116 0.3118
2 17 13 -1.0678 -0.1218
2 17 14 2.5969 0.0088
2 17 15 0.0599 0.0481
2 17 16 -3.8317 -0.1142
2 17 17 3.1027 -0.3515
2 18 0 1.1940 -0.0254
2 18 1 0.3458 0.0786
2 18 2 2.2098 0.2732
2 18 3 -0.4930 -0.0040
2 18 4 -0.4858 -0.0517
2 18 5 6.1025 0.0609
2 18 6 -2.9141 0.1907
2 18 7 -0.1783 -0.0403
2 18 8 6.6439 -0.0432
2 18 9 -3.5016 0.1045
2 18 10 -1.7240 -0.2135
2 18 11 4.5252 0.2324
2 18 12 0.2472 -0.1007
2 18 13 -4.3748 0.0447
2 18 14 5.2460 0.3168
2 18 15 -1.2908 -0.5526
2 18 16 -1.7888 0.3778
2 19 0 2.1940 0.2609
2 19 1 -8.2139 -0.5062
2 19 2 6.7309 0.1540
2 19 3 -0.7302 0.2520
2 19 4 -2.5708 0.0469
2 19 5 4.9472 -0.0412
2 19 6 -2.1370 0.0401
2 19 7 -0.5156 -0.0290
2 19 8 5.2619 0.1780
2 19 9 -0.4162 -0.1704
2 19 10 -3.9556 0.1541
2 19 11 4.7448 -0.2594
2 19 12 -0.9927 -0.0355
2 19 13 -0.7982 0.4507
2 19 14 1.5679 -0.3606
2 20 0 0.0887 -0.2388
2 20 1 -2.4926 -0.3351
2 20 2 -0.5795 0.0164
2 20 3 2.8386 -0.0753
2 20 4 -2.5886 0.2286
2 20 5 -0.3043 -0.0944
2 20 6 1.5422 -0.0208
2 20 7 -1.2626 0.0814
2 20 8 1.2649 -0.0597
2 20 9 1.8599 0.0871
2 20 10 -0.2635 -0.0242
2 20 11 -1.6980 -0.3629
2 20 12 1.3982 0.1980
2 20 13 0.5951 -0.0077
2 21 0 -2.2870 -0.3825
2 21 1 2.0660 -0.0553
2 21 2 -1.0089 -0.0697
2 21 3 0.2474 -0.2026
2 21 4 -1.2292 -0.0958
2 21 5 -1.5591 0.1393
2 21 6 1.6005 -0.0543
2 21 7 -2.3567 0.1898
2 21 8 1.0122 -0.3437
2 21 9 1.2668 0.3516
2 21 10 0.0250 -0.4454
3 -21 0 0.9014 0.5492
3 -21 1 -1.4464 -1.1129
3 -21 2 -2.8908 0.4438
3 -20 0 3.1951 0.3518
3 -20 1 -6.2711 -0.4861
3 -20 2 0.0439 0.3825
3 -20 3 1.0455 -0.2002
3 -20 4 -2.7504 0.1821
3 -20 5 2.5855 -0.1956
3 -19 0 6.2329 -0.1015
3 -19 1 -5.4726 0.6702
3 -19 2 -3.3360 -0.0093
3 -19 3 -1.1102 -0.0179
3 -19 4 3.4453 -0.4196
3 -19 5 -4.1257 0.4714
3 -19 6 1.7569 0.4192
3 -19 7 1.2237 -0.5621
3 -18 0 -2.3816 0.2321
3 -18 1 -3.0522 0.0040
3 -18 2 -6.9277 0.3246
3 -18 3 3.3509 -0.1579
3 -18 4 3.2949 0.0176
3 -18 5 -8.4679 0.3768
3 -18 6 5.9250 -0.2254
3 -18 7 -1.1797 0.0090
3 -18 8 -1.8803 0.2268
3 -18 9 3.1906 -0.6629
3 -17 0 -5.0551 0.0510
3 -17 1 -10.8382 -0.5574
3 -17 2 0.3554 0.0495
3 -17 3 8.2725 0.3146
3 -17 4 -7.8811 0.2860
3 -17 5 0.3933 -0.3069
3 -17 6 3.4791 -0.0016
3 -17 7 -6.5456 0.2704
3 -17 8 5.1904 -0.4667
3 -17 9 -0.9349 0.1460
3 -17 10 -0.1548 0.1992
3 -17 11 1.0034 -0.7628
3 -16 0 11.1771 -0.1722
3 -16 1 -15.3223 -0.1997
3 -16 2 1.2603 -0.4160
3 -16 3 7.1324 0.4689
3 -16 4 -7.1255 -0.1693
3 -16 5 5.1474 0.1158
3 -16 6 -4.7420 0.0021
3 -16 7 -0.8521 -0.2037
3 -16 8 3.7259 0.1059
3 -16 9 -3.2137 0.1421
3 -16 10 1.4914 -0.5622
3 -16 11 -0.2193 0.0066
3 -16 12 1.1529 0.1354
3 -15 0 1.4094 -0.2430
3 -15 1 5.9329 0.2975
3 -15 2 -8.0024 -0.3850
3 -15 3 -2.5077 -0.1144
3 -15 4 9.8578 -0.0302
3 -15 5 -3.6045 0.0991
3 -15 6 -8.0715 0.0304
3 -15 7 10.7428 -0.0405
3 -15 8 -6.0590 0.1820
3 -15 9 -2.2796 -0.2901
3 -15 10 3.0104 -0.2451
3 -15 11 -0.1300 0.2766
3 -15 12 0.1205 -0.1361
3 -15 13 -1.1830 -0.0677
3 -14 0 -11.7449 -0.1394
3 -14 1 25.7570 0.0905
3 -14 2 -8.4804 0.0141
3 -14 3 -15.6456 -0.3007
3 -14 4 23.3900 -0.0535
3 -14 5 -12.9947 0.0993
3 -14 6 -0.8317 0.1159
3 -14 7 5.9247 -0.0400
3 -14 8 -3.1470 0.0296
3 -14 9 -4.5369 -0.0723
3 -14 10 2.7771 0.0432
3 -14 11 4.3163 -0.0008
3 -14 12 -8.1039 -0.2236
3 -14 13 4.5516 0.1319
3 -14 14 -0.4118 0.0018
3 -13 0 -6.3995 0.1834
3 -13 1 20.1493 -0.4422
3 -13 2 -8.5354 0.2301
3 -13 3 -1.3569 -0.1552
3 -13 4 2.3657 0.2149
3 -13 5 2.2662 -0.0715
3 -13 6 -2.3159 -0.0321
3 -13 7 -3.5965 0.0109
3 -13 8 5.3737 0.1531
3 -13 9 -4.7522 -0.0103
3 -13 10 2.5531 0.1327
3 -13 11 -0.3787 -0.1411
3 -13 12 -3.5955 -0.1555
3 -13 13 4.0903 0.1929
3 -13 14 -3.7146 -0.0430
3 -13 15 0.8172 0.1120
3 -12 0 10.8062 0.1408
3 -12 1 -16.2997 -0.3122
3 -12 2 9.3166 0.0575
3 -12 3 7.7039 0.1967
3 -12 4 -15.2811 0.1645
3 -12 5 12.1701 -0.1250
3 -12 6 -2.0925 -0.0878
3 -12 7 -5.9017 0.1895
3 -12 8 0.1438 0.0339
3 -12 9 6.1943 0.0505
3 -12 10 -2.1264 0.0329
3 -12 11 -7.6289 -0.1166
3 -12 12 10.5915 0.0797
3 -12 13 -5.3126 -0.0375
3 -12 14 -3.9754 0.0234
3 -12 15 5.4813 0.0407
3 -12 16 -2.4817 0.1050
3 -11 0 -3.4169 -0.2326
3 -11 1 -18.3573 0.6649
3 -11 2 15.8770 -0.2465
3 -11 3 -2.5009 0.1269
3 -11 4 -5.0441 -0.0085
3 -11 5 1.5842 0.0899
3 -11 6 5.7618 -0.0114
3 -11 7 -4.3456 0.0414
3 -11 8 -9.0486 0.0388
3 -11 9 14.6308 0.0494
3 -11 10 -8.4374 -0.1222
3 -11 11 -1.6099 -0.0463
3 -11 12 9.7904 0.1072
3 -11 13 -9.9008 0.0649
3 -11 14 1.9762 -0.0905
3 -11 15 1.9314 -0.2152
3 -11 16 -2.5427 0.2233
3 -11 17 1.6924 0.1385
3 -10 0 -22.9082 -0.1107
3 -10 1 3.3042 0.7449
3 -10 2 6.2121 -0.1157
3 -10 3 -7.7475 -0.1093
3 -10 4 1.1902 0.0324
3 -10 5 -0.7207 0.0682
3 -10 6 6.5705 0.0796
3 -10 7 -9.6778 -0.0373
3 -10 8 4.2970 -0.0827
3 -10 9 0.2240 0.0450
3 -10 10 -6.0668 -0.0951
3 -10 11 9.2832 -0.0555
3 -10 12 -4.4404 0.0639
3 -10 13 -2.2704 0.0379
3 -10 14 4.8690 -0.1844
3 -10 15 -4.6597 -0.1318
3 -10 16 0.7983 0.3561
3 -10 17 2.1442 0.1002
3 -10 18 -0.2904 -0.5577
3 -9 0 -14.9449 0.1329
3 -9 1 -8.2882 -0.3179
3 -9 2 14.3530 0.4574
3 -9 3 1.2335 -0.1834
3 -9 4 -21.0739 0.1019
3 -9 5 21.9869 -0.0571
3 -9 6 -7.9105 0.0708
3 -9 7 -12.1651 -0.1053
3 -9 8 21.0484 -0.0933
3 -9 9 -15.0683 0.0657
3 -9 10 -1.3881 -0.0599
3 -9 11 10.3657 -0.0679
3 -9 12 -9.0209 0.0360
3 -9 13 3.6871 -0.1687
3 -9 14 1.4847 -0.0346
3 -9 15 -4.3242 0.1608
3 -9 16 1.0773 0.1268
3 -9 17 2.6269 -0.2631
3 -9 18 -2.4398 -0.2450
3 -9 19 1.2732 1.1226
3 -8 0 4.3702 0.1838
3 -8 1 -32.9778 -0.6359
3 -8 2 30.5758 0.1689
3 -8 3 -0.7222 0.1177
3 -8 4 -21.4452 0.1453
3 -8 5 20.1611 -0.1045
3 -8 6 -10.3374 -0.2118
3 -8 7 -1.9990 0.0878
3 -8 8 6.3151 -0.0041
3 -8 9 -4.0479 0.0120
3 -8 10 -0.1945 -0.0935
3 -8 11 -2.0657 -0.0598
3 -8 12 2.5900 0.0292
3 -8 13 -0.8768 -0.0204
3 -8 14 -0.3694 -0.0623
3 -8 15 -1.5432 0.1760
3 -8 16 1.4487 -0.1558
3 -8 17 0.2409 -0.0513
3 -8 18 -2.6809 0.3503
3 -8 19 3.9765 -0.1585
3 -7 0 3.7137 -0.0671
3 -7 1 -6.5362 0.1239
3 -7 2 -4.7561 -0.4439
3 -7 3 3.1206 0.3493
3 -7 4 16.9260 -0.1793
3 -7 5 -24.8910 0.0353
3 -7 6 9.2150 -0.1056
3 -7 7 13.3709 0.0513
3 -7 8 -26.3167 0.1150
3 -7 9 17.0034 -0.1984
3 -7 10 -0.0564 0.0512
3 -7 11 -11.0944 -0.0501
3 -7 12 6.7369 0.1644
3 -7 13 1.1496 -0.0335
3 -7 14 -4.9910 -0.0783
3 -7 15 -0.1115 0.0710
3 -7 16 3.8753 -0.0709
3 -7 17 -3.9255 0.1315
3 -7 18 0.0204 0.1501
3 -7 19 1.8353 -0.2988
3 -7 20 -0.5704 0.6608
3 -6 0 23.6013 -0.3659
3 -6 1 17.7828 0.6112
3 -6 2 -50.1159 -0.1286
3 -6 3 25.3901 -0.2526
3 -6 4 31.2678 -0.2572
3 -6 5 -53.5181 0.2490
3 -6 6 29.5625 0.0835
3 -6 7 9.3038 -0.0396
3 -6 8 -27.8457 -0.0912
3 -6 9 12.6462 -0.0441
3 -6 10 7.3799 0.1046
3 -6 11 -12.5824 0.0810
3 -6 12 2.0910 0.0538
3 -6 13 7.0005 -0.0295
3 -6 14 -8.3712 -0.0625
3 -6 15 0.5975 0.0815
3 -6 16 3.6413 0.1003
3 -6 17 -3.9242 -0.0777
3 -6 18 1.3134 -0.1059
3 -6 19 -1.3240 0.3829
3 -6 20 1.2348 -0.2953
3 -5 0 39.8660 0.1219
3 -5 1 -7.0737 -0.0692
3 -5 2 -33.4911 0.1574
3 -5 3 42.5769 -0.2897
3 -5 4 -15.8053 -0.0573
3 -5 5 -10.4122 0.0923
3 -5 6 16.3352 0.0640
3 -5 7 -3.5608 -0.0761
3 -5 8 -6.3595 -0.0607
3 -5 9 -0.2654 0.0399
3 -5 10 6.9972 0.1406
3 -5 11 -7.4681 -0.0422
3 -5 12 -0.6348 0.0712
3 -5 13 5.7113 0.0250
3 -5 14 -5.3230 -0.0821
3 -5 15 1.5299 0.1176
3 -5 16 -1.3132 -0.0103
3 -5 17 -0.8776 -0.0601
3 -5 18 1.5764 0.0272
3 -5 19 -2.1721 -0.1337
3 -5 20 0.7342 0.1995
3 -5 21 0.2424 -0.0952
3 -4 0 40.5483 0.3941
3 -4 1 -47.8510 -0.8774
3 -4 2 14.8576 0.1826
3 -4 3 25.7805 0.1109
3 -4 4 -35.3554 0.1212
3 -4 5 21.6956 -0.2140
3 -4 6 -0.1983 -0.0864
3 -4 7 -10.7848 0.1104
3 -4 8 7.1526 -0.0030
3 -4 9 -0.3473 0.0260
3 -4 10 -3.7242 0.0068
3 -4 11 -0.7642 -0.0472
3 -4 12 3.5724 0.1158
3 -4 13 -5.4366 -0.0379
3 -4 14 5.5573 -0.0122
3 -4 15 -0.8700 0.0611
3 -4 16 -5.4663 -0.0667
3 -4 17 3.8088 -0.0408
3 -4 18 -0.5437 -0.0515
3 -4 19 -0.7612 0.0566
3 -4 20 -0.5565 -0.2087
3 -4 21 1.0991 0.1461
3 -3 0 10.0425 0.0029
3 -3 1 -11.5915 -0.3179
3 -3 2 1.0230 -0.1682
3 -3 3 -3.2795 0.2596
3 -3 4 16.3460 -0.0369
3 -3 5 -8.2111 -0.1006
3 -3 6 -7.5591 -0.0238
3 -3 7 6.6348 0.0745
3 -3 8 -1.2195 -0.0199
3 -3 9 2.2478 0.0100
3 -3 10 -9.5596 -0.0807
3 -3 11 8.4772 0.0488
3 -3 12 -3.3208 0.0690
3 -3 13 -6.6070 -0.1572
3 -3 14 10.3949 0.0837
3 -3 15 -4.2099 0.0090
3 -3 16 -4.1544 -0.0034
3 -3 17 4.9726 -0.1162
3 -3 18 -2.1935 -0.0157
3 -3 19 -1.5888 0.1351
3 -3 20 2.3974 -0.2404
3 -3 21 -0.5812 -0.2645
3 -2 0 -33.6856 -0.3749
3 -2 1 68.8488 0.6385
3 -2 2 -39.3136 -0.3159
3 -2 3 -30.7603 -0.0845
3 -2 4 67.6286 -0.0734
3 -2 5 -26.8005 0.1467
3 -2 6 -25.3878 0.0966
3 -2 7 25.7998 -0.1315
3 -2 8 4.1971 0.0213
3 -2 9 -21.1903 0.0268
3 -2 10 7.7488 -0.1108
3 -2 11 10.0873 0.1194
3 -2 12 -15.9274 -0.0655
3 -2 13 4.3780 -0.0313
3 -2 14 5.1782 -0.0700
3 -2 15 -5.1438 0.0411
3 -2 16 0.5296 0.0841
3 -2 17 2.2040 0.0142
3 -2 18 -2.4912 -0.0647
3 -2 19 -0.7111 -0.0181
3 -2 20 3.5194 0.0423
3 -2 21 -2.7142 -0.4083
3 -2 22 1.2644 0.3176
3 -1 0 -43.5145 -0.2976
3 -1 1 88.3684 0.3271
3 -1 2 -34.5040 0.2794
3 -1 3 -42.8428 -0.4909
3 -1 4 54.4710 0.1980
3 -1 5 5.0579 0.0673
3 -1 6 -48.8345 0.0085
3 -1 7 27.1386 0.0041
3 -1 8 15.4135 -0.0347
3 -1 9 -35.7271 0.0796
3 -1 10 20.2154 -0.0900
3 -1 11 1.7741 0.0129
3 -1 12 -14.1050 0.0078
3 -1 13 8.7259 -0.0307
3 -1 14 -2.1197 -0.0739
3 -1 15 -3.2891 0.0193
3 -1 16 4.2488 0.1172
3 -1 17 -1.9709 0.0897
3 -1 18 -2.3189 -0.0283
3 -1 19 3.1088 0.1365
3 -1 20 -0.8148 -0.2606
3 -1 21 -1.3044 0.0738
3 -1 22 2.2971 0.0867
3 0 0 -1.9635 0.2544
3 0 1 3.2034 -0.3012
3 0 2 24.0967 0.2473
3 0 3 -34.9441 0.1324
3 0 4 5.2021 -0.0837
3 0 5 30.5848 -0.0323
3 0 6 -31.0611 0.0711
3 0 7 6.4351 0.0316
3 0 8 6.5461 -0.0054
3 0 9 -7.4505 0.0732
3 0 10 4.0751 -0.1173
3 0 11 -4.8510 0.0515
3 0 12 0.9567 -0.0531
3 0 13 1.6356 0.0005
3 0 14 -4.7014 -0.0363
3 0 15 1.0086 0.0771
3 0 16 3.3133 -0.0058
3 0 17 -3.8772 0.0045
3 0 18 -0.5416 0.2814
3 0 19 3.6097 -0.0587
3 0 20 -3.3327 0.0021
3 0 21 1.6746 -0.1279
3 0 22 0.2963 0.1443
3 1 0 7.3868 0.2339
3 1 1 -29.0950 0.0206
3 1 2 24.2701 -0.0772
3 1 3 17.9183 0.3537
3 1 4 -33.0427 -0.2329
3 1 5 4.9366 0.0336
3 1 6 27.5820 0.1065
3 1 7 -27.4711 -0.0188
3 1 8 -7.4051 0.0225
3 1 9 28.2813 -0.0444
3 1 10 -19.9055 0.0461
3 1 11 -2.2490 -0.0670
3 1 12 10.3752 0.0320
3 1 13 -8.7067 -0.1372
3 1 14 -0.3636 0.0793
3 1 15 3.3865 0.0191
3 1 16 -2.2673 0.0151
3 1 17 -0.9336 -0.0432
3 1 18 2.6178 0.0696
3 1 19 -2.7131 0.1508
3 1 20 0.1779 -0.0020
3 1 21 2.5078 -0.1617
3 1 22 -2.1086 0.0431
3 2 0 -11.4731 -0.0313
3 2 1 -0.6551 0.2548
3 2 2 -5.8457 0.0829
3 2 3 34.0768 -0.0882
3 2 4 -20.3138 0.0818
3 2 5 -23.8731 -0.0630
3 2 6 44.9363 0.1676
3 2 7 -34.7389 -0.1561
3 2 8 1.5918 0.0497
3 2 9 20.3346 -0.0220
3 2 10 -21.4000 0.0429
3 2 11 7.2678 -0.0566
3 2 12 3.7739 -0.0682
3 2 13 -10.4854 -0.0197
3 2 14 4.2660 -0.0628
3 2 15 3.7944 0.0578
3 2 16 -7.8803 0.0710
3 2 17 4.3655 -0.2038
3 2 18 3.1321 0.0106
3 2 19 -6.9187 0.0498
3 2 20 3.5725 0.0335
3 2 21 1.2677 -0.0925
3 2 22 -1.7627 -0.1883
3 3 0 -0.1419 -0.1914
3 3 1 -8.2895 0.0244
3 3 2 17.4474 -0.0456
3 3 3 3.5643 0.1174
3 3 4 -13.8010 0.1056
3 3 5 20.1111 -0.1238
3 3 6 -11.4637 0.0461
3 3 7 -15.3866 -0.0695
3 3 8 22.2729 -0.0191
3 3 9 -10.2360 0.0844
3 3 10 -8.5904 -0.0388
3 3 11 11.1032 -0.1050
3 3 12 -0.5334 -0.0184
3 3 13 -11.6048 -0.0071
3 3 14 6.3760 -0.0629
3 3 15 3.1164 0.0457
3 3 16 -7.8619 -0.0671
3 3 17 4.5541 -0.0628
3 3 18 1.8131 -0.1633
3 3 19 -3.3565 0.0033
3 3 20 1.1283 0.0401
3 3 21 0.4515 -0.0934
3 3 22 -0.0104 -0.5122
3 4 0 2.9095 -0.1971
3 4 1 -34.3281 -0.1459
3 4 2 46.1880 -0.1134
3 4 3 -22.0082 0.0523
3 4 4 -19.9674 0.0994
3 4 5 48.6387 -0.0331
3 4 6 -32.1854 -0.1275
3 4 7 -7.6228 0.0990
3 4 8 16.3010 -0.0435
3 4 9 -6.8224 0.0148
3 4 10 -6.4684 -0.1075
3 4 11 5.2776 0.0444
3 4 12 2.1751 -0.0875
3 4 13 -7.7292 0.0050
3 4 14 0.8058 0.0752
3 4 15 2.2837 -0.1204
3 4 16 -0.7732 -0.0032
3 4 17 -1.2809 -0.0823
3 4 18 0.1121 -0.1208
3 4 19 2.9362 -0.0364
3 4 20 -2.7131 0.0433
3 4 21 0.0182 -0.2255
3 4 22 1.3818 -0.2062
3 5 0 -1.5891 -0.0106
3 5 1 -21.6340 -0.0186
3 5 2 22.2252 -0.1121
3 5 3 -9.2372 -0.0806
3 5 4 -4.3104 -0.1967
3 5 5 5.7017 0.1522
3 5 6 7.7127 0.0078
3 5 7 -6.8704 0.0140
3 5 8 -10.9312 -0.0220
3 5 9 11.8038 -0.0959
3 5 10 -2.8050 0.0058
3 5 11 -7.0462 0.0006
3 5 12 4.2306 -0.0189
3 5 13 3.9263 0.0069
3 5 14 -9.0487 0.0368
3 5 15 0.2955 -0.0010
3 5 16 7.7650 -0.0652
3 5 17 -6.7059 -0.0087
3 5 18 -0.6910 -0.0403
3 5 19 4.4686 -0.0893
3 5 20 -1.9902 -0.0376
3 5 21 -1.2063 0.0060
3 5 22 1.4065 0.1412
3 6 0 2.3176 0.2044
3 6 1 22.8025 -0.0171
3 6 2 -34.9783 -0.0353
3 6 3 19.6437 -0.0024
3 6 4 8.8650 -0.3159
3 6 5 -35.7269 0.0675
3 6 6 30.2215 0.1390
3 6 7 3.1136 -0.0349
3 6 8 -24.6099 -0.1098
3 6 9 13.2520 0.0665
3 6 10 5.8112 0.0389
3 6 11 -16.0479 -0.1492
3 6 12 4.9947 0.0608
3 6 13 9.3222 0.0690
3 6 14 -11.9662 -0.0941
3 6 15 0.7960 0.1412
3 6 16 6.0697 -0.0268
3 6 17 -4.5796 -0.0352
3 6 18 -0.8191 0.0491
3 6 19 1.6183 -0.1144
3 6 20 0.1926 0.0077
3 6 21 -1.9384 0.1000
3 6 22 1.3166 0.2697
3 7 0 20.4616 0.0783
3 7 1 23.1483 -0.0615
3 7 2 -39.7272 0.1910
3 7 3 27.7003 -0.1500
3 7 4 2.3807 0.1370
3 7 5 -29.6490 -0.1738
3 7 6 20.9213 0.0612
3 7 7 7.9995 -0.1519
3 7 8 -17.9829 0.1542
3 7 9 5.5003 -0.0034
3 7 10 9.8032 0.0151
3 7 11 -15.0998 -0.0289
3 7 12 4.9544 -0.1196
3 7 13 5.7256 0.1012
3 7 14 -6.1574 0.0178
3 7 15 0.5516 0.0400
3 7 16 1.1454 -0.0203
3 7 17 -0.4784 -0.0249
3 7 18 0.1374 0.0658
3 7 19 -0.3364 0.0021
3 7 20 -1.4351 -0.0532
3 7 21 0.9042 0.0629
3 7 22 -0.5308 0.2275
3 8 0 22.5368 0.0331
3 8 1 -12.9784 -0.0045
3 8 2 0.0285 0.1117
3 8 3 14.0798 0.0607
3 8 4 -8.4235 0.1232
3 8 5 -5.2711 -0.0292
3 8 6 2.0470 -0.1403
3 8 7 9.6623 0.0426
3 8 8 -10.5502 0.0547
3 8 9 1.3861 -0.0213
3 8 10 6.3654 0.0648
3 8 11 -5.9423 -0.0544
3 8 12 1.0812 -0.0909
3 8 13 1.2369 0.1050
3 8 14 -0.3329 -0.0125
3 8 15 -1.0349 -0.0228
3 8 16 0.9583 -0.1208
3 8 17 -0.2027 0.0634
3 8 18 1.1094 0.0174
3 8 19 -0.9318 -0.0053
3 8 20 -2.0501 -0.0178
3 8 21 2.1741 0.0423
3 8 22 -1.6473 -0.2652
3 9 0 5.1777 0.0267
3 9 1 -15.2699 0.1074
3 9 2 11.9645 0.0438
3 9 3 -2.0984 0.1424
3 9 4 6.4598 -0.0131
3 9 5 -4.7907 0.0430
3 9 6 -3.6835 -0.0091
3 9 7 7.4068 0.1508
3 9 8 -2.5103 -0.1329
3 9 9 -4.9889 0.0073
3 9 10 3.2342 0.0477
3 9 11 4.0038 -0.1416
3 9 12 -5.1336 0.1573
3 9 13 1.8382 -0.0040
3 9 14 0.9552 -0.0469
3 9 15 -1.2850 -0.2375
3 9 16 0.7590 0.0983
3 9 17 0.4833 -0.0179
3 9 18 0.2840 -0.2007
3 9 19 -0.6138 0.1379
3 9 20 1.4554 -0.0671
3 9 21 -1.5902 -0.0974
3 9 22 -0.4087 -0.5461
3 10 0 -8.0362 0.1049
3 10 1 14.8962 0.0884
3 10 2 -11.3369 0.0025
3 10 3 -3.0413 0.0812
3 10 4 18.3369 -0.0868
3 10 5 -6.8730 0.1381
3 10 6 -7.1104 0.0517
3 10 7 7.2088 0.0611
3 10 8 4.7487 -0.0630
3 10 9 -12.6877 -0.0210
3 10 10 4.5224 -0.0245
3 10 11 5.9653 -0.0447
3 10 12 -8.3403 0.1215
3 10 13 3.4521 -0.0280
3 10 14 3.7306 -0.1183
3 10 15 -5.0300 -0.0982
3 10 16 0.7559 0.0081
3 10 17 3.0905 -0.0419
3 10 18 -3.0879 -0.1950
3 10 19 2.1662 0.0061
3 10 20 2.2274 -0.0998
3 10 21 -3.0449 -0.2052
3 11 0 -6.0136 -0.0991
3 11 1 17.4711 0.0204
3 11 2 -8.7343 -0.0623
3 11 3 -6.2081 -0.0173
3 11 4 9.5190 0.0618
3 11 5 8.2746 -0.0025
3 11 6 -15.6940 0.0830
3 11 7 7.0785 -0.0462
3 11 8 9.1436 -0.0359
3 11 9 -14.0380 0.0283
3 11 10 2.0711 -0.0147
3 11 11 5.7791 0.0108
3 11 12 -6.2714 -0.0894
3 11 13 0.5508 -0.0125
3 11 14 6.0739 0.0142
3 11 15 -5.5815 -0.0978
3 11 16 -1.0675 0.0759
3 11 17 4.9930 -0.2031
3 11 18 -4.5053 0.0102
3 11 19 2.8902 -0.2200
3 11 20 1.2910 -0.1105
3 11 21 -1.1885 0.0836
3 12 0 -10.0361 -0.2572
3 12 1 2.5182 -0.1111
3 12 2 11.0858 -0.0376
3 12 3 -15.1967 -0.1219
3 12 4 1.6873 0.1687
3 12 5 16.8457 -0.1198
3 12 6 -14.0294 -0.0090
3 12 7 1.5433 -0.0353
3 12 8 8.8159 0.0195
3 12 9 -5.4866 -0.0070
3 12 10 -4.0009 -0.0641
3 12 11 5.2221 0.0819
3 12 12 -2.2577 -0.2456
3 12 13 -2.1438 0.1055
3 12 14 3.1876 -0.0077
3 12 15 -1.3807 -0.0252
3 12 16 -0.2775 0.0406
3 12 17 0.1117 -0.1036
3 12 18 0.5895 0.0048
3 12 19 -0.9859 -0.2871
3 12 20 1.3003 0.3079
3 12 21 0.8459 -0.4292
3 13 0 -8.5795 -0.0800
3 13 1 -2.5015 -0.0414
3 13 2 9.4916 -0.2388
3 13 3 -11.2025 0.0353
3 13 4 3.9770 -0.0252
3 13 5 6.5565 -0.0545
3 13 6 -2.3930 -0.0809
3 13 7 -2.5387 0.0828
3 13 8 2.1016 -0.0817
3 13 9 3.5872 0.0223
3 13 10 -3.0357 -0.1289
3 13 11 -0.4273 -0.0216
3 13 12 1.5458 -0.0016
3 13 13 -1.2131 -0.0868
3 13 14 -1.0113 0.1614
3 13 15 2.0736 -0.1626
3 13 16 -1.4089 0.1696
3 13 17 -0.3200 -0.0827
3 13 18 2.2868 -0.0752
3 13 19 -2.7414 0.3598
3 13 20 1.1671 -0.4116
3 14 0 -0.7071 0.1955
3 14 1 2.8209 -0.0387
3 14 2 -6.3067 -0.1085
3 14 3 -0.5781 -0.0494
3 14 4 8.7015 -0.1141
3 14 5 -7.3427 -0.0289
3 14 6 6.3932 0.1236
3 14 7 -2.0371 -0.0537
3 14 8 -1.6370 -0.1049
3 14 9 5.1638 0.0191
3 14 10 -1.6924 -0.1003
3 14 11 -0.9729 0.0135
3 14 12 3.2418 -0.0491
3 14 13 -2.6605 -0.0406
3 14 14 0.5515 0.0455
3 14 15 2.1751 0.0776
3 14 16 -3.9224 0.0814
3 14 17 2.2035 -0.1618
3 14 18 2.1897 0.3354
3 14 19 -3.2768 0.3098
3 14 20 1.4015 -0.9346
3 15 0 7.8140 0.1901
3 15 1 -2.0474 0.0051
3 15 2 -4.9730 0.0577
3 15 3 5.2453 -0.0823
3 15 4 -2.8652 -0.0888
3 15 5 2.6090 -0.0284
3 15 6 0.1320 0.1826
3 15 7 -0.3622 -0.1549
3 15 8 2.1621 0.0194
3 15 9 0.3738 -0.1145
3 15 10 -2.2517 0.1248
3 15 11 2.7912 -0.1159
3 15 12 3.3195 0.0473
3 15 13 -4.6837 -0.1915
3 15 14 2.6558 0.1396
3 15 15 1.6754 0.1663
3 15 16 -3.4695 -0.0039
3 15 17 1.6428 0.1303
3 15 18 0.9382 0.3504
3 15 19 -0.1474 -0.4062
3 16 0 4.5958 -0.1434
3 16 1 -8.5871 0.0322
3 16 2 5.0168 0.0730
3 16 3 2.2322 -0.0458
3 16 4 -8.9397 0.1185
3 16 5 7.3474 -0.1739
3 16 6 0.4714 -0.0158
3 16 7 -3.1328 0.0680
3 16 8 2.3856 -0.0580
3 16 9 1.3426 0.0753
3 16 10 -2.5735 -0.1038
3 16 11 1.4699 0.1273
3 16 12 2.6236 -0.2445
3 16 13 -1.1323 0.1763
3 16 14 -0.9075 -0.0728
3 16 15 2.1738 0.1085
3 16 16 0.7169 0.2759
3 16 17 -2.3836 0.1996
3 16 18 0.8478 -0.2040
3 17 0 -3.8411 -0.2770
3 17 1 -4.5929 0.0077
3 17 2 3.5560 -0.1510
3 17 3 -1.1988 0.0585
3 17 4 -1.0617 0.0880
3 17 5 -2.9740 -0.1106
3 17 6 6.0750 -0.2497
3 17 7 -3.4778 0.2495
3 17 8 -2.6879 -0.1043
3 17 9 4.9471 0.0412
3 17 10 -0.9511 0.0064
3 17 11 -2.8214 -0.0800
3 17 12 2.1033 -0.0181
3 17 13 2.8718 0.0968
3 17 14 -4.9692 -0.1525
3 17 15 2.6340 0.4262
3 17 16 3.1933 -0.1027
3 17 17 -3.7176 0.0260
3 18 0 -1.6572 -0.1949
3 18 1 2.6309 -0.0928
3 18 2 -6.0864 -0.1159
3 18 3 2.8197 -0.2282
3 18 4 0.3292 0.0497
3 18 5 -4.9992 -0.0199
3 18 6 4.1099 -0.1155
3 18 7 -0.7445 0.0310
3 18 8 -4.8563 -0.0699
3 18 9 4.1129 -0.0184
3 18 10 0.9433 0.0576
3 18 11 -4.3440 -0.0788
3 18 12 2.1395 0.0846
3 18 13 1.5931 -0.2477
3 18 14 -3.8618 0.3195
3 18 15 2.6590 0.0687
3 18 16 0.3834 -0.3203
3 19 0 0.3752 0.1625
3 19 1 4.7042 -0.0554
3 19 2 -5.0243 -0.2742
3 19 3 -0.7783 -0.0331
3 19 4 2.3842 -0.3234
3 19 5 -2.8027 0.1924
3 19 6 -0.2564 -0.0264
3 19 7 1.1158 -0.1558
3 19 8 -2.9971 -0.0030
3 19 9 -0.5280 -0.0228
3 19 10 3.0014 -0.1061
3 19 11 -2.4953 0.3019
3 19 12 0.2541 -0.3864
3 19 13 -0.7014 0.1603
3 19 14 0.5617 0.0390
3 20 0 1.0762 0.4922
3 20 1 -0.9584 -0.1558
3 20 2 1.7832 -0.2128
3 20 3 -3.3160 0.1526
3 20 4 2.1919 -0.1809
3 20 5 0.1383 -0.1746
3 20 6 -2.8393 0.2310
3 20 7 1.9732 -0.3038
3 20 8 -1.4748 0.3023
3 20 9 -2.1474 -0.4178
3 20 10 1.2372 0.4443
3 20 11 2.1846 -0.4173
3 20 12 -3.1217 0.2558
3 20 13 0.2907 -0.0725
3 21 0 1.0747 -0.5315
3 21 1 -1.9009 0.1504
3 21 2 0.3228 0.0941
3 21 3 1.0569 -0.0346
3 21 4 -0.7429 0.0669
3 21 5 1.6068 -0.1592
3 21 6 -1.6813 0.1096
3 21 7 1.3676 -0.1753
3 21 8 -1.7326 0.1315
3 21 9 -0.8245 0.2369
3 21 10 1.5188 -0.3921
4 -21 0 -2.9424 -0.3476
4 -21 1 5.5994 1.6468
4 -20 0 -4.7315 0.0296
4 -20 1 5.6256 0.3850
4 -20 2 1.3907 0.0194
4 -20 3 -0.2170 -0.3584
4 -20 4 0.2751 0.8273
4 -20 5 -0.8792 -0.8166
4 -19 0 -2.5830 -0.2498
4 -19 1 5.0092 -0.2276
4 -19 2 6.5762 0.0906
4 -19 3 -2.5202 0.0682
4 -19 4 -3.6963 0.4035
4 -19 5 7.7024 -0.8899
4 -19 6 -5.9030 0.2485
4 -19 7 1.4926 -0.0219
4 -18 0 15.5106 0.0136
4 -18 1 3.8204 -0.3039
4 -18 2 3.9737 -0.0461
4 -18 3 -7.4083 0.0216
4 -18 4 4.7156 -0.2678
4 -18 5 3.9488 0.2809
4 -18 6 -4.9227 -0.3933
4 -18 7 2.6763 -0.1203
4 -18 8 -1.2216 0.3484
4 -18 9 -0.8804 -0.2807
4 -17 0 8.6717 0.1988
4 -17 1 17.6465 -0.1833
4 -17 2 -10.9093 -0.0371
4 -17 3 -1.8373 -0.2982
4 -17 4 10.5526 -0.0997
4 -17 5 -5.5138 0.1007
4 -17 6 1.9950 -0.1234
4 -17 7 2.9968 0.2445
4 -17 8 -5.1126 -0.4033
4 -17 9 2.4750 -0.0997
4 -17 10 -1.3572 0.6611
4 -17 11 -0.0887 -0.2463
4 -16 0 -3.1116 -0.1584
4 -16 1 11.5362 0.1137
4 -16 2 -3.3360 -0.0986
4 -16 3 2.4024 -0.1915
4 -16 4 1.3536 -0.0004
4 -16 5 -3.1885 -0.1825
4 -16 6 7.9304 0.3082
4 -16 7 -5.3643 -0.1021
4 -16 8 2.0185 -0.3542
4 -16 9 -0.0776 0.5182
4 -16 10 -1.2007 0.1863
4 -16 11 0.0016 -0.4541
4 -16 12 -1.3782 0.3170
4 -15 0 5.5466 -0.0844
4 -15 1 -15.9490 0.1488
4 -15 2 13.1226 -0.2273
4 -15 3 8.8896 0.0851
4 -15 4 -17.6141 0.0393
4 -15 5 12.7206 -0.0379
4 -15 6 1.3797 -0.0859
4 -15 7 -7.1567 -0.0205
4 -15 8 5.6605 0.2468
4 -15 9 0.9594 0.1403
4 -15 10 -2.6343 -0.1810
4 -15 11 -2.5532 0.1579
4 -15 12 3.5671 0.1742
4 -15 13 -1.7544 -0.1462
4 -14 0 0.0350 0.1736
4 -14 1 -23.2862 0.0331
4 -14 2 14.7814 -0.1068
4 -14 3 5.7015 0.1546
4 -14 4 -11.6062 -0.0061
4 -14 5 8.0067 -0.1063
4 -14 6 0.5032 0.0811
4 -14 7 -0.9367 0.0979
4 -14 8 -2.0846 0.0181
4 -14 9 6.5388 0.0573
4 -14 10 -5.3813 -0.0623
4 -14 11 -1.7133 0.2931
4 -14 12 6.8546 0.0103
4 -14 13 -5.9766 -0.2015
4 -14 14 1.8555 0.0573
4 -13 0 -7.8735 0.2934
4 -13 1 -3.0640 0.0631
4 -13 2 -0.3590 0.0207
4 -13 3 -3.3931 0.0635
4 -13 4 9.3022 -0.2076
4 -13 5 -10.8013 0.2013
4 -13 6 8.5232 0.0797
4 -13 7 1.4823 -0.1006
4 -13 8 -5.1338 0.0539
4 -13 9 1.8550 -0.0181
4 -13 10 -1.2858 0.0406
4 -13 11 4.6940 0.2404
4 -13 12 -4.5668 -0.2422
4 -13 13 1.4070 0.0958
4 -13 14 2.7358 -0.0603
4 -13 15 -2.9490 -0.1493
4 -12 0 -0.7610 0.2478
4 -12 1 15.4846 0.0025
4 -12 2 -18.0034 0.0774
4 -12 3 1.3394 -0.1156
4 -12 4 6.5965 0.0979
4 -12 5 -5.4511 0.0248
4 -12 6 0.3745 0.0338
4 -12 7 4.5056 -0.1319
4 -12 8 2.8692 0.0782
4 -12 9 -12.7678 -0.1125
4 -12 10 9.7522 0.2009
4 -12 11 2.8229 0.0057
4 -12 12 -11.6748 -0.2477
4 -12 13 10.8890 0.1120
4 -12 14 -0.6492 -0.0340
4 -12 15 -3.9779 -0.0316
4 -12 16 2.3589 -0.1086
4 -11 0 20.1204 -0.1440
4 -11 1 0.1920 -0.0165
4 -11 2 -7.9184 0.1334
4 -11 3 1.4436 -0.1359
4 -11 4 0.0923 0.1206
4 -11 5 3.8967 0.0204
4 -11 6 -12.2081 -0.0680
4 -11 7 12.4629 -0.0530
4 -11 8 0.5355 -0.0158
4 -11 9 -10.7878 -0.0274
4 -11 10 9.8856 0.1702
4 -11 11 -5.6588 -0.1164
4 -11 12 -0.8508 -0.1480
4 -11 13 6.0735 0.0255
4 -11 14 -2.8622 0.0997
4 -11 15 0.9658 -0.0234
4 -11 16 0.2582 -0.2567
4 -11 17 -0.7300 0.0149
4 -10 0 20.5935 -0.1671
4 -10 1 -3.2874 -0.0255
4 -10 2 -6.2808 -0.0791
4 -10 3 0.7806 0.0783
4 -10 4 10.4638 0.0094
4 -10 5 -13.0117 0.0035
4 -10 6 0.7302 -0.1119
4 -10 7 11.8805 0.0946
4 -10 8 -14.8644 0.0063
4 -10 9 10.1403 -0.0847
4 -10 10 -1.1385 0.0597
4 -10 11 -8.5368 -0.0840
4 -10 12 9.4401 0.0117
4 -10 13 -4.0443 0.1185
4 -10 14 -0.1111 -0.0533
4 -10 15 3.7247 -0.2239
4 -10 16 -1.8700 0.0861
4 -10 17 -1.7481 0.2063
4 -10 18 1.7879 0.1065
4 -9 0 5.7697 0.1448
4 -9 1 20.7765 -0.2135
4 -9 2 -29.6153 -0.1063
4 -9 3 10.1046 0.2229
4 -9 4 18.8805 -0.2369
4 -9 5 -29.4222 0.1224
4 -9 6 19.4763 -0.0868
4 -9 7 -0.0960 0.2119
4 -9 8 -14.3574 -0.0756
4 -9 9 13.6676 -0.1097
4 -9 10 -3.3030 0.0846
4 -9 11 -4.3800 0.0068
4 -9 12 3.6360 0.0360
4 -9 13 -1.3323 0.0832
4 -9 14 -0.3435 -0.1026
4 -9 15 2.5464 -0.0967
4 -9 16 -0.7481 0.1868
4 -9 17 -2.3729 0.2139
4 -9 18 3.0680 -0.4065
4 -9 19 -3.0429 0.0990
4 -8 0 3.5662 0.0015
4 -8 1 18.4922 -0.0299
4 -8 2 -19.9395 0.0829
4 -8 3 9.3192 -0.1910
4 -8 4 -1.1045 0.0093
4 -8 5 2.1433 0.0724
4 -8 6 1.5688 0.1126
4 -8 7 -5.7528 -0.0518
4 -8 8 9.1270 -0.0665
4 -8 9 -9.4640 0.0527
4 -8 10 4.0917 0.1515
4 -8 11 3.5299 -0.0516
4 -8 12 -6.7778 -0.0604
4 -8 13 3.7555 0.0305
4 -8 14 -0.3903 0.0853
4 -8 15 1.1514 0.0400
4 -8 16 -2.2575 0.0798
4 -8 17 1.5564 -0.1432
4 -8 18 -0.3364 -0.0419
4 -8 19 -2.1638 0.3313
4 -7 0 -7.4991 -0.1600
4 -7 1 -4.2486 0.0313
4 -7 2 32.1313 0.0382
4 -7 3 -24.4017 -0.1788
4 -7 4 -15.6982 0.2591
4 -7 5 44.2048 -0.1268
4 -7 6 -29.7322 0.0639
4 -7 7 -2.6431 -0.0511
4 -7 8 26.0679 -0.0215
4 -7 9 -21.6506 0.2147
4 -7 10 2.2294 -0.0835
4 -7 11 10.1242 -0.0299
4 -7 12 -6.8353 -0.0680
4 -7 13 -2.9203 0.1311
4 -7 14 7.6107 0.0131
4 -7 15 -2.4423 0.0027
4 -7 16 -3.6638 0.0315
4 -7 17 4.5008 -0.0115
4 -7 18 -1.8355 -0.0340
4 -7 19 -0.9111 -0.0874
4 -7 20 -0.2363 -0.0401
4 -6 0 -44.0301 -0.2528
4 -6 1 9.9203 -0.0325
4 -6 2 40.2691 -0.0361
4 -6 3 -43.7229 0.1304
4 -6 4 5.4023 0.1239
4 -6 5 30.8363 -0.1768
4 -6 6 -28.1043 -0.0594
4 -6 7 4.2422 0.1090
4 -6 8 15.5998 0.1091
4 -6 9 -7.7212 -0.0390
4 -6 10 -8.5263 -0.1300
4 -6 11 13.0847 -0.0180
4 -6 12 -4.4767 0.0717
4 -6 13 -6.0697 0.0118
4 -6 14 9.4957 -0.0049
4 -6 15 -3.5553 -0.1104
4 -6 16 -1.7891 0.0761
4 -6 17 3.1980 0.0702
4 -6 18 -2.0062 -0.0929
4 -6 19 0.2729 -0.1566
4 -6 20 -0.7370 -0.0141
4 -5 0 -32.1356 -0.1885
4 -5 1 29.6282 0.1873
4 -5 2 -2.9474 -0.0732
4 -5 3 -21.7592 0.0718
4 -5 4 31.6216 -0.0218
4 -5 5 -19.2380 -0.0204
4 -5 6 2.2266 -0.0027
4 -5 7 6.5701 0.0791
4 -5 8 -0.6618 -0.0361
4 -5 9 0.1701 -0.0089
4 -5 10 -2.2976 -0.0948
4 -5 11 5.4532 0.0050
4 -5 12 -3.9357 -0.0526
4 -5 13 0.4646 0.0218
4 -5 14 0.6337 0.0031
4 -5 15 -0.2321 -0.1359
4 -5 16 2.8298 0.0810
4 -5 17 -2.0116 -0.0087
4 -5 18 -0.4455 -0.0136
4 -5 19 0.5899 -0.0764
4 -5 20 0.4372 -0.2392
4 -5 21 -1.5092 -0.0386
4 -4 0 -11.4706 0.3088
4 -4 1 33.5193 0.1613
4 -4 2 -23.2565 -0.0543
4 -4 3 0.5298 -0.0012
4 -4 4 13.5084 -0.0558
4 -4 5 -12.4011 0.0737
4 -4 6 4.2548 0.1246
4 -4 7 7.4747 -0.1672
4 -4 8 -4.8133 -0.0159
4 -4 9 -3.2192 0.0173
4 -4 10 10.5029 0.0662
4 -4 11 -6.1056 -0.1274
4 -4 12 -1.1840 -0.1221
4 -4 13 6.1486 0.1388
4 -4 14 -9.0411 -0.1437
4 -4 15 5.2244 -0.0082
4 -4 16 3.3310 0.0388
4 -4 17 -5.1762 0.0482
4 -4 18 1.8607 -0.0984
4 -4 19 0.5340 -0.1721
4 -4 20 -0.9354 0.3105
4 -4 21 -0.6640 -0.4295
4 -3 0 5.4016 0.2855
4 -3 1 -16.9698 0.0577
4 -3 2 22.1945 0.0363
4 -3 3 -0.6620 0.0160
4 -3 4 -31.0207 0.1379
4 -3 5 30.9081 -0.1327
4 -3 6 -0.5038 0.0411
4 -3 7 -10.9966 0.0065
4 -3 8 3.8482 -0.0967
4 -3 9 4.9389 0.0580
4 -3 10 1.5465 0.0482
4 -3 11 -9.3156 -0.1352
4 -3 12 11.4714 -0.0172
4 -3 13 -3.3995 0.0669
4 -3 14 -6.3781 -0.1307
4 -3 15 6.2598 0.0193
4 -3 16 0.3830 0.0424
4 -3 17 -3.5408 -0.0417
4 -3 18 2.4546 0.0509
4 -3 19 1.0724 0.0073
4 -3 20 -4.3393 -0.1386
4 -3 21 2.9285 0.4740
4 -2 0 13.8666 0.0276
4 -2 1 -70.0525 -0.1703
4 -2 2 55.1003 0.1944
4 -2 3 13.6312 0.1270
4 -2 4 -58.1811 0.0160
4 -2 5 30.8267 -0.0827
4 -2 6 25.7627 -0.0934
4 -2 7 -34.4385 0.1205
4 -2 8 1.5099 -0.0385
4 -2 9 29.3471 -0.0664
4 -2 10 -23.7096 0.0674
4 -2 11 0.5650 -0.0960
4 -2 12 15.6633 0.0913
4 -2 13 -11.9787 -0.0428
4 -2 14 -0.0813 -0.0174
4 -2 15 4.7150 -0.0155
4 -2 16 -2.9945 -0.0382
4 -2 17 -0.3135 -0.0676
4 -2 18 2.3666 0.2592
4 -2 19 -1.7850 -0.1131
4 -2 20 -1.7762 0.1311
4 -2 21 2.3492 0.1056
4 -2 22 -1.9852 -0.2565
4 -1 0 10.1943 -0.1322
4 -1 1 -49.8608 0.0647
4 -1 2 22.5487 -0.0444
4 -1 3 35.4668 0.1049
4 -1 4 -42.8233 -0.0518
4 -1 5 -5.3807 0.0870
4 -1 6 48.1252 -0.1480
4 -1 7 -33.8686 0.0424
4 -1 8 -2.8112 0.0111
4 -1 9 25.5014 -0.1231
4 -1 10 -19.2197 0.1286
4 -1 11 4.6777 -0.0771
4 -1 12 6.3795 0.0683
4 -1 13 -7.1212 -0.0007
4 -1 14 3.5240 -0.0623
4 -1 15 0.7292 0.0207
4 -1 16 -4.3423 -0.0477
4 -1 17 4.0713 -0.0314
4 -1 18 0.0334 -0.0244
4 -1 19 -4.2312 0.1692
4 -1 20 3.7048 0.2492
4 -1 21 -1.8675 -0.2546
4 -1 22 -0.9360 0.1066
4 0 0 9.9443 -0.1248
4 0 1 11.2748 0.3553
4 0 2 -26.5679 -0.3036
4 0 3 26.7654 -0.1294
4 0 4 2.1236 0.2490
4 0 5 -19.9898 -0.0401
4 0 6 12.6016 -0.0889
4 0 7 7.1358 -0.0575
4 0 8 -5.1582 -0.0034
4 0 9 -8.1676 -0.0107
4 0 10 12.2775 0.0531
4 0 11 -1.4198 -0.0243
4 0 12 -5.5301 0.0253
4 0 13 4.6276 -0.0017
4 0 14 0.7724 -0.0245
4 0 15 -2.8282 -0.0229
4 0 16 -0.9223 -0.0305
4 0 17 3.5199 -0.0388
4 0 18 -2.1108 -0.0948
4 0 19 -1.1245 0.1647
4 0 20 2.1660 0.0513
4 0 21 -2.9555 0.1531
4 0 22 0.9133 -0.1274
4 1 0 17.3735 -0.0029
4 1 1 10.0520 -0.0786
4 1 2 -12.9741 -0.0572
4 1 3 -19.1602 -0.1810
4 1 4 39.7544 0.1909
4 1 5 -5.7956 -0.0192
4 1 6 -37.2654 -0.1284
4 1 7 46.5335 -0.0205
4 1 8 -9.7571 -0.0034
4 1 9 -25.3300 0.0624
4 1 10 27.9348 -0.1227
4 1 11 -7.2155 0.1353
4 1 12 -6.9989 -0.0615
4 1 13 9.8857 0.0745
4 1 14 -3.6688 -0.0280
4 1 15 -2.9511 -0.0940
4 1 16 4.4477 -0.0564
4 1 17 -2.8192 0.0888
4 1 18 -1.0727 -0.1057
4 1 19 4.2627 -0.0052
4 1 20 -3.6704 0.0459
4 1 21 -0.7189 0.1575
4 1 22 1.3303 0.0223
4 2 0 3.7021 0.0376
4 2 1 0.7046 -0.3881
4 2 2 -4.6183 0.1521
4 2 3 -16.8776 -0.1454
4 2 4 29.6974 -0.0575
4 2 5 -4.4263 0.0944
4 2 6 -19.1161 -0.1441
4 2 7 30.4060 0.1274
4 2 8 -17.5637 -0.0881
4 2 9 -1.1653 -0.0034
4 2 10 11.6736 -0.0552
4 2 11 -8.8879 0.0938
4 2 12 1.2440 0.0535
4 2 13 7.7047 -0.0190
4 2 14 -6.5769 0.0417
4 2 15 -1.8458 -0.1832
4 2 16 7.2516 0.1214
4 2 17 -7.0981 0.0082
4 2 18 0.4886 -0.1082
4 2 19 4.8297 0.1356
4 2 20 -4.1625 -0.1301
4 2 21 0.0443 0.0698
4 2 22 0.1400 0.4325
4 2 23 0.1584 -0.6119
4 3 0 -1.0898 0.0778
4 3 1 19.8488 -0.1516
4 3 2 -37.4044 0.0301
4 3 3 17.7799 -0.0672
4 3 4 11.8108 -0.1923
4 3 5 -32.8925 0.0629
4 3 6 33.5480 0.0785
4 3 7 -3.3211 -0.0261
4 3 8 -16.2587 -0.0137
4 3 9 15.7292 -0.0773
4 3 10 -0.0531 0.0618
4 3 11 -8.2124 0.0563
4 3 12 3.2151 0.0086
4 3 13 8.7070 0.0172
4 3 14 -8.4293 -0.0126
4 3 15 0.0344 0.0091
4 3 16 4.6035 0.0559
4 3 17 -3.9243 0.0450
4 3 18 -0.6530 -0.0119
4 3 19 0.9972 0.0188
4 3 20 0.6768 -0.0129
4 3 21 -1.0380 0.1605
4 3 22 -0.7709 0.3446
4 3 23 0.4006 -0.5470
4 4 0 19.1379 0.0005
4 4 1 25.4198 0.1156
4 4 2 -46.3375 -0.0893
4 4 3 28.0593 0.0679
4 4 4 4.6983 -0.1035
4 4 5 -25.8518 -0.0623
4 4 6 20.9152 0.0944
4 4 7 3.2719 -0.0941
4 4 8 -3.6950 0.0629
4 4 9 -1.9973 -0.0094
4 4 10 6.9237 0.0691
4 4 11 -1.7045 -0.0492
4 4 12 -1.6111 0.0659
4 4 13 2.7886 -0.0681
4 4 14 2.4272 0.0773
4 4 15 -2.5106 0.0576
4 4 16 -2.6226 0.0076
4 4 17 4.4222 0.1825
4 4 18 -2.0028 -0.0920
4 4 19 -3.0984 0.0716
4 4 20 3.4253 0.1205
4 4 21 -0.5458 0.0907
4 4 22 -1.6177 0.1051
4 4 23 0.2929 0.2328
4 5 0 15.1360 -0.1024
4 5 1 -2.0068 0.3016
4 5 2 0.6936 -0.1641
4 5 3 -2.8510 0.0817
4 5 4 -1.7987 0.1836
4 5 5 12.9758 -0.1312
4 5 6 -21.0467 -0.1188
4 5 7 12.3899 0.0327
4 5 8 12.3512 0.0960
4 5 9 -14.7650 -0.0169
4 5 10 5.2614 -0.0126
4 5 11 9.8268 0.1015
4 5 12 -7.7196 -0.0966
4 5 13 -3.9115 0.0216
4 5 14 12.6585 0.0437
4 5 15 -4.7121 -0.0029
4 5 16 -6.8387 0.1312
4 5 17 7.9893 0.0207
4 5 18 -1.3171 0.0619
4 5 19 -3.5869 0.1049
4 5 20 1.2846 0.0868
4 5 21 1.3782 -0.0565
4 5 22 -1.8369 0.0763
4 5 23 0.4507 0.6324
4 6 0 -20.1796 -0.0568
4 6 1 -17.2491 0.1134
4 6 2 42.4831 0.1228
4 6 3 -30.9150 -0.0917
4 6 4 1.7774 0.1671
4 6 5 28.1259 0.0364
4 6 6 -26.6033 -0.0924
4 6 7 0.0915 0.0298
4 6 8 19.8113 0.0180
4 6 9 -8.5813 -0.0526
4 6 10 -4.3165 0.0220
4 6 11 15.7576 0.0962
4 6 12 -7.9337 0.0074
4 6 13 -4.0364 -0.0586
4 6 14 10.1363 -0.0075
4 6 15 -3.1784 0.0221
4 6 16 -2.8708 0.0230
4 6 17 2.6554 0.0834
4 6 18 0.7255 0.0395
4 6 19 -1.3841 0.0296
4 6 20 0.4053 0.0996
4 6 21 0.1376 -0.0479
4 6 22 -0.3929 -0.1451
4 7 0 -27.8495 0.0717
4 7 1 2.3222 -0.1358
4 7 2 18.6808 0.2629
4 7 3 -18.5359 0.0495
4 7 4 7.5068 -0.1888
4 7 5 12.1935 0.1916
4 7 6 -11.5025 0.0658
4 7 7 -6.1575 0.0497
4 7 8 15.4774 -0.1890
4 7 9 -4.6398 0.0970
4 7 10 -5.2420 -0.0833
4 7 11 11.9716 0.1194
4 7 12 -3.8092 0.1002
4 7 13 -2.8242 -0.1223
4 7 14 3.1220 -0.0036
4 7 15 0.9265 -0.0276
4 7 16 -1.1673 0.0867
4 7 17 0.0705 -0.0487
4 7 18 -0.4901 -0.0194
4 7 19 1.3879 -0.0213
4 7 20 1.4923 0.1333
4 7 21 -2.8609 -0.1655
4 7 22 1.7971 -0.0487
4 8 0 -2.7000 -0.0407
4 8 1 16.2935 -0.0399
4 8 2 -14.7203 0.0196
4 8 3 4.3794 0.1666
4 8 4 1.9444 -0.0523
4 8 5 2.6500 -0.0762
4 8 6 -0.9280 0.1726
4 8 7 -5.3473 -0.0668
4 8 8 7.8067 0.0542
4 8 9 -2.8664 -0.0869
4 8 10 -1.3863 0.0301
4 8 11 3.0054 0.0616
4 8 12 2.2757 0.0161
4 8 13 -2.1054 -0.0853
4 8 14 -0.3391 0.1031
4 8 15 1.8961 0.0271
4 8 16 -1.0448 -0.0804
4 8 17 -0.1871 -0.0366
4 8 18 -0.5244 -0.0563
4 8 19 1.9538 -0.0788
4 8 20 -0.1153 0.0415
4 8 21 -0.3277 -0.1289
4 8 22 0.7884 0.2463
4 9 0 6.3899 -0.0377
4 9 1 0.8235 0.0199
4 9 2 1.0768 -0.1998
4 9 3 -3.2431 0.1190
4 9 4 -6.2370 0.0830
4 9 5 9.6431 -0.0819
4 9 6 -1.7668 -0.0132
4 9 7 -3.0784 -0.0720
4 9 8 -0.5595 0.0777
4 9 9 6.2217 0.0796
4 9 10 -4.2645 -0.0846
4 9 11 -2.7682 0.0288
4 9 12 7.3289 -0.0688
4 9 13 -3.9698 0.0300
4 9 14 -1.2434 0.1156
4 9 15 2.6291 0.1008
4 9 16 -0.9577 -0.2136
4 9 17 -1.7814 -0.0008
4 9 18 1.8305 0.0777
4 9 19 -0.6619 -0.2955
4 9 20 -1.5330 0.0353
4 9 21 3.4514 0.2104
4 9 22 -0.7749 -0.2059
4 10 0 -1.8054 -0.0926
4 10 1 -12.1387 -0.0510
4 10 2 15.9179 -0.0146
4 10 3 -7.1785 -0.2269
4 10 4 -7.7340 0.1328
4 10 5 3.1625 0.0020
4 10 6 7.4291 -0.0812
4 10 7 -8.5289 -0.0915
4 10 8 -3.2577 0.1163
4 10 9 11.8004 -0.0029
4 10 10 -6.7809 -0.0226
4 10 11 -3.3210 -0.1077
4 10 12 7.3090 0.0739
4 10 13 -3.3802 0.0757
4 10 14 -4.2282 -0.0451
4 10 15 6.5135 0.0803
4 10 16 -1.9832 -0.0405
4 10 17 -3.6698 0.0141
4 10 18 4.2095 -0.0197
4 10 19 -3.4003 -0.1111
4 10 20 -0.1603 0.0070
4 10 21 2.5796 0.1300
4 10 22 -0.5040 -0.1981
4 11 0 1.5504 0.0299
4 11 1 -9.0585 -0.2550
4 11 2 -0.7253 0.1615
4 11 3 11.9700 -0.1424
4 11 4 -10.0074 -0.2094
4 11 5 -10.6959 0.1895
4 11 6 18.4729 -0.1568
4 11 7 -9.5219 0.1100
4 11 8 -6.4570 -0.0318
4 11 9 11.2467 -0.0505
4 11 10 -1.4564 -0.0503
4 11 11 -6.2944 0.0095
4 11 12 5.3563 0.0765
4 11 13 0.4611 0.0178
4 11 14 -5.1687 -0.1017
4 11 15 4.4999 0.0758
4 11 16 0.0465 0.0414
4 11 17 -3.0306 0.0826
4 11 18 2.2442 -0.1073
4 11 19 -1.5052 0.1305
4 11 20 -0.7520 -0.0848
4 11 21 0.6604 -0.0124
4 12 0 13.7811 -0.0391
4 12 1 -4.1649 -0.1057
4 12 2 -11.3940 0.0654
4 12 3 19.2668 0.0682
4 12 4 -9.1742 -0.2323
4 12 5 -10.6318 0.0069
4 12 6 11.6950 0.0869
4 12 7 -1.4368 -0.0186
4 12 8 -6.6761 -0.0055
4 12 9 3.1690 -0.0357
4 12 10 3.7806 0.0495
4 12 11 -4.0999 0.0173
4 12 12 0.6538 -0.0305
4 12 13 3.0585 -0.0358
4 12 14 -1.9622 0.0307
4 12 15 -0.6972 0.0480
4 12 16 1.2939 0.0047
4 12 17 0.5009 0.1046
4 12 18 -1.9545 0.0100
4 12 19 1.9813 0.0014
4 12 20 -1.7625 0.0888
4 12 21 -0.5437 0.1578
4 13 0 8.5206 -0.0270
4 13 1 -1.1029 0.1970
4 13 2 -1.9670 -0.1295
4 13 3 2.6857 0.1354
4 13 4 -2.2037 -0.0254
4 13 5 -0.2928 -0.0351
4 13 6 -4.5620 -0.0305
4 13 7 7.0529 0.0117
4 13 8 -2.6797 0.0810
4 13 9 -4.6734 -0.0445
4 13 10 3.9004 0.2111
4 13 11 1.3609 -0.1062
4 13 12 -2.8378 -0.0364
4 13 13 2.4001 0.0319
4 13 14 0.5640 -0.0180
4 13 15 -2.2457 0.0934
4 13 16 3.5806 -0.0378
4 13 17 -2.0569 0.2002
4 13 18 -0.7842 -0.1091
4 13 19 2.8232 -0.1160
4 13 20 -2.2167 0.7936
4 14 0 -6.0170 -0.0621
4 14 1 2.4608 0.2700
4 14 2 5.8129 -0.0931
4 14 3 -9.2493 -0.0172
4 14 4 3.4026 0.2486
4 14 5 2.4280 -0.1542
4 14 6 -6.3944 -0.0596
4 14 7 4.1840 0.0816
4 14 8 -0.1470 0.0836
4 14 9 -3.3315 0.0406
4 14 10 1.8879 0.0152
4 14 11 -0.2570 0.0776
4 14 12 -1.4366 -0.0160
4 14 13 3.0386 0.0930
4 14 14 -2.3768 -0.1233
4 14 15 0.3225 0.0221
4 14 16 3.7261 0.1317
4 14 17 -3.5778 0.0258
4 14 18 0.0070 -0.1369
4 14 19 2.2353 0.3851
4 14 20 -1.3715 0.2324
4 15 0 -8.2699 0.0246
4 15 1 7.1927 -0.0714
4 15 2 -2.2471 0.1007
4 15 3 -4.6568 0.0000
4 15 4 5.6513 0.0133
4 15 5 -5.2381 0.0395
4 15 6 1.3301 -0.0162
4 15 7 -0.2131 0.0616
4 15 8 -0.7519 -0.0030
4 15 9 -0.4135 0.0542
4 15 10 1.3196 -0.0353
4 15 11 -3.0905 0.1576
4 15 12 -0.3820 0.0165
4 15 13 2.7226 0.0153
4 15 14 -2.4318 0.0075
4 15 15 0.1417 -0.0793
4 15 16 1.5536 -0.0906
4 15 17 -0.2611 0.1684
4 15 18 -0.5019 0.1930
4 15 19 -0.5838 0.0609
4 16 0 3.1720 0.1166
4 16 1 4.2897 -0.2406
4 16 2 -7.1014 0.1375
4 16 3 1.8400 0.0391
4 16 4 1.0725 -0.1314
4 16 5 -2.1672 0.0933
4 16 6 -3.2860 0.2045
4 16 7 4.0247 -0.2094
4 16 8 -0.7468 0.1043
4 16 9 -4.0234 -0.0967
4 16 10 3.2575 0.1825
4 16 11 -1.1167 -0.1247
4 16 12 -2.0422 0.2284
4 16 13 -0.3837 -0.2478
4 16 14 2.9304 0.2696
4 16 15 -3.5770 -0.3803
4 16 16 -0.7594 0.0575
4 16 17 3.9608 0.3023
4 16 18 -2.2592 -0.1855
4 17 0 5.1313 0.2258
4 17 1 -0.3898 -0.0980
4 17 2 -0.4923 0.0840
4 17 3 -1.5749 0.0411
4 17 4 -0.3844 -0.0180
4 17 5 2.3003 0.0431
4 17 6 -5.6752 0.0504
4 17 7 3.3105 0.0168
4 17 8 1.2068 -0.0176
4 17 9 -4.5242 0.0570
4 17 10 1.2125 -0.1122
4 17 11 2.3946 0.1474
4 17 12 -3.6618 -0.1487
4 17 13 -0.8472 0.1413
4 17 14 4.0279 -0.3548
4 17 15 -4.4542 0.1197
4 17 16 -0.6726 0.2129
4 17 17 2.5093 -0.3696
4 18 0 -2.1741 0.0497
4 18 1 -1.6397 0.2813
4 18 2 5.0921 -0.0432
4 18 3 -3.7885 0.1874
4 18 4 -0.4844 0.0746
4 18 5 2.5430 -0.1160
4 18 6 -2.3429 0.0236
4 18 7 -1.4126 0.1841
4 18 8 3.5243 0.0065
4 18 9 -2.6558 -0.0323
4 18 10 -1.3761 0.0929
4 18 11 3.1793 -0.2522
4 18 12 -2.7319 0.2751
4 18 13 0.8903 -0.3746
4 18 14 0.2408 0.0407
4 18 15 -1.3984 0.1872
4 18 16 -0.3997 -0.4095
4 19 0 -1.6713 -0.2526
4 19 1 -1.6369 0.2979
4 19 2 2.2370 0.3408
4 19 3 1.1718 -0.1723
4 19 4 -2.2798 0.2495
4 19 5 0.9021 0.0246
4 19 6 1.1910 -0.1447
4 19 7 -2.0069 0.3064
4 19 8 1.3391 -0.1197
4 19 9 1.2518 0.2730
4 19 10 -3.2064 -0.2453
4 19 11 0.9272 0.2290
4 19 12 1.8772 -0.2873
4 19 13 -0.6554 0.0903
4 19 14 -1.0130 0.1065
4 20 0 -0.1261 0.5477
4 20 1 2.1130 0.0824
4 20 2 -2.3402 0.0370
4 20 3 2.4441 0.1792
4 20 4 -0.8084 -0.0747
4 20 5 -1.6001 0.2981
4 20 6 3.4604 -0.2017
4 20 7 -1.9630 0.1963
4 20 8 0.4566 0.0321
4 20 9 1.7118 -0.0444
4 20 10 -1.9581 0.2190
4 20 11 -1.3127 0.0703
4 20 12 3.3125 -0.2349
4 20 13 -0.6904 0.3193
4 21 0 0.4241 1.1594
4 21 1 0.5872 -0.0416
4 21 2 0.9391 -0.1854
4 21 3 -1.6999 0.2532
4 21 4 0.5894 0.0914
4 21 5 -0.3297 -0.2640
4 21 6 0.9865 0.2586
4 21 7 -0.4542 0.0627
4 21 8 0.6456 -0.0775
4 21 9 0.5558 -0.2624
4 21 10 -1.7287 0.8747
5 -21 0 4.0231 -0.3716
5 -20 0 3.6080 -0.5068
5 -20 1 -3.0487 0.0906
5 -20 2 -3.7577 -0.4949
5 -20 3 2.3722 0.4066
5 -20 4 2.2370 -0.7363
5 -19 0 -6.2774 0.1687
5 -19 1 -2.3887 -0.0807
5 -19 2 -4.7191 -0.0306
5 -19 3 7.0087 -0.4680
5 -19 4 -0.6951 0.3201
5 -19 5 -5.3090 0.0926
5 -19 6 6.9359 0.3854
5 -19 7 -2.5885 0.0130
5 -18 0 -26.8030 -0.1230
5 -18 1 -3.0378 0.2765
5 -18 2 7.7100 -0.1414
5 -18 3 2.4578 -0.0944
5 -18 4 -9.5370 0.1276
5 -18 5 4.3843 -0.1224
5 -18 6 0.9577 0.6675
5 -18 7 -1.2076 -0.4568
5 -18 8 2.4266 0.5186
5 -18 9 -0.8665 0.0924
5 -17 0 -12.0703 0.0222
5 -17 1 -15.7607 0.0145
5 -17 2 18.5759 0.1986
5 -17 3 -10.2815 -0.1250
5 -17 4 -4.1159 0.1743
5 -17 5 7.7625 0.1410
5 -17 6 -6.2065 -0.2952
5 -17 7 1.5209 0.3545
5 -17 8 2.2262 0.7924
5 -17 9 -0.5486 -0.8703
5 -17 10 0.6758 0.0542
5 -17 11 -0.0625 0.6349
5 -16 0 -2.4401 0.1451
5 -16 1 -0.9348 -0.1488
5 -16 2 -6.4567 0.4072
5 -16 3 -4.9485 -0.0173
5 -16 4 8.0804 -0.0966
5 -16 5 -4.9728 0.1839
5 -16 6 -3.5914 -0.1093
5 -16 7 6.0276 0.4386
5 -16 8 -4.2596 -0.1810
5 -16 9 2.5101 -0.0187
5 -16 10 0.0218 0.3384
5 -16 11 1.4668 -0.2044
5 -16 12 0.1166 -0.0963
5 -15 0 2.7638 -0.0241
5 -15 1 14.5997 0.0646
5 -15 2 -21.7654 0.3556
5 -15 3 -2.1387 -0.0070
5 -15 4 13.5237 -0.1815
5 -15 5 -14.4323 0.1965
5 -15 6 3.8139 0.0847
5 -15 7 2.6507 -0.0539
5 -15 8 -1.7949 -0.1517
5 -15 9 -3.2906 0.3126
5 -15 10 5.5836 0.1201
5 -15 11 1.3058 -0.4838
5 -15 12 -4.6363 0.2694
5 -15 13 4.3627 0.1588
5 -14 0 12.4762 -0.1133
5 -14 1 10.3897 0.2442
5 -14 2 -12.7624 -0.0319
5 -14 3 -0.1479 0.1830
5 -14 4 -2.1126 -0.0196
5 -14 5 3.0000 0.0027
5 -14 6 -7.2951 -0.1137
5 -14 7 3.6572 0.0402
5 -14 8 3.3142 0.0230
5 -14 9 -6.6356 0.0160
5 -14 10 6.9826 -0.0625
5 -14 11 -2.9735 -0.1164
5 -14 12 -0.5783 0.2373
5 -14 13 3.4732 -0.1440
5 -14 14 -1.7887 0.0450
5 -13 0 5.1827 -0.0889
5 -13 1 -3.6362 0.1533
5 -13 2 8.3100 -0.0334
5 -13 3 -4.5405 0.0389
5 -13 4 -5.7922 0.0808
5 -13 5 5.9121 -0.1116
5 -13 6 -7.5035 0.0086
5 -13 7 1.5944 -0.0057
5 -13 8 1.5626 -0.0927
5 -13 9 4.6313 0.0883
5 -13 10 -5.4834 -0.2046
5 -13 11 -1.9894 0.0558
5 -13 12 8.8485 0.2143
5 -13 13 -7.0737 -0.2606
5 -13 14 0.9060 0.1107
5 -13 15 3.4349 0.1213
5 -12 0 -15.1945 -0.0252
5 -12 1 -1.3666 -0.1630
5 -12 2 11.7415 0.1694
5 -12 3 -2.9581 -0.0099
5 -12 4 -1.8241 -0.1493
5 -12 5 -4.6336 0.0351
5 -12 6 9.1535 0.0614
5 -12 7 -11.1521 -0.0235
5 -12 8 1.1781 -0.0538
5 -12 9 13.7679 0.0047
5 -12 10 -14.8104 -0.1922
5 -12 11 5.1886 0.1563
5 -12 12 5.0698 0.1179
5 -12 13 -9.1148 -0.0836
5 -12 14 3.5858 -0.0680
5 -12 15 1.8710 0.0998
5 -12 16 -0.9792 0.0305
5 -11 0 -22.0030 -0.0074
5 -11 1 8.4771 -0.3484
5 -11 2 2.9541 0.2036
5 -11 3 2.5455 0.0578
5 -11 4 -7.0279 -0.1816
5 -11 5 4.6102 -0.0804
5 -11 6 6.9326 0.1495
5 -11 7 -16.2262 0.0238
5 -11 8 11.4709 0.0006
5 -11 9 -0.4366 -0.1164
5 -11 10 -3.5536 -0.0188
5 -11 11 6.2560 0.1954
5 -11 12 -6.0072 -0.0743
5 -11 13 1.2314 -0.0578
5 -11 14 -0.3966 0.1416
5 -11 15 -0.4740 0.0742
5 -11 16 0.8345 -0.1905
5 -11 17 0.7241 -0.0711
5 -10 0 -12.1045 -0.0974
5 -10 1 -4.8816 0.1320
5 -10 2 19.1814 -0.2073
5 -10 3 -9.6788 -0.0097
5 -10 4 -9.7933 0.0442
5 -10 5 25.2200 -0.0594
5 -10 6 -18.5686 0.0733
5 -10 7 1.7271 -0.1156
5 -10 8 12.9625 0.1107
5 -10 9 -14.9928 0.0042
5 -10 10 8.1095 0.0687
5 -10 11 3.0517 0.0364
5 -10 12 -7.3756 -0.1735
5 -10 13 3.6261 0.0623
5 -10 14 -1.1617 0.2559
5 -10 15 -1.8243 -0.0400
5 -10 16 1.1862 -0.3405
5 -10 17 1.7882 -0.0111
5 -10 18 -2.3893 0.3279
5 -9 0 -9.2216 -0.0494
5 -9 1 -16.2023 0.3174
5 -9 2 31.8772 -0.3336
5 -9 3 -21.0832 -0.1053
5 -9 4 0.8729 0.1729
5 -9 5 15.7542 -0.0686
5 -9 6 -15.9381 0.0632
5 -9 7 9.4035 -0.2168
5 -9 8 1.2211 0.1917
5 -9 9 -2.7375 0.1046
5 -9 10 0.5048 -0.1146
5 -9 11 1.7356 0.0363
5 -9 12 0.4795 0.0014
5 -9 13 -3.4256 0.0471
5 -9 14 2.9260 0.0266
5 -9 15 -3.0650 -0.2147
5 -9 16 0.8669 0.1436
5 -9 17 1.4350 -0.1528
5 -9 18 -1.3933 0.0595
5 -9 19 1.6666 -0.2015
5 -8 0 -8.5463 0.0599
5 -8 1 -1.0275 -0.0700
5 -8 2 -4.7250 0.0691
5 -8 3 7.8650 -0.0907
5 -8 4 6.7683 -0.0728
5 -8 5 -21.0599 0.0461
5 -8 6 20.0887 -0.0996
5 -8 7 -2.8216 0.1585
5 -8 8 -12.0647 -0.0278
5 -8 9 19.1532 -0.0391
5 -8 10 -9.4772 -0.0937
5 -8 11 -2.7617 0.1679
5 -8 12 7.3713 0.0208
5 -8 13 -3.4265 -0.0848
5 -8 14 -1.9827 -0.0617
5 -8 15 0.6268 -0.1676
5 -8 16 2.6049 0.1179
5 -8 17 -3.1369 0.0535
5 -8 18 2.4172 -0.3469
5 -8 19 0.2056 0.2335
5 -7 0 24.7753 0.2241
5 -7 1 -11.0404 -0.2236
5 -7 2 -31.1890 0.1624
5 -7 3 43.1199 0.0412
5 -7 4 -8.1232 -0.1912
5 -7 5 -31.3310 0.0044
5 -7 6 35.8051 0.0531
5 -7 7 -9.0662 0.0891
5 -7 8 -15.0463 -0.1099
5 -7 9 17.5637 -0.0755
5 -7 10 0.1447 0.1316
5 -7 11 -11.4047 -0.0063
5 -7 12 8.5191 -0.0467
5 -7 13 2.8597 -0.1028
5 -7 14 -10.9033 0.0681
5 -7 15 7.0103 -0.1119
5 -7 16 1.3092 -0.1276
5 -7 17 -4.4084 0.0314
5 -7 18 2.7941 0.0503
5 -7 19 1.1081 -0.0459
5 -7 20 -0.8852 0.1223
5 -6 0 43.7410 0.2059
5 -6 1 -30.4488 -0.0827
5 -6 2 -9.7410 0.0605
5 -6 3 29.4895 0.0839
5 -6 4 -22.9473 -0.1406
5 -6 5 1.3186 0.1098
5 -6 6 9.9110 0.0183
5 -6 7 -4.2699 -0.1256
5 -6 8 -7.0032 0.0148
5 -6 9 4.7218 0.0288
5 -6 10 8.2968 0.0861
5 -6 11 -12.2742 -0.0200
5 -6 12 7.6410 -0.1671
5 -6 13 0.9954 0.0333
5 -6 14 -6.1196 0.0147
5 -6 15 3.6522 -0.0017
5 -6 16 -0.2000 -0.1639
5 -6 17 -1.1086 0.0195
5 -6 18 1.9677 -0.0117
5 -6 19 0.1586 0.1978
5 -6 20 -0.4069 0.1632
5 -5 0 6.8308 -0.0048
5 -5 1 -23.9786 0.1911
5 -5 2 18.3687 -0.0611
5 -5 3 -4.3453 -0.0300
5 -5 4 -17.6296 0.1346
5 -5 5 23.8960 0.0397
5 -5 6 -11.8083 -0.1382
5 -5 7 -4.5585 0.0250
5 -5 8 3.9712 0.0683
5 -5 9 3.0814 -0.0800
5 -5 10 -5.6759 0.0592
5 -5 11 2.5488 0.0436
5 -5 12 2.6708 -0.0583
5 -5 13 -4.0270 -0.0447
5 -5 14 4.4280 0.0112
5 -5 15 -3.9310 0.0209
5 -5 16 -1.1886 -0.0617
5 -5 17 4.0679 -0.0029
5 -5 18 -1.4470 0.0756
5 -5 19 0.2496 0.1954
5 -5 20 -0.1392 -0.0054
5 -5 21 1.5030 0.3101
5 -4 0 -5.2876 -0.1859
5 -4 1 -13.1456 0.1414
5 -4 2 9.6629 0.0339
5 -4 3 -2.6543 -0.1322
5 -4 4 2.5797 0.1498
5 -4 5 -7.2399 0.0266
5 -4 6 5.0548 -0.1301
5 -4 7 -7.3785 0.1478
5 -4 8 4.6602 -0.0032
5 -4 9 1.2311 -0.0955
5 -4 10 -9.6261 0.0022
5 -4 11 11.2799 0.0834
5 -4 12 -5.9920 0.0558
5 -4 13 0.0735 -0.0810
5 -4 14 6.5326 0.0610
5 -4 15 -7.4001 -0.0725
5 -4 16 0.5866 0.0240
5 -4 17 3.8799 0.0816
5 -4 18 -2.0386 0.1001
5 -4 19 -0.6316 0.0542
5 -4 20 3.1059 0.1694
5 -4 21 -1.6382 0.1056
5 -3 0 1.7336 0.0207
5 -3 1 32.7910 -0.2051
5 -3 2 -42.8049 0.1530
5 -3 3 14.8535 -0.0808
5 -3 4 29.0876 -0.0983
5 -3 5 -39.5081 0.1426
5 -3 6 5.2588 0.0196
5 -3 7 17.8668 -0.0327
5 -3 8 -9.8147 0.0406
5 -3 9 -11.9377 -0.0564
5 -3 10 14.1012 0.0377
5 -3 11 -0.1525 0.0030
5 -3 12 -12.7854 0.0114
5 -3 13 12.2097 0.0596
5 -3 14 -0.6980 0.0125
5 -3 15 -5.6495 -0.0201
5 -3 16 2.4160 -0.0075
5 -3 17 2.0172 0.1631
5 -3 18 -2.6767 -0.1403
5 -3 19 0.7585 0.2363
5 -3 20 3.4947 0.2435
5 -3 21 -3.8164 -0.2955
5 -3 22 1.6428 0.8677
5 -2 0 11.1476 0.1698
5 -2 1 53.9526 -0.1195
5 -2 2 -50.7568 -0.1684
5 -2 3 -8.1493 0.1654
5 -2 4 51.0834 -0.1582
5 -2 5 -27.4267 0.0146
5 -2 6 -29.3206 0.1516
5 -2 7 44.9557 -0.0906
5 -2 8 -13.5812 -0.0012
5 -2 9 -25.1623 0.0727
5 -2 10 29.9796 -0.0182
5 -2 11 -10.8892 0.0180
5 -2 12 -8.0580 -0.1151
5 -2 13 12.1700 0.1442
5 -2 14 -3.3786 0.0744
5 -2 15 -3.2502 -0.0944
5 -2 16 4.2165 0.0612
5 -2 17 -1.8047 0.0594
5 -2 18 -0.7055 -0.0829
5 -2 19 3.3739 0.1049
5 -2 20 -1.8916 -0.0701
5 -2 21 0.6020 0.5329
5 -2 22 0.7122 -0.1927
5 -1 0 -9.0931 0.0325
5 -1 1 24.0866 -0.1154
5 -1 2 -3.2387 0.0401
5 -1 3 -34.9140 -0.0525
5 -1 4 36.3417 0.0089
5 -1 5 3.7952 -0.0921
5 -1 6 -37.7290 0.1009
5 -1 7 28.1280 0.0375
5 -1 8 -1.3303 -0.0031
5 -1 9 -12.3404 0.0228
5 -1 10 6.6033 -0.0298
5 -1 11 -0.4161 0.0369
5 -1 12 -1.3134 -0.0837
5 -1 13 1.6560 0.1301
5 -1 14 -1.6478 0.0130
5 -1 15 1.2859 -0.0650
5 -1 16 2.2549 0.0769
5 -1 17 -4.6902 0.0204
5 -1 18 3.3838 -0.0090
5 -1 19 2.1211 -0.2192
5 -1 20 -4.2096 0.1366
5 -1 21 4.1594 0.2366
5 -1 22 -0.9974 -0.0171
5 0 0 -30.9789 -0.2494
5 0 1 -2.8726 0.0033
5 0 2 22.9859 0.1814
5 0 3 -17.7978 -0.1205
5 0 4 -12.3410 -0.0708
5 0 5 19.5603 0.0157
5 0 6 4.2345 0.0453
5 0 7 -28.3917 0.1333
5 0 8 18.7290 -0.0512
5 0 9 11.0677 -0.0162
5 0 10 -24.8077 0.0165
5 0 11 11.7229 -0.0080
5 0 12 4.5450 0.0591
5 0 13 -8.1420 -0.0249
5 0 14 3.4139 0.0012
5 0 15 2.7605 0.0575
5 0 16 -1.8941 0.0509
5 0 17 -0.5459 -0.0731
5 0 18 1.7997 -0.0284
5 0 19 -0.8358 -0.0985
5 0 20 1.1131 0.0190
5 0 21 1.2591 -0.0796
5 0 22 -0.7010 0.2406
5 1 0 -10.0003 -0.0885
5 1 1 -2.5661 0.1410
5 1 2 6.9490 -0.0598
5 1 3 13.6006 0.1408
5 1 4 -43.1592 -0.1956
5 1 5 22.7909 0.0800
5 1 6 23.6952 0.0706
5 1 7 -47.6059 0.0264
5 1 8 26.3713 0.0377
5 1 9 9.8697 -0.0554
5 1 10 -22.0742 0.1041
5 1 11 10.1458 -0.0556
5 1 12 3.6667 -0.0101
5 1 13 -7.6833 -0.0087
5 1 14 4.9214 0.0737
5 1 15 2.4073 0.0878
5 1 16 -5.2843 -0.0607
5 1 17 5.6428 -0.0139
5 1 18 -2.0513 0.0252
5 1 19 -2.7862 -0.2501
5 1 20 5.4466 0.1748
5 1 21 -1.4622 -0.0857
5 1 22 0.0951 -0.2194
5 2 0 6.7938 0.0311
5 2 1 -9.0710 0.1728
5 2 2 16.6699 -0.0964
5 2 3 -5.8142 0.1007
5 2 4 -21.9212 0.0645
5 2 5 21.9573 -0.0558
5 2 6 -10.2436 0.0196
5 2 7 -7.0711 -0.0169
5 2 8 15.0210 0.1247
5 2 9 -10.4570 -0.0297
5 2 10 1.9320 0.0835
5 2 11 4.9472 -0.1021
5 2 12 -3.7155 -0.0329
5 2 13 -3.6715 0.0583
5 2 14 8.2734 0.0528
5 2 15 -1.2928 0.0631
5 2 16 -4.5674 -0.1008
5 2 17 6.8147 0.0787
5 2 18 -2.0597 0.0051
5 2 19 -2.5021 -0.1855
5 2 20 3.0224 0.0825
5 2 21 0.2459 -0.0321
5 2 22 0.2386 -0.4122
5 2 23 -0.4299 0.7942
5 3 0 -22.5522 0.1762
5 3 1 -13.7272 -0.0413
5 3 2 44.8226 0.0847
5 3 3 -34.3552 -0.0225
5 3 4 1.1632 0.1680
5 3 5 22.7463 -0.0157
5 3 6 -31.1649 -0.0807
5 3 7 13.2909 0.0620
5 3 8 3.4797 0.0203
5 3 9 -7.2470 0.0781
5 3 10 1.5420 -0.0675
5 3 11 5.1593 -0.0015
5 3 12 -3.4709 0.0138
5 3 13 -2.8194 0.0108
5 3 14 6.6525 -0.0386
5 3 15 -1.7670 0.0785
5 3 16 -0.2539 -0.0490
5 3 17 0.8505 -0.0908
5 3 18 1.8433 0.2316
5 3 19 -0.3802 -0.1300
5 3 20 -2.0341 -0.1670
5 3 21 2.3005 -0.0417
5 3 22 0.6816 -0.0574
5 3 23 -0.1987 0.2474
5 4 0 -38.4101 0.0542
5 4 1 0.3787 -0.0240
5 4 2 28.5563 0.1246
5 4 3 -20.9460 -0.0768
5 4 4 2.8399 0.0753
5 4 5 4.5493 0.0652
5 4 6 -1.2670 0.0446
5 4 7 -10.5715 -0.0176
5 4 8 2.6723 -0.0120
5 4 9 8.1421 0.0158
5 4 10 -10.2694 -0.0266
5 4 11 1.2811 0.0378
5 4 12 4.6276 0.0191
5 4 13 -0.0163 -0.0017
5 4 14 -6.7641 -0.0831
5 4 15 6.7298 0.0435
5 4 16 3.0654 -0.1007
5 4 17 -6.8200 0.0058
5 4 18 4.3635 0.1087
5 4 19 2.1205 -0.0872
5 4 20 -3.2485 -0.1492
5 4 21 0.9536 0.0000
5 4 22 1.7974 -0.0856
5 4 23 -0.6498 -0.2279
5 5 0 2.8081 -0.0401
5 5 1 9.3952 -0.0229
5 5 2 -19.0508 0.1286
5 5 3 20.2685 -0.0122
5 5 4 -3.1519 -0.0299
5 5 5 -16.8117 0.0311
5 5 6 23.1656 0.0985
5 5 7 -12.5272 0.0414
5 5 8 -8.9952 -0.0667
5 5 9 10.0587 0.0197
5 5 10 -3.0712 0.0074
5 5 11 -8.9427 -0.0359
5 5 12 10.7490 0.0519
5 5 13 0.0356 -0.0219
5 5 14 -9.9644 0.0405
5 5 15 7.8140 -0.1642
5 5 16 3.2385 0.0142
5 5 17 -6.0090 0.0093
5 5 18 1.5427 -0.1399
5 5 19 3.4988 0.0635
5 5 20 -1.4357 -0.1079
5 5 21 -0.4618 -0.0369
5 5 22 1.3552 -0.0533
5 5 23 -0.4281 -0.5602
5 6 0 38.1832 -0.0362
5 6 1 -3.1642 0.1123
5 6 2 -28.1638 -0.2417
5 6 3 29.6685 0.3111
5 6 4 -9.2891 -0.0636
5 6 5 -14.1211 -0.0763
5 6 6 16.4404 0.0004
5 6 7 1.8293 0.1114
5 6 8 -18.7802 0.0224
5 6 9 6.6391 0.0000
5 6 10 4.2338 -0.0004
5 6 11 -13.0656 -0.0736
5 6 12 7.3763 -0.0074
5 6 13 1.5500 0.0494
5 6 14 -5.6276 0.0376
5 6 15 2.3526 -0.0911
5 6 16 1.3482 -0.0557
5 6 17 -0.8519 -0.0431
5 6 18 -0.4563 -0.0961
5 6 19 0.7561 0.0409
5 6 20 -0.6422 -0.1524
5 6 21 1.9835 0.0211
5 6 22 -1.0253 -0.0449
5 6 23 0.4189 -0.6623
5 7 0 11.5579 0.0487
5 7 1 -10.0503 -0.0136
5 7 2 2.5636 -0.1678
5 7 3 -0.0940 -0.0203
5 7 4 -1.5208 0.2198
5 7 5 -3.9437 -0.0862
5 7 6 5.3005 -0.0695
5 7 7 2.0794 -0.0291
5 7 8 -12.3650 0.1573
5 7 9 6.4074 0.0130
5 7 10 -1.2289 -0.0733
5 7 11 -7.1697 -0.0292
5 7 12 1.9172 -0.0168
5 7 13 2.8121 0.0121
5 7 14 -1.4992 -0.0030
5 7 15 -2.0701 0.0478
5 7 16 1.8084 -0.1448
5 7 17 -0.2017 0.0291
5 7 18 0.9117 -0.0055
5 7 19 -2.5604 -0.1035
5 7 20 0.4535 -0.0842
5 7 21 2.4965 0.0925
5 7 22 -1.5536 -0.3639
5 8 0 -13.1259 0.0277
5 8 1 -5.8024 -0.0748
5 8 2 9.6642 0.0063
5 8 3 -4.3627 -0.2910
5 8 4 0.3813 0.1363
5 8 5 -4.1424 0.1245
5 8 6 3.6541 -0.0948
5 8 7 -1.0566 -0.0124
5 8 8 -2.9525 0.0017
5 8 9 0.2665 0.0331
5 8 10 -0.7082 -0.0663
5 8 11 -1.7695 0.0600
5 8 12 -3.9059 -0.0764
5 8 13 3.7708 0.0335
5 8 14 -0.1356 -0.1268
5 8 15 -2.3320 0.0429
5 8 16 1.2242 0.1003
5 8 17 0.5978 -0.0775
5 8 18 -1.1018 0.0809
5 8 19 -0.6527 -0.0782
5 8 20 1.1855 -0.0541
5 8 21 -1.8972 -0.0661
5 8 22 1.1706 -0.1606
5 9 0 0.0807 -0.1293
5 9 1 1.0740 0.0108
5 9 2 -10.1430 0.0402
5 9 3 15.5541 -0.1296
5 9 4 -4.8550 -0.0923
5 9 5 -6.0757 0.0264
5 9 6 3.1980 0.0786
5 9 7 1.2565 0.0811
5 9 8 -0.4465 -0.1431
5 9 9 -7.1217 -0.0874
5 9 10 6.1030 0.1556
5 9 11 -1.3574 -0.0332
5 9 12 -6.0990 -0.0664
5 9 13 5.1811 -0.0527
5 9 14 0.6190 -0.0219
5 9 15 -4.0201 -0.0071
5 9 16 2.5753 0.1218
5 9 17 1.4711 0.0192
5 9 18 -3.2784 0.0218
5 9 19 2.6202 0.1047
5 9 20 -0.1459 -0.0930
5 9 21 -3.1423 -0.2396
5 9 22 1.6146 0.4082
5 10 0 9.2439 0.0179
5 10 1 4.4951 0.0405
5 10 2 -8.9047 -0.1032
5 10 3 2.6260 0.2213
5 10 4 6.7130 -0.1921
5 10 5 -0.1146 -0.0983
5 10 6 -10.7682 0.1438
5 10 7 11.4279 0.0066
5 10 8 -0.9700 -0.0821
5 10 9 -9.6128 0.0646
5 10 10 6.5209 0.0154
5 10 11 1.5329 0.0081
5 10 12 -5.8896 -0.1020
5 10 13 2.7768 -0.0956
5 10 14 3.6010 0.1806
5 10 15 -6.0445 -0.0840
5 10 16 3.1256 0.0459
5 10 17 2.4925 0.0434
5 10 18 -3.5048 0.1603
5 10 19 2.8890 0.0588
5 10 20 -0.7949 -0.0839
5 10 21 -1.3554 0.0608
5 10 22 0.3152 0.0350
5 11 0 -6.8440 0.1486
5 11 1 9.6164 0.0647
5 11 2 3.8513 -0.0864
5 11 3 -18.5497 0.0424
5 11 4 18.2249 0.1550
5 11 5 4.6440 -0.1497
5 11 6 -16.6600 0.0186
5 11 7 9.8021 -0.0645
5 11 8 4.2836 0.0933
5 11 9 -9.7970 0.0432
5 11 10 0.9963 0.0578
5 11 11 6.5761 -0.1469
5 11 12 -5.1717 0.1148
5 11 13 -1.3511 -0.0670
5 11 14 4.7127 0.0159
5 11 15 -2.1814 0.0726
5 11 16 -0.4291 -0.0393
5 11 17 1.4682 0.0904
5 11 18 0.1979 0.1229
5 11 19 -0.1439 0.0878
5 11 20 0.8710 0.0067
5 11 21 -0.2759 0.1067
5 12 0 -16.5679 0.1949
5 12 1 8.6999 0.0072
5 12 2 4.9114 0.1057
5 12 3 -12.9383 -0.1869
5 12 4 8.4828 0.1825
5 12 5 5.1862 0.0806
5 12 6 -5.1631 -0.1455
5 12 7 -2.8942 0.0450
5 12 8 7.0667 0.0034
5 12 9 -1.9370 0.0402
5 12 10 -4.1937 -0.0555
5 12 11 3.1502 0.0932
5 12 12 0.6220 0.0728
5 12 13 -3.6149 0.0200
5 12 14 1.8645 -0.1269
5 12 15 2.1644 0.0775
5 12 16 -2.9561 0.0697
5 12 17 1.1132 -0.0217
5 12 18 1.5592 0.1895
5 12 19 -1.8141 0.0693
5 12 20 2.0824 -0.1597
5 12 21 -0.1826 0.2281
5 13 0 -1.6768 -0.0757
5 13 1 -0.5852 -0.0332
5 13 2 -1.1426 0.2478
5 13 3 5.4276 -0.1828
5 13 4 -6.3482 -0.0030
5 13 5 2.9038 0.1627
5 13 6 5.8359 -0.0092
5 13 7 -9.0752 -0.0350
5 13 8 3.9683 -0.0471
5 13 9 3.6781 -0.0077
5 13 10 -4.1776 -0.0334
5 13 11 -1.0410 0.1513
5 13 12 2.2830 -0.0451
5 13 13 -2.0291 0.0992
5 13 14 0.3769 -0.0241
5 13 15 0.3697 -0.0903
5 13 16 -3.1033 0.0476
5 13 17 4.1376 0.0651
5 13 18 -1.7435 0.1214
5 13 19 -1.3562 -0.1054
5 13 20 2.5602 -0.1598
5 14 0 10.2579 -0.1124
5 14 1 -8.3937 -0.0180
5 14 2 0.3401 -0.0033
5 14 3 7.7837 0.1864
5 14 4 -8.0450 -0.2526
5 14 5 1.9371 0.2344
5 14 6 2.6091 -0.0935
5 14 7 -1.7575 0.0151
5 14 8 -1.2091 -0.0441
5 14 9 2.1819 -0.0127
5 14 10 -0.9683 0.0280
5 14 11 0.7165 -0.1260
5 14 12 -1.5928 0.1161
5 14 13 -1.0179 -0.0548
5 14 14 2.6961 0.1409
5 14 15 -3.4345 -0.1932
5 14 16 -0.7267 0.1222
5 14 17 2.4613 -0.1342
5 14 18 -1.1473 -0.0742
5 14 19 -0.5624 0.0209
5 14 20 0.5512 0.1141
5 15 0 0.8665 -0.0601
5 15 1 -5.5678 0.0851
5 15 2 6.9677 -0.0573
5 15 3 -1.6742 -0.0273
5 15 4 -1.5052 0.1780
5 15 5 1.9260 -0.1561
5 15 6 -0.2365 -0.0282
5 15 7 -1.4951 0.0297
5 15 8 0.6391 0.0728
5 15 9 1.2516 -0.0315
5 15 10 -2.4229 -0.1614
5 15 11 3.4173 0.0803
5 15 12 -1.7553 -0.1344
5 15 13 -0.8773 0.0964
5 15 14 0.4885 -0.1456
5 15 15 0.0521 0.2212
5 15 16 -0.8402 -0.1790
5 15 17 -1.7169 -0.3894
5 15 18 1.7305 0.1418
5 15 19 -0.1682 0.1434
5 16 0 -6.7761 0.0848
5 16 1 0.8264 0.1399
5 16 2 4.8923 -0.1131
5 16 3 -1.7324 0.0505
5 16 4 0.5850 -0.0438
5 16 5 0.3140 0.0663
5 16 6 2.3854 -0.1294
5 16 7 -4.4927 0.0419
5 16 8 1.9300 0.0531
5 16 9 2.7048 -0.0116
5 16 10 -3.3930 -0.0763
5 16 11 0.7359 0.0189
5 16 12 2.7988 -0.0936
5 16 13 -1.3167 -0.0032
5 16 14 -3.1986 0.1180
5 16 15 5.0538 -0.2166
5 16 16 -1.8085 -0.2015
5 16 17 -3.1667 0.0518
5 16 18 2.3976 0.0220
5 17 0 0.5131 -0.0547
5 17 1 0.9194 0.0075
5 17 2 -1.3758 0.1033
5 17 3 4.9869 -0.1340
5 17 4 -1.5667 -0.0001
5 17 5 -1.5045 0.0147
5 17 6 4.0232 0.1313
5 17 7 -1.4313 -0.3166
5 17 8 -2.0313 0.1451
5 17 9 3.2601 0.0363
5 17 10 -0.4924 0.0050
5 17 11 -2.4714 0.0066
5 17 12 4.6827 -0.0164
5 17 13 -2.1459 0.1363
5 17 14 -0.9920 -0.1038
5 17 15 3.0574 -0.3514
5 17 16 -0.4509 0.2465
5 17 17 -1.8286 0.0098
5 18 0 5.6397 0.0174
5 18 1 0.1116 -0.1962
5 18 2 -3.0232 0.0668
5 18 3 3.7968 -0.0541
5 18 4 0.0126 -0.0254
5 18 5 -1.1276 0.0040
5 18 6 1.9152 -0.0123
5 18 7 1.6437 -0.0989
5 18 8 -3.0091 -0.1018
5 18 9 2.0624 0.0688
5 18 10 1.2002 0.0531
5 18 11 -1.9854 0.1195
5 18 12 1.4814 0.1010
5 18 13 -0.4744 0.0305
5 18 14 1.1081 -0.2989
5 18 15 0.3231 0.4260
5 18 16 0.3078 -0.1781
5 19 0 0.2379 -0.3040
5 19 1 1.1874 0.0441
5 19 2 -0.1049 -0.1723
5 19 3 -2.1569 0.0124
5 19 4 2.9282 0.0861
5 19 5 1.0549 -0.3386
5 19 6 -2.9832 0.2198
5 19 7 2.6981 -0.2028
5 19 8 0.8144 -0.1002
5 19 9 -2.6033 -0.0169
5 19 10 3.3942 0.1312
5 19 11 -0.1022 -0.1350
5 19 12 -3.5266 0.5318
5 19 13 2.7961 -0.5156
5 19 14 0.7207 0.7529
5 20 0 -2.2676 -1.1025
5 20 1 -0.6163 -0.0558
5 20 2 1.2439 0.3927
5 20 3 -1.4737 -0.5458
5 20 4 2.0291 0.1743
5 20 5 0.1555 0.0785
5 20 6 -2.7250 -0.4512
5 20 7 3.1444 0.2556
5 20 8 -0.2973 -0.3272
5 20 9 -1.3458 0.3003
5 20 10 2.5982 -0.6370
5 20 11 -0.2026 0.6077
5 20 12 -2.3640 -0.4676
5 21 1 0.0902 -0.5245
5 21 2 -1.8710 0.1211
5 21 3 2.8613 0.1685
5 21 4 -0.2600 -0.3826
5 21 5 -1.8391 0.2926
5 21 6 1.3209 -0.1402
5 21 7 0.4129 -0.3629
5 21 8 -0.4739 0.3601
5 21 9 0.1682 -0.3725
6 -20 0 -2.8851 0.2701
6 -20 1 1.8583 -0.1390
6 -20 2 2.9678 0.1660
6 -20 3 -5.8166 0.2380
6 -20 4 -1.0892 -0.4865
6 -19 0 15.1452 -0.4556
6 -19 1 -2.4333 0.6993
6 -19 2 -3.5740 -0.5428
6 -19 3 -5.3888 0.7730
6 -19 4 6.2147 -0.5692
6 -19 5 -2.1226 0.0018
6 -19 6 -4.3061 -0.6660
6 -19 7 1.9167 0.8914
6 -18 0 28.5933 0.1162
6 -18 1 -3.5528 0.0988
6 -18 2 -16.1743 0.0982
6 -18 3 9.2278 0.0469
6 -18 4 4.0158 0.0528
6 -18 5 -9.1867 -0.3593
6 -18 6 3.5136 -0.0312
6 -18 7 -1.0964 0.0822
6 -18 8 -1.9780 -0.7458
6 -18 9 0.4083 1.2436
6 -17 0 6.4257 0.1952
6 -17 1 8.0260 0.0869
6 -17 2 -10.9423 -0.0149
6 -17 3 10.7613 0.1144
6 -17 4 -6.2221 -0.0515
6 -17 5 -1.3740 -0.2089
6 -17 6 4.0949 0.2331
6 -17 7 -3.4744 -0.7688
6 -17 8 0.2651 0.0815
6 -17 9 -1.9127 0.5666
6 -17 10 0.8769 -0.4420
6 -16 0 -1.1599 0.1227
6 -16 1 -1.5584 -0.0627
6 -16 2 17.0704 0.0037
6 -16 3 -6.0891 -0.0558
6 -16 4 -8.0761 0.3100
6 -16 5 10.7367 -0.3814
6 -16 6 -4.3620 -0.0809
6 -16 7 -2.8340 -0.2184
6 -16 8 3.3875 0.2429
6 -16 9 -1.5147 -0.6818
6 -16 10 -1.8223 0.2681
6 -16 11 -0.9978 0.6083
6 -16 12 1.1084 -0.5610
6 -15 0 -13.2530 0.0050
6 -15 1 -5.4137 -0.1133
6 -15 2 21.1683 -0.0730
6 -15 3 -4.1215 -0.0938
6 -15 4 -5.4209 0.2106
6 -15 5 6.6237 -0.1302
6 -15 6 -0.6926 -0.1682
6 -15 7 -4.6285 -0.0167
6 -15 8 1.0971 -0.1674
6 -15 9 5.5376 -0.2630
6 -15 10 -9.3718 0.1557
6 -15 11 3.1003 0.1653
6 -15 12 1.9347 -0.3190
6 -15 13 -4.2060 0.1462
6 -14 0 -13.4252 -0.1967
6 -14 1 -2.6570 -0.0799
6 -14 2 7.9553 0.0345
6 -14 3 3.8304 -0.2396
6 -14 4 1.1160 0.1035
6 -14 5 -4.3380 0.0134
6 -14 6 9.6040 -0.0524
6 -14 7 -9.1780 -0.1143
6 -14 8 0.6867 -0.1272
6 -14 9 2.4383 0.0230
6 -14 10 -2.9313 -0.0032
6 -14 11 2.7775 -0.2982
6 -14 12 -4.1712 0.2034
6 -14 13 1.3596 0.1550
6 -14 14 -0.2331 -0.2464
6 -13 0 7.1084 -0.2724
6 -13 1 -1.3583 -0.0419
6 -13 2 -6.8567 -0.1270
6 -13 3 8.8524 0.1403
6 -13 4 0.4523 -0.1910
6 -13 5 3.6351 0.0429
6 -13 6 -3.8825 -0.0969
6 -13 7 4.2208 0.1110
6 -13 8 -2.8971 -0.0810
6 -13 9 -8.7005 -0.0511
6 -13 10 13.5163 -0.0157
6 -13 11 -6.2129 -0.1007
6 -13 12 -5.2820 0.0380
6 -13 13 7.9040 0.0277
6 -13 14 -4.1707 0.0571
6 -13 15 -2.0153 -0.1328
6 -12 0 21.1335 -0.0099
6 -12 1 -10.1577 -0.0228
6 -12 2 -2.4069 -0.3241
6 -12 3 0.1292 0.1382
6 -12 4 7.3683 0.0588
6 -12 5 0.2846 -0.0728
6 -12 6 -9.2038 -0.1080
6 -12 7 16.7647 0.0489
6 -12 8 -11.8055 -0.0072
6 -12 9 -5.1245 0.0859
6 -12 10 11.6755 -0.0410
6 -12 11 -7.9652 -0.0991
6 -12 12 1.3085 0.0269
6 -12 13 2.8283 0.0112
6 -12 14 -2.2380 0.0087
6 -12 15 -1.5498 0.0818
6 -12 16 0.4219 0.0538
6 -11 0 12.2324 0.1303
6 -11 1 -4.2222 -0.0331
6 -11 2 -8.1004 -0.1388
6 -11 3 4.6282 -0.1389
6 -11 4 7.6760 0.1654
6 -11 5 -14.9687 0.0319
6 -11 6 11.1231 -0.0940
6 -11 7 3.0700 -0.1335
6 -11 8 -12.3330 0.0788
6 -11 9 9.9979 0.2040
6 -11 10 -5.9147 -0.2257
6 -11 11 -0.9730 -0.0106
6 -11 12 5.7130 0.2230
6 -11 13 -3.7698 -0.1379
6 -11 14 1.6754 -0.1878
6 -11 15 -1.2706 0.3149
6 -11 16 -0.0147 0.2465
6 -11 17 -1.2676 -0.2504
6 -10 0 13.7828 0.0074
6 -10 1 6.3851 -0.0921
6 -10 2 -27.7838 0.2794
6 -10 3 23.2139 -0.1833
6 -10 4 -4.2404 -0.0251
6 -10 5 -18.0240 -0.0186
6 -10 6 23.9365 0.0112
6 -10 7 -14.6776 0.0600
6 -10 8 -1.0871 -0.0704
6 -10 9 9.2119 -0.0179
6 -10 10 -8.2045 -0.0899
6 -10 11 0.5052 0.1679
6 -10 12 4.2690 0.0372
6 -10 13 -0.3082 -0.1398
6 -10 14 -2.6408 -0.0098
6 -10 15 2.9434 0.2314
6 -10 16 -1.1566 0.0050
6 -10 17 -1.8013 0.0988
6 -10 18 1.6955 -0.1444
6 -9 0 17.9920 -0.0280
6 -9 1 1.2425 -0.0553
6 -9 2 -16.9381 0.1945
6 -9 3 12.9754 0.2201
6 -9 4 -9.7381 -0.2542
6 -9 5 2.2823 -0.0499
6 -9 6 -1.8634 0.0571
6 -9 7 -0.6367 0.0835
6 -9 8 2.2026 -0.0703
6 -9 9 -7.7933 -0.1399
6 -9 10 7.5894 0.1548
6 -9 11 -2.6331 -0.0540
6 -9 12 -1.5195 -0.0399
6 -9 13 4.3337 0.0268
6 -9 14 -2.9222 0.1170
6 -9 15 2.6480 0.1764
6 -9 16 -1.8364 -0.3709
6 -9 17 0.2896 0.4068
6 -9 18 -0.3562 0.1943
6 -9 19 0.1448 -0.5594
6 -8 0 -1.8713 0.0134
6 -8 1 1.6332 0.1389
6 -8 2 15.2858 -0.0622
6 -8 3 -29.9156 0.2130
6 -8 4 8.0901 -0.0389
6 -8 5 17.3733 0.0634
6 -8 6 -29.9551 -0.0594
6 -8 7 14.9888 -0.2017
6 -8 8 4.2015 0.2208
6 -8 9 -17.7468 -0.0752
6 -8 10 10.5379 0.0486
6 -8 11 3.7365 -0.1166
6 -8 12 -8.4392 0.0033
6 -8 13 3.0783 0.0941
[truncated: 2,388,358 more chars]
